# Supplementary material for: Identification of gene signatures and molecular mechanisms underlying the mutual exclusion between psoriasis and leprosy
Source: Sci Rep. 2024 Jan 25;14:2199. doi: 10.1038/s41598-024-52783-0 (PMC10810956; doi:10.1038/s41598-024-52783-0)
Supplement: Supplementary file 3 — Supplementary Table S1. [file 41598_2024_52783_MOESM3_ESM.xlsx]

## Sheet: Table S1
Table S1 The information of the datasets analyzed in this study
Type	Accession number	Disease state	Lesional skin	Normal skin	Platforms	Technology	Pubmed ID	Purpose
Single cell level analysis	GSE150672	psoriasis vulgaris/Leprosy	5/4	3	GPL24676	scRNA-seq	33958582	Training
Transcriptomic meta-analysis	E-MTAB-10318	Leprosy	33	9	-	RNA-seq	34695167
	GSE54456	psoriasis vulgaris	92	82	GPL9052	RNA-seq	24441097
	GSE13355	psoriasis vulgaris	58	58	GPL570	Microarray	19169254	Validation
	GSE30999	psoriasis vulgaris	85	85	GPL570	Microarray	22763790
	GSE34248	psoriasis vulgaris	14	14	GPL570	Microarray	23308107
	GSE41662	psoriasis vulgaris	24	24	GPL570	Microarray	23308107
	GSE14905	psoriasis vulgaris	33	28	GPL570	Microarray	18648529
	GSE66511	psoriasis vulgaris	12	12	GPL16288	RNA-seq	25897967
	GSE94655	juvenile skin	-	12	GPL16288	RNA-seq	28267805
	GSE74481	Leprosy	67	9	GPL14550	Microarray	26635870
