# Supplementary material for: Identification of gene signatures and molecular mechanisms underlying the mutual exclusion between psoriasis and leprosy
Source: Sci Rep. 2024 Jan 25;14:2199. doi: 10.1038/s41598-024-52783-0 (PMC10810956; doi:10.1038/s41598-024-52783-0)
Supplement: Supplementary file 4 — Supplementary Table S2. [file 41598_2024_52783_MOESM4_ESM.xlsx]

## Sheet: Table S2
Table S2 Differentially expressed genes in leprosy lesions compared to normal controls
Gene symbol	baseMean	log2FoldChange	lfcSE	pvalue	padj
AACSP1	23.5163	-1.07699	0.556763	0.00305655	0.0187813
AADACL3	426.289	4.5312	1.99943	8.45145e-06	0.000179339
ABCB5	33.4428	1.0155	0.441822	0.000886533	0.00725623
ABI3	493.673	1.23461	0.265151	1.75461e-07	7.72482e-06
AC013268.4	12.0242	-1.39702	0.845615	0.00324344	0.019647
AC015688.4	161.645	1.025	0.531451	0.00190262	0.0131581
AC023794.3	55.2609	1.96293	0.615238	1.93911e-05	0.000357013
AC040162.1	317.339	1.03654	0.204565	1.81343e-08	1.29611e-06
AC068775.1	40.4197	3.04567	0.704611	4.20098e-08	2.45805e-06
AC079944.2	8.34774	-1.04902	0.425876	0.000608213	0.00545094
AC092868.1	5.26108	1.75291	0.726629	0.000575391	0.00521423
AC093311.1	10.0769	2.31099	0.674288	2.79586e-05	0.000478067
AC134669.1	104.253	1.56805	0.550017	0.000123746	0.00156483
AC245297.1	174.615	1.28637	0.964062	0.00239724	0.0155998
ACACA	281.7	-1.01394	0.387375	0.000766034	0.00652638
ACACB	1077.69	-1.22088	0.462124	0.000223729	0.00250664
ACAP1	1608.72	1.07108	0.286834	3.92583e-06	9.57796e-05
ACOD1	106.559	2.94629	1.16468	5.8307e-05	0.000857143
ACP5	5055.82	1.65288	0.497713	6.57009e-06	0.000145754
ACSL5	1501.56	1.34578	0.242355	1.61644e-09	2.10779e-07
ADA	576.858	1.0262	0.172404	2.26293e-10	4.83192e-08
ADA2	4237.71	1.71328	0.460344	8.56205e-07	2.78585e-05
ADAM19	981.714	1.10482	0.350955	5.07264e-05	0.00077227
ADAMDEC1	3358.2	2.44747	0.549542	7.86176e-09	6.8869e-07
ADAMTS4	542.123	1.14983	0.564602	0.00126592	0.00956193
ADAP1	167.408	1.31792	0.390727	2.48629e-05	0.000435151
ADGRE1	52.9063	1.23132	0.574461	0.00090578	0.00739605
ADGRE2	812.413	1.0633	0.21399	3.09412e-08	1.93604e-06
ADGRG5	86.8397	1.8187	0.386323	4.68313e-08	2.68447e-06
ADIRF	1933.56	-1.76529	0.450949	4.67008e-07	1.69372e-05
ADORA2A	200.801	1.40783	0.372723	4.85323e-06	0.000114075
ADORA3	288.322	1.93279	0.497627	1.45061e-06	4.27427e-05
AIM2	299.024	2.08933	0.374214	8.06057e-11	1.9393e-08
AKAP10	26.3892	1.08445	0.579961	0.00192801	0.0133014
AKNA	1997.92	1.15987	0.269772	5.79261e-07	2.02765e-05
AKR1B1	3541.07	1.09451	0.290194	6.12862e-06	0.000137749
AKR1C1	1423.78	-1.25635	0.328894	9.05518e-06	0.000189526
AKR1C2	1888.25	-1.62011	0.451222	4.03252e-06	9.79851e-05
AKR1C3	837.225	-1.16289	0.304874	6.51685e-06	0.00014476
AL031846.1	34.6632	1.69805	0.453546	3.83331e-06	9.39464e-05
AL159163.1	28.8793	1.5559	0.379634	2.17948e-06	6.05365e-05
AL355075.5	6.84542	1.48263	1.37455	0.00529641	0.0283793
AL357143.1	27.8069	1.49149	0.557815	0.000253084	0.00275713
AL590764.2	308.472	1.15906	0.559045	0.000525546	0.00487636
ALDH1A1	3761.56	1.43004	0.369139	3.79651e-06	9.33123e-05
ALDH3A1	409.611	-1.14372	0.360969	0.000105002	0.00136919
ALOX15B	1839.6	2.03712	0.461059	1.50537e-07	6.89403e-06
AMPD1	26.092	2.65887	0.759602	8.02328e-06	0.000171317
AMZ1	77.424	1.66251	0.669372	7.47785e-05	0.0010436
ANXA9	468.265	-1.19554	0.415507	0.000316182	0.0032793
AOAH	1756.53	1.90948	0.338397	1.90394e-10	4.22378e-08
APOBEC3A	760.663	2.43127	0.574164	1.87553e-08	1.32937e-06
APOBEC3D	198.474	1.2766	0.30003	9.47839e-07	3.02071e-05
APOBEC3G	1296.75	1.64857	0.266566	1.29263e-11	5.66171e-09
APOBEC3H	71.4338	1.33873	0.399315	1.24137e-05	0.000244862
APOBR	961.464	1.01724	0.337151	7.73791e-05	0.00106941
APOC1	8724.13	2.61492	0.563229	1.84606e-08	1.31393e-06
APOC1P1	81.32	2.31482	0.691018	1.19702e-05	0.000237485
APOC4	8.11371	1.69489	1.31494	0.00399561	0.0229731
APOC4-APOC2	224.819	1.97835	1.5322	0.0002653	0.00285921
APOE	8058.2	1.04907	0.509392	0.00147335	0.0107877
APOL1	4272.3	1.37611	0.292581	1.21782e-07	5.82358e-06
APOL2	2641.17	1.20389	0.232549	9.96528e-09	8.22353e-07
APOL3	5603.16	1.17721	0.271264	7.8412e-07	2.59078e-05
APOL6	3411.02	1.11367	0.234286	1.69532e-07	7.54154e-06
ARG1	717.131	-1.18247	0.651614	0.00301811	0.0186188
ARHGAP15	169.356	1.24356	0.388337	5.28166e-05	0.000794412
ARHGAP25	1891.84	1.57483	0.286505	7.03445e-10	1.12301e-07
ARHGAP45	1385.08	1.01645	0.272984	7.4909e-06	0.000161811
ARHGAP9	1262.81	1.53184	0.29094	2.40922e-09	2.85644e-07
ARHGDIB	9264.53	1.02182	0.188516	3.85503e-09	4.06492e-07
ARHGEF16	97.9692	-1.31042	0.282123	3.82973e-07	1.44096e-05
ARL11	359.373	1.03758	0.599116	0.00235591	0.0154185
ARPC1B	4580.58	1.34651	0.222746	4.06817e-11	1.18456e-08
ARRB2	3759.23	1.12236	0.23804	9.73721e-08	4.87774e-06
ASPN	399.624	-1.14603	0.399466	0.000408743	0.00400582
ATP13A5	85.9149	-1.02979	0.496004	0.00214592	0.0144114
ATP1B2	54.4873	-1.01226	0.337037	0.000186688	0.00216204
ATP6V0D2	310.833	1.52405	0.942635	0.000662909	0.005825
AZGP1	5930.09	-1.10587	0.270483	4.325e-06	0.000103473
B3GAT1	49.1899	1.46001	0.466473	5.26031e-05	0.000794412
BATF	264.546	1.58725	0.335874	2.81324e-08	1.8203e-06
BATF2	360.141	1.94886	0.366111	3.15022e-09	3.40583e-07
BCL2A1	1616.78	2.35239	0.415353	4.44591e-11	1.245e-08
BCL2L14	84.7016	1.28893	0.402555	3.09915e-05	0.000522603
BEST3	16.9477	-1.67597	0.668956	0.000303169	0.00317714
BIN2	1283.29	1.52386	0.253533	3.29788e-11	1.04734e-08
BIRC3	2578.05	1.91373	0.347316	4.59119e-10	7.92188e-08
BLK	92.7008	2.24984	0.64912	3.95616e-06	9.62665e-05
BOK	479.375	-1.38378	0.408964	8.70708e-06	0.000184427
BRCA2	292.836	1.05058	0.284158	8.03735e-06	0.000171403
BTG1P1	6.98044	1.36431	0.735007	0.00150823	0.0109866
BTK	1065.44	1.03506	0.274813	7.60628e-06	0.000163847
BTLA	153.748	1.33042	0.376325	1.05691e-05	0.000215443
BTN3A1	403.231	1.05189	0.306407	3.27321e-05	0.000546559
C11orf21	460.442	1.53368	0.40812	2.41333e-06	6.59591e-05
C15orf48	2465.82	1.77758	0.454653	1.79195e-06	5.09319e-05
C16orf54	352.793	1.33987	0.375822	8.07744e-06	0.000172043
C19orf38	152.938	1.34562	0.260197	1.13912e-08	9.13545e-07
C1orf127	60.865	1.31913	0.682694	0.000836597	0.00695414
C1orf158	24.9402	2.50848	0.856582	4.15424e-05	0.000660119
C1orf162	2055.24	1.64395	0.24339	4.82043e-13	6.33404e-10
C1orf61	105.375	1.5324	0.44005	9.13079e-06	0.000190442
C1QA	17314.6	1.62406	0.426912	2.61333e-06	7.03425e-05
C1QB	17865.1	2.16583	0.457055	2.11132e-08	1.44262e-06
C1QC	6803.41	1.68052	0.469944	5.75716e-06	0.000131476
C1QTNF9	12.8469	-1.47071	0.592876	0.000574249	0.00520665
C2	3302.92	1.84706	0.395553	3.11584e-08	1.94251e-06
C3AR1	1727.31	1.5699	0.381574	7.8117e-07	2.59078e-05
C4orf50	13.6712	2.06974	0.465777	5.92161e-07	2.06014e-05
C6orf15	56.7656	-1.07421	0.496271	0.00183617	0.0128127
C8orf34	58.9939	-1.05487	0.409655	0.000403237	0.00397188
CA3	199.68	-1.42195	0.929375	0.000153181	0.00185841
CA4	62.3401	-1.67576	1.23921	6.4664e-05	0.000926428
CABP1	20.2835	-1.17025	0.380647	8.99293e-05	0.00121341
CACNA1E	77.712	1.3839	0.792808	0.000276031	0.00295251
CALB2	236.266	-1.03283	0.920182	0.00111115	0.00869079
CALHM6	1759.08	2.57886	0.370395	4.71502e-14	1.1506e-10
CALM3	2114.88	1.03003	0.262058	5.77985e-06	0.000131818
CALML5	6856.74	-1.16387	0.41114	0.000245002	0.00268967
CAMK1G	23.5188	1.78409	0.415172	6.03254e-07	2.09447e-05
CAMK4	245.277	1.14428	0.451519	0.000236352	0.00260812
CAP2	102.126	-1.14462	0.448177	0.000305703	0.00319781
CARD10	211.758	-1.0908	0.238765	4.31231e-07	1.58756e-05
CARD11	340.487	1.12799	0.45195	0.00014439	0.00177317
CARMIL2	207.061	1.39339	0.389288	3.72944e-06	9.17958e-05
CASP5	40.7327	1.56847	0.433881	1.18955e-05	0.000236554
CASS4	67.1403	1.03869	0.431547	0.000621424	0.00552928
CCL15	12.7498	4.49626	1.169	1.12692e-06	3.49365e-05
CCL19	5771.98	2.10268	0.396989	8.16674e-10	1.26822e-07
CCL2	2043.74	1.33862	0.340075	4.84228e-06	0.000114075
CCL20	44.1717	1.4153	0.488004	0.000162012	0.0019421
CCL4	1067.43	2.24528	0.519086	6.17138e-08	3.33964e-06
CCL4L2	808.775	1.36339	0.600685	0.000271107	0.00291078
CCL5	5709.97	1.7524	0.384732	2.10428e-08	1.44262e-06
CCL8	749.534	2.01366	0.42787	3.07488e-08	1.93604e-06
CCN3	440.252	-1.41226	0.276388	4.30673e-08	2.51061e-06
CCNI2	23.8513	1.42325	0.570902	0.000349083	0.00354731
CCR1	1407.5	1.68636	0.347884	2.02501e-08	1.40992e-06
CCR2	588.454	1.39767	0.342497	1.84572e-06	5.22863e-05
CCR4	197.691	1.13342	0.375637	5.26572e-05	0.000794412
CCR5	1748.59	2.18328	0.412728	3.78581e-10	6.80728e-08
CCR7	603.56	2.22419	0.443245	1.12586e-09	1.65792e-07
CCR8	19.0267	1.66193	0.623977	9.48479e-05	0.00126578
CCRL2	627.835	2.26084	0.358476	4.34507e-12	2.6467e-09
CD160	50.9975	1.55466	1.0217	0.00131309	0.00983624
CD163	8784.08	1.13905	0.358414	7.65589e-05	0.00105979
CD180	299.904	1.15344	0.314523	1.17096e-05	0.000233399
CD19	87.3944	1.83284	0.596476	3.3629e-05	0.000559349
CD2	2224.49	1.72097	0.460451	6.29384e-07	2.17195e-05
CD22	361.439	1.00918	0.453971	0.000368203	0.00370633
CD226	473.017	1.66775	0.381123	1.55411e-07	7.04173e-06
CD244	223.526	1.93562	0.370394	2.42468e-09	2.85644e-07
CD247	829.845	1.76662	0.364571	1.37049e-08	1.06412e-06
CD27	573.099	1.84821	0.444839	1.60134e-07	7.16945e-06
CD274	935.596	1.90108	0.401893	1.16512e-08	9.30027e-07
CD28	388.572	1.63339	0.393161	2.14458e-07	9.031e-06
CD300A	563.358	1.32397	0.312353	1.05339e-06	3.3138e-05
CD300C	127.783	1.16035	0.376815	6.32671e-05	0.000912007
CD300LB	38.8294	1.33467	0.328544	2.73582e-06	7.27728e-05
CD300LF	342.063	1.59345	1.02234	0.000399513	0.00394478
CD33	770.849	1.23192	0.253554	5.54453e-08	3.07506e-06
CD37	1928.36	1.64234	0.380001	9.89016e-08	4.91115e-06
CD38	1172.32	3.18659	0.431049	2.21191e-15	9.44598e-12
CD3D	2051.01	1.88322	0.397542	7.05003e-09	6.30516e-07
CD3E	1740.43	1.73231	0.388604	3.41802e-08	2.09271e-06
CD3G	473.444	1.9337	0.3569	2.20047e-10	4.75803e-08
CD4	6084.81	1.13487	0.335346	2.12601e-05	0.000385525
CD40	1504.74	1.07113	0.252471	1.09486e-06	3.40663e-05
CD48	2601.55	2.24136	0.330512	2.61378e-14	8.92971e-11
CD5	652.002	1.41526	0.434891	9.66963e-06	0.000199008
CD52	3879.42	1.63043	0.377059	1.3505e-07	6.30308e-06
CD53	2456.59	1.79281	0.321176	4.19658e-10	7.39031e-08
CD5L	15.1315	2.21168	0.998206	0.000483872	0.00456406
CD6	240.516	1.30158	0.505126	6.54729e-05	0.000934182
CD69	594.081	1.52759	0.419799	3.15189e-06	8.05997e-05
CD7	177.523	1.70395	0.368856	8.60362e-08	4.36104e-06
CD72	647.333	1.74765	0.292477	5.74505e-11	1.53339e-08
CD74	91261.7	1.2277	0.381035	2.39594e-05	0.000424119
CD79A	380.821	2.58055	0.556394	9.75539e-09	8.0894e-07
CD79B	293.96	1.50852	0.3556	5.12647e-07	1.83586e-05
CD80	156.109	2.28386	0.461797	4.06492e-09	4.2281e-07
CD83	2007.57	1.66474	0.362104	3.2114e-08	1.99481e-06
CD84	3340.83	1.77301	0.380018	2.03611e-08	1.40992e-06
CD86	1445.43	1.30745	0.345038	4.21006e-06	0.00010172
CD8A	1555.76	2.32483	0.408343	5.9754e-11	1.54654e-08
CD8B	224.252	1.86736	0.412585	4.55873e-08	2.63974e-06
CD96	901.744	1.52306	0.364474	4.07337e-07	1.51593e-05
CDH2	19.3295	1.17999	0.465398	0.000424251	0.00411998
CEACAM21	36.1018	1.89798	0.674667	0.000178391	0.0020886
CEACAM3	33.5271	1.44394	0.481802	9.37667e-05	0.00125625
CERKL	13.7935	2.41074	0.732019	2.00913e-05	0.000368241
CFAP46	22.282	-1.14224	0.794809	0.00515328	0.0278615
CFB	1978.42	1.28778	0.304502	1.01588e-06	3.21355e-05
CFP	445.606	1.30683	0.387265	2.47672e-05	0.000434367
CGAS	196.989	1.1655	0.210836	1.83597e-09	2.32312e-07
CHCHD6	706.993	1.13838	0.529648	0.000495248	0.00465593
CHI3L1	13070.2	1.24396	0.530727	0.000452036	0.0043438
CHIT1	37503.5	1.68862	1.15392	0.000163761	0.00196165
CHRNA1	354.958	3.36244	0.889394	4.95752e-07	1.79037e-05
CHST11	1331.64	1.38289	0.261171	2.64321e-09	3.03029e-07
CIART	334.926	-1.0026	0.331377	0.000144998	0.00177807
CIITA	1600.79	1.23887	0.25036	2.61945e-08	1.7214e-06
CKB	721.749	-1.2236	0.235028	1.76567e-08	1.27802e-06
CKMT2	56.5909	-1.35583	0.458806	5.85719e-05	0.00085882
CLDN5	324.777	-1.17935	0.46192	0.00025644	0.00278835
CLDN7	88.084	-1.01501	0.377523	0.00048008	0.00453622
CLEC10A	1652.79	1.04817	0.425968	0.000379289	0.0037889
CLEC12A	627.305	1.58391	0.414293	1.32124e-06	3.98958e-05
CLEC17A	45.9893	1.40354	0.621279	0.000232288	0.00257229
CLEC4D	166.019	2.26916	0.540946	3.13425e-07	1.21957e-05
CLEC4E	1906.41	2.77118	0.498165	1.92904e-11	7.32265e-09
CLEC6A	50.1461	1.61535	0.838652	0.000478217	0.00452821
CLEC7A	1855.63	1.19054	0.325192	6.07771e-06	0.000136784
CLEC9A	126.145	1.54058	0.517683	3.04787e-05	0.000514973
CLECL1	77.5718	1.32298	0.475401	0.000144865	0.00177771
CLLU1-AS1	110.01	3.53235	1.49551	3.90518e-05	0.000626669
CMKLR1	2291.05	1.25433	0.284238	3.92183e-07	1.46851e-05
CMPK2	398.324	1.58537	0.401177	2.83793e-06	7.48109e-05
CNN1	507.818	-1.15193	0.56131	0.00112711	0.00879948
CNTN6	16.608	-1.41881	1.02621	0.00251301	0.0161502
COL11A1	348.93	-1.37543	0.875209	0.00294357	0.0182446
COMP	1619.42	-1.82774	0.630062	0.000148415	0.00181477
CORO1A	3064.64	1.11598	0.36676	4.74477e-05	0.000728869
COTL1	5984.72	1.38418	0.287548	3.22894e-08	1.99843e-06
COX7A1	401.316	-1.4344	0.282154	3.29715e-08	2.03328e-06
CPVL	5749.83	1.3468	0.287921	7.45885e-08	3.93247e-06
CR1	400.523	1.65656	0.415918	1.57104e-06	4.55629e-05
CR1L	14.2627	2.12099	0.548968	5.7019e-06	0.000130563
CR2	52.3041	2.40894	0.863442	2.32873e-05	0.000415234
CRIP2	1058.3	-1.16709	0.248912	3.92876e-07	1.46851e-05
CRLF1	236.072	-1.31183	0.420541	0.000166028	0.00198051
CRNN	51.2462	-1.97387	0.5434	4.23167e-06	0.000102098
CRTAM	297.97	2.09583	0.399823	4.77312e-10	8.15345e-08
CSF2RB	1682.2	1.3242	0.230859	5.70883e-10	9.56061e-08
CSF3R	1091.51	1.37885	0.260832	5.088e-09	4.91035e-07
CSPG4	373.699	-1.03783	0.333596	0.0001541	0.00186691
CST7	771.058	1.70676	0.371382	4.78073e-08	2.73125e-06
CTIF	955.219	-1.23627	0.239107	2.69997e-08	1.76034e-06
CTSB	40954	1.39316	0.32692	4.38992e-07	1.6092e-05
CTSC	1976.52	1.01729	0.333437	0.000119385	0.00151737
CTSS	5834.46	1.76161	0.39705	9.8118e-08	4.88645e-06
CTSW	346.05	1.63573	0.382097	3.12274e-07	1.21787e-05
CXCL1	167.756	1.26948	0.545258	0.00053317	0.00492304
CXCL10	3956.89	2.75646	0.418827	4.53298e-13	6.33404e-10
CXCL11	869.698	3.36452	0.486995	3.62043e-14	1.03074e-10
CXCL13	433.277	2.72165	0.50349	3.17327e-10	5.95668e-08
CXCL16	3158.57	1.10432	0.275447	2.36893e-06	6.51263e-05
CXCL9	21221	2.93484	0.506763	1.1821e-11	5.60905e-09
CXCR2P1	528.462	2.74568	0.512908	4.40921e-10	7.68553e-08
CXCR3	238.803	1.44437	0.535859	4.6539e-05	0.000719437
CXCR4	2646.65	1.63481	0.301482	1.06951e-09	1.60257e-07
CXCR5	61.4495	2.57659	0.64462	2.81079e-07	1.11401e-05
CXCR6	924.933	2.40759	0.528883	1.07893e-08	8.73477e-07
CXorf21	152.846	1.063	0.288986	1.08007e-05	0.000218858
CXorf65	178.916	1.7878	0.735775	6.02944e-05	0.000879547
CYBA	2236.27	1.19954	0.335736	1.06188e-05	0.000216052
CYBB	11106.3	1.74688	0.407172	1.66013e-07	7.40429e-06
CYP27A1	4556.26	1.46049	0.474714	2.42732e-05	0.000428343
CYP4F8	475.261	3.07958	0.906215	4.85498e-06	0.000114075
CYS1	78.0358	-1.17183	0.27979	3.90283e-06	9.53763e-05
CYSRT1	118.148	-1.16961	0.474443	0.000671996	0.00588366
CYTH4	405.394	1.17782	0.347753	1.7637e-05	0.000329263
CYTIP	1037.6	1.08998	0.329623	3.39449e-05	0.000563203
DCANP1	255.35	1.67375	0.547235	2.17293e-05	0.000393198
DCSTAMP	354.561	2.40049	0.753571	1.45128e-06	4.27427e-05
DENND1C	762.283	1.58041	0.316411	4.93452e-09	4.81665e-07
DGAT2	2718.79	-1.14043	0.516892	0.000498795	0.00468107
DGAT2L6	370.536	4.11754	1.74875	1.13881e-05	0.00022798
DHRS9	737.023	1.02445	0.784553	0.00245921	0.0159062
DIPK1B	150.548	-1.02264	0.261334	1.09999e-05	0.000222105
DLGAP2	18.1237	-1.82227	0.586877	0.000156774	0.00188991
DMXL2	1994.46	1.38028	0.263673	6.86152e-09	6.20151e-07
DNAJC5B	208.914	1.2021	0.653707	0.000859846	0.00710934
DNASE2B	111.328	2.61976	1.08212	1.16118e-05	0.000231721
DOCK2	2179.75	1.5855	0.313158	5.24429e-09	5.03275e-07
DOCK8	2300.82	1.45668	0.237338	2.79975e-11	9.33368e-09
DOK2	914.63	1.12108	0.347067	3.9309e-05	0.000629903
DOK3	354.608	1.01322	0.373598	0.000255542	0.00278214
DOK6	34.8445	-1.07873	0.380703	0.000459476	0.004402
DPEP2	650.216	1.32276	0.404251	2.45519e-05	0.000431034
DPYS	26.2269	1.43457	0.5024	0.000120884	0.00153527
DRAM1	63.867	1.80392	0.485872	2.59163e-06	7.00478e-05
DTHD1	106.204	2.28886	0.477248	1.58777e-08	1.19481e-06
DTX3L	1908.73	1.01338	0.198495	2.6201e-08	1.7214e-06
EAF2	131.135	1.24154	0.269469	2.57006e-07	1.03298e-05
EBI3	123.235	2.84638	0.42427	8.17534e-13	8.21477e-10
ECRG4	88.1334	-1.30516	0.455144	0.000235493	0.00260031
EDIL3	149.551	-1.02894	0.360418	0.000505274	0.00473196
EEF1A1P13	178.126	-5.47494	0.939814	1.14876e-16	9.81154e-13
EFCAB6	27.1565	-1.05013	0.383519	0.000472787	0.00449174
ENO1P1	23.3247	1.72382	0.523004	2.70972e-05	0.000466137
ENTPD3	85.1628	-1.0525	0.311946	8.04049e-05	0.00110854
EOMES	409.034	2.34092	0.506717	4.10879e-09	4.2281e-07
EPSTI1	537.909	2.52839	1.03598	7.00796e-05	0.000988522
ERMN	261.193	1.14886	0.388082	0.000106146	0.001377
EVI2A	987.42	1.40812	0.315565	1.99012e-07	8.49882e-06
EVI2B	2066.02	1.46507	0.337452	2.33768e-07	9.70807e-06
FABP3	1039.26	1.12934	0.520094	0.000833145	0.00694662
FADS1	38.5777	1.10077	0.745571	0.00342267	0.0204213
FAM25C	290.918	-1.18676	0.473409	0.000628708	0.00557901
FAM78A	673.44	1.32724	0.287076	7.86886e-08	4.09804e-06
FASLG	170.867	2.05267	0.415309	6.08641e-09	5.71253e-07
FASN	4084.09	-1.4264	0.83802	0.000115561	0.00147755
FAT3	37.6653	-1.15825	0.432705	0.000534275	0.00493057
FAXC	149.012	-1.21013	0.389614	9.4341e-05	0.00126124
FCER1G	7129.77	1.74208	0.300794	1.64378e-10	3.6946e-08
FCGR1A	2690.2	2.42001	0.421301	2.62544e-11	9.15261e-09
FCGR1B	1197.53	2.33261	0.436844	1.70311e-09	2.18741e-07
FCGR1CP	126.262	2.04816	0.578638	5.50413e-06	0.000127056
FCGR2A	431.071	1.14875	0.488649	0.000688111	0.00600016
FCMR	696.945	2.01164	0.417734	7.78081e-09	6.85113e-07
FCN1	894.843	1.05682	0.389865	0.000223915	0.00250664
FCRL1	71.486	3.76428	0.644467	2.94392e-10	5.71456e-08
FCRL2	112.568	1.08223	0.56039	0.0008264	0.00690296
FCRL3	447.888	2.43881	0.604688	8.71555e-08	4.4047e-06
FCRL5	386.146	2.01102	0.633332	7.42448e-06	0.000161355
FCRL6	104.859	1.08458	0.660719	0.00219405	0.0146287
FER1L4	212.011	1.22733	0.752387	0.00157892	0.0113802
FERMT3	1854.92	1.20362	0.353896	1.33872e-05	0.000260457
FETUB	28.4899	-1.03687	0.561477	0.00191071	0.0131927
FGD2	660.499	1.43522	0.299044	1.64498e-08	1.22706e-06
FGF22	118.595	-1.00906	0.322569	0.000105929	0.00137607
FGFBP2	190.56	-1.464	0.456362	9.44342e-05	0.00126124
FGL2	5999.98	1.12108	0.248926	2.6307e-07	1.04994e-05
FGR	2340.37	1.56927	0.31586	1.63142e-08	1.22228e-06
FLG	26983.2	-1.41897	0.528673	0.000404775	0.00397751
FLG2	20409.8	-1.07248	0.477644	0.00161413	0.0115705
FLT3	91.1609	1.18341	0.573934	0.000557296	0.00508804
FOLR1	21.3905	-1.01658	0.481305	0.00218533	0.014582
FOLR3	33.3227	1.4846	0.996351	0.0019714	0.0135134
FPR1	939.638	1.85011	0.318985	3.00603e-10	5.76955e-08
FPR2	73.6571	1.61614	0.639105	0.000310027	0.00322723
FPR3	2222.47	1.55447	0.380244	8.59644e-07	2.79172e-05
FRMD1	18.0771	-1.29833	0.725351	0.0018541	0.0129009
FTH1	193159	1.39175	0.265333	4.86684e-09	4.7779e-07
FTH1P10	7.12803	1.63251	0.556818	0.000186475	0.00216103
FTH1P22	16.5256	1.91116	0.572805	1.11591e-05	0.000224788
FUCA1	3920.99	1.50452	0.38714	2.88925e-06	7.5662e-05
FYB1	1794.64	1.72212	0.454379	1.21954e-06	3.7468e-05
GAB3	842.07	1.12857	0.234248	1.01456e-07	4.98009e-06
GALM	1191.6	1.00707	0.236429	9.94407e-07	3.15549e-05
GALNT10	29.9705	1.08948	0.365051	0.000172333	0.00203721
GBP1	7762.45	1.9796	0.3117	5.75424e-12	3.17077e-09
GBP1P1	193.355	1.49499	0.26112	7.42487e-10	1.16359e-07
GBP3	1071.94	1.11407	0.20434	2.037e-09	2.53985e-07
GBP4	3952.91	1.75569	0.282906	2.68103e-11	9.15947e-09
GBP5	8803.33	2.82187	0.362696	8.84653e-18	1.51116e-13
GCH1	876.595	1.39149	0.226973	2.8413e-11	9.33368e-09
GCSAM	157.172	1.35833	0.364379	4.39417e-06	0.000104834
GDA	107.223	-1.23632	0.511238	0.0012349	0.00939202
GDF10	96.5824	-1.07987	0.407846	0.000731882	0.00629605
GFI1	162.947	1.60771	0.335905	3.60109e-08	2.1891e-06
GIMAP2	595.221	1.09331	0.223755	7.39417e-08	3.91256e-06
GIMAP4	2135.33	1.093	0.196813	2.75832e-09	3.1275e-07
GIMAP5	2341.74	1.00739	0.218263	3.23283e-07	1.24657e-05
GJC3	54.831	-1.82342	0.416993	2.62833e-07	1.04994e-05
GK	1306.23	1.1374	0.286365	2.94561e-06	7.65187e-05
GLP1R	19.3507	-1.0726	0.434346	0.00116421	0.00902313
GM2A	15349.4	1.16055	0.322376	7.41434e-06	0.000161355
GNGT2	121.959	1.74179	0.298694	2.30915e-10	4.86974e-08
GNLY	929.002	1.1661	0.457252	0.0003559	0.00361229
GP1BA	136.662	2.42275	0.843773	2.41601e-05	0.000427228
GPA33	15.8364	1.43979	0.495626	0.000139612	0.00173318
GPC6	197.188	-1.04621	0.480796	0.00213887	0.0144013
GPNMB	40781.3	1.18209	0.406673	8.93001e-05	0.00120969
GPR132	252.528	1.10916	0.265916	1.32192e-06	3.98958e-05
GPR141	62.0596	1.7507	0.487165	3.16903e-06	8.0917e-05
GPR171	461.436	2.03918	0.521964	1.02144e-06	3.21925e-05
GPR174	408.252	2.15417	0.415182	3.36084e-10	6.17311e-08
GPR18	99.3948	2.52015	0.449438	2.54893e-10	5.12245e-08
GPR183	732.811	1.43527	0.323174	2.10493e-07	8.9001e-06
GPR19	31.2157	1.45022	0.34441	6.6007e-07	2.25056e-05
GPR31	44.1865	2.8712	0.56373	6.3693e-09	5.8811e-07
GPR65	517.645	1.51914	0.218391	9.96838e-14	1.892e-10
GPR84	256.885	1.1155	0.37905	0.000150583	0.00183733
GPR85	158.723	1.03608	0.511098	0.00123896	0.00941037
GPRIN3	1123.24	1.38498	0.224362	1.36858e-11	5.84452e-09
GRAMD1B	390.282	1.39741	0.281181	8.98579e-09	7.59877e-07
GRAP2	424.836	1.1057	0.352726	3.21417e-05	0.000539336
GRIN2C	5.25552	-1.14722	0.620703	0.00252262	0.0161998
GTSF1	36.979	1.42585	0.392895	1.6971e-05	0.000319271
GVINP1	284.277	1.59116	0.322445	2.13063e-08	1.44919e-06
GZMA	2006.9	2.19099	0.445275	2.76462e-09	3.1275e-07
GZMB	748.284	2.3673	0.381479	1.28738e-11	5.66171e-09
GZMH	834.963	2.37585	0.466592	2.42243e-09	2.85644e-07
GZMK	1347.68	2.25375	0.476125	4.79261e-09	4.73222e-07
GZMM	76.3999	1.299	0.451998	8.69495e-05	0.00118348
H4C8	79.3833	1.08369	0.238473	3.47e-07	1.32057e-05
HAMP	172.07	1.5095	0.731434	0.000639361	0.00564714
HAO2	72.9436	1.84484	0.969177	0.000314451	0.00326614
HAPLN3	1073.96	1.14911	0.234883	4.99013e-08	2.84138e-06
HAVCR2	1825.02	1.55003	0.296585	5.06908e-09	4.91035e-07
HCK	2444.4	1.56349	0.33819	5.3065e-08	2.97075e-06
HCLS1	5545.62	1.48467	0.260788	2.67759e-10	5.31844e-08
HCST	1057.68	1.24439	0.309387	1.60928e-06	4.65927e-05
HEATR9	39.5975	1.94356	0.49662	1.36305e-06	4.05637e-05
HEY2	48.7827	-1.09853	0.363943	0.000119076	0.00151456
HLA-B	107333	1.02996	0.202552	2.45036e-08	1.62868e-06
HLA-DMA	9802.34	1.28065	0.297937	5.66899e-07	2.00492e-05
HLA-DMB	2940.14	1.18596	0.349277	1.81484e-05	0.00033807
HLA-DOB	323.905	1.13527	0.409133	0.000132822	0.00166095
HLA-DPB2	174.598	1.15273	1.46326	0.00161535	0.011573
HLA-DQA1	29051.9	1.83188	0.444033	3.15143e-07	1.22087e-05
HLA-DQB1	20784	1.48677	0.408281	4.40085e-06	0.000104847
HLA-DRA	123408	1.39106	0.37303	3.59662e-06	8.92987e-05
HLA-DRB1	64983.2	1.72578	0.345575	4.57459e-09	4.56977e-07
HLA-DRB5	18705.7	1.34187	0.598783	0.000542012	0.00497822
HLA-F	4699.78	1.06547	0.29508	1.2505e-05	0.000246378
HLA-K	177.412	1.3397	0.57274	0.000251595	0.00274616
HPCAL4	18.6587	1.05221	0.846096	0.00416199	0.0236965
HRC	74.4915	-1.25449	0.363978	5.40716e-05	0.00080951
HS3ST2	1330.7	2.16227	0.698605	1.41437e-05	0.000272383
HS3ST3A1	45.6012	1.74831	0.472258	1.11958e-06	3.47722e-05
HS3ST3B1	316.754	1.32962	0.255791	8.53404e-09	7.33282e-07
HSD11B1	1141.31	1.36918	0.377764	7.04466e-06	0.000154476
HSF5	7.52588	1.34971	0.573517	0.000637288	0.00563174
HSH2D	529.625	2.14362	0.34964	5.68479e-12	3.17077e-09
HSPA2	560.948	-1.05699	0.300563	4.89533e-05	0.00074863
HSPB3	22.5656	-1.68224	0.403698	3.03557e-06	7.85662e-05
HTRA4	1004.84	2.32953	0.531511	2.8684e-08	1.82149e-06
HVCN1	885.765	1.54415	0.332018	9.45737e-08	4.7515e-06
HYAL1	223.134	-1.14315	0.284534	4.64445e-06	0.000110037
ICAM1	3545.19	1.28834	0.252345	1.20741e-08	9.59302e-07
ICAM3	851.21	1.01449	0.257633	4.34794e-06	0.000103876
IDO1	2702.65	3.13287	0.504031	3.4102e-12	2.2405e-09
IDO2	214.898	2.27881	0.478122	1.22721e-08	9.7052e-07
IFI30	15827.3	1.59648	0.330117	2.84725e-08	1.82149e-06
IFI44L	1311.85	1.47007	0.481107	6.68829e-05	0.000949703
IFI6	1510.98	1.28232	0.373515	2.42009e-05	0.000427507
IFITM3P6	18.7451	1.14533	0.530933	0.00104189	0.00830111
IFNG	202.988	2.64795	0.536759	9.60853e-10	1.47867e-07
IGF2	255.311	-1.7879	0.525805	4.60896e-05	0.000715079
IGFBP6	745.386	-1.03568	0.291219	4.56985e-05	0.000710301
IGFLR1	797.344	1.25642	0.232954	1.90881e-09	2.39753e-07
IGHD	332.176	1.91314	1.22491	0.000300876	0.00316281
IGHE	11.7687	1.9658	1.50185	0.00110176	0.00864222
IGHG1	107135	1.35977	1.31032	0.00149057	0.0108858
IGHG2	19020.1	1.8761	1.06628	0.000227856	0.00253897
IGHG3	15645.3	2.19263	0.925808	5.81382e-05	0.000855398
IGHG4	7108.69	3.46517	0.695408	1.83558e-09	2.32312e-07
IGHGP	458.436	2.40303	0.882357	2.0154e-05	0.000368994
IGHM	13670.5	4.25032	0.747628	6.45065e-11	1.62044e-08
IGHV1-18	447.837	2.21271	0.946731	6.53528e-05	0.000933489
IGHV1-24	285.501	2.79322	0.861699	1.35118e-05	0.00026237
IGHV1-3	245.344	3.5014	0.833656	2.14646e-07	9.031e-06
IGHV1-46	207.952	3.23779	0.804461	1.56874e-07	7.0554e-06
IGHV1-58	41.5593	3.14924	1.10846	5.77759e-05	0.000853005
IGHV1-69	575.657	2.01965	1.09932	0.000314864	0.00326762
IGHV1-69D	256.628	2.49322	0.927661	3.66622e-05	0.000597827
IGHV3-13	135.53	2.8874	1.04274	5.03344e-05	0.000767004
IGHV3-15	648.271	1.48415	1.29538	0.000835368	0.00695068
IGHV3-20	164.551	2.12608	0.985717	0.000113483	0.00145644
IGHV3-21	792.743	1.91746	1.05831	0.000341282	0.00348254
IGHV3-23	1829.61	1.99752	0.750507	8.16736e-05	0.0011215
IGHV3-30	1028.66	1.88942	1.0828	0.000293825	0.00310589
IGHV3-48	545.688	2.92012	0.680553	1.23473e-07	5.85879e-06
IGHV3-53	162.801	2.11056	0.942079	0.000115215	0.00147423
IGHV3-69-1	35.2765	2.72487	1.1427	8.35215e-05	0.00114229
IGHV3-7	777.167	2.39064	0.800046	1.12155e-05	0.000225391
IGHV3-72	94.0742	1.25293	1.16917	0.00194492	0.0133694
IGHV4-4	176.314	3.23031	1.41749	4.47759e-05	0.000699419
IGHV4-59	1084.08	2.05046	1.18627	0.000199088	0.00228396
IGHV7-4-1	145.439	2.94046	1.52055	0.000221234	0.0024879
IGKC	136935	1.97858	0.811794	6.75416e-05	0.000955637
IGKV1-12	859.71	2.44437	0.869761	4.20824e-05	0.000666219
IGKV1-17	616.455	2.74562	0.774556	1.47734e-06	4.34354e-05
IGKV1-27	496.767	1.98182	0.926732	0.000163872	0.00196165
IGKV1-33	34.376	3.28236	0.923821	1.50716e-06	4.41602e-05
IGKV1-39	2999.8	2.22253	0.916383	5.57089e-05	0.000828937
IGKV1-6	358.509	1.65058	1.07084	0.000616103	0.00549659
IGKV1-8	144.339	3.02195	0.852116	2.68645e-06	7.1703e-05
IGKV1D-33	1783.09	2.8362	0.72247	4.70003e-07	1.70097e-05
IGKV1D-8	76.8159	2.24197	1.03225	0.000104645	0.00136558
IGKV2-30	497.83	2.92752	0.822184	1.25301e-06	3.83581e-05
IGKV2D-30	228.912	3.12009	1.10722	7.01914e-06	0.00015414
IGKV3-11	1141.28	1.67353	0.965323	0.000341243	0.00348254
IGKV3-15	2779.31	2.2555	0.876924	4.48345e-05	0.000699419
IGKV3-20	4500.04	2.46028	0.838246	1.15171e-05	0.000230099
IGKV3-7	63.5911	1.77412	1.01004	0.000677499	0.00591972
IGKV3D-11	925.694	1.53662	1.3171	0.000550096	0.00503354
IGKV3D-20	688.855	2.65126	0.835107	3.70497e-06	9.14571e-05
IGKV4-1	2574.85	2.68181	0.816844	5.9403e-06	0.000134223
IGKV5-2	18.7228	3.21565	1.07288	4.35184e-05	0.000683255
IGLC1	5905.86	1.02034	1.2934	0.00243822	0.0158183
IGLC2	27337.9	2.1753	0.763634	2.30122e-05	0.000411617
IGLC3	12086.9	1.65827	0.960942	0.000387003	0.00385019
IGLV1-36	28.3523	2.54112	0.882298	7.15117e-05	0.00100511
IGLV1-41	54.8992	1.54606	1.64731	0.00152365	0.01108
IGLV1-44	1029.64	1.96628	1.14241	0.000200902	0.00229843
IGLV1-47	312.96	2.32052	0.853439	2.36521e-05	0.000421298
IGLV2-14	1482.19	2.03412	0.791652	6.46175e-05	0.000926428
IGLV2-23	1520.71	2.31765	0.957982	6.25114e-05	0.0009057
IGLV3-1	867.784	2.36046	0.70045	1.00829e-05	0.000206151
IGLV3-12	25.0112	2.07678	4.28277	0.000415544	0.00405155
IGLV3-16	35.9957	2.05387	1.24853	0.00122125	0.00932564
IGLV3-19	884.595	2.17339	0.809007	6.47014e-05	0.000926428
IGLV3-25	771.641	2.36509	0.83851	5.71826e-05	0.000845708
IGLV4-60	56.0267	3.13525	0.982787	2.18189e-05	0.000394403
IGLV4-69	168.872	3.32906	0.737625	8.27596e-08	4.24534e-06
IGLV5-45	75.2532	2.32308	0.86723	8.05941e-05	0.00110935
IGLV6-57	325.791	2.51667	0.75399	7.43664e-06	0.000161414
IGLV8-61	290.782	2.13329	0.875919	0.00014069	0.00174052
IGLV9-49	32.6352	2.95447	0.930698	2.16999e-05	0.000393084
IGLVI-70	19.3155	3.72779	1.30942	3.75046e-05	0.000608409
IGSF6	4508.4	2.31877	0.482129	2.61857e-09	3.02232e-07
IKBKE	941.69	1.10231	0.274342	1.41886e-06	4.19325e-05
IKZF1	1627.69	1.51855	0.28931	1.58669e-09	2.09239e-07
IKZF3	2009.34	2.16035	0.346049	6.59948e-13	7.51549e-10
IL10	50.4749	2.03355	1.06416	0.000212904	0.0024085
IL10RA	4020.47	1.44368	0.294442	1.58297e-08	1.19481e-06
IL12B	25.6638	2.14824	0.60962	3.22694e-06	8.215e-05
IL12RB1	168.943	2.20703	0.388455	6.33002e-11	1.61387e-08
IL15	504.858	1.11529	0.3046	9.44639e-06	0.000195119
IL17D	69.5481	-1.07649	0.335687	8.88546e-05	0.00120557
IL18BP	2438.31	2.02428	0.340372	3.80053e-11	1.13896e-08
IL18RAP	325.813	1.56059	0.394679	8.87399e-07	2.85472e-05
IL1B	394.938	1.74079	0.64641	0.000143404	0.00176614
IL21R	442.469	1.2837	0.544425	0.000157801	0.00189819
IL26	29.3634	2.28777	1.38078	0.000517026	0.00481824
IL27	18.5476	1.64972	0.565246	0.000148635	0.00181615
IL2RB	894.193	1.37346	0.267925	4.20667e-09	4.27729e-07
IL2RG	3345.68	1.82915	0.411336	3.67961e-08	2.20604e-06
IL32	5581.58	1.5562	0.353058	1.54021e-07	7.01061e-06
IL4I1	521.59	1.61083	0.586417	2.76805e-05	0.000474737
IL7R	2244.7	1.6415	0.354285	5.22498e-08	2.93596e-06
INA	34.732	-1.40343	0.633112	0.000714056	0.00619163
INHA	17.5987	-1.06788	0.268143	5.52729e-06	0.000127411
INSL3	25.8757	1.41848	0.452486	5.89532e-05	0.000863669
IQCA1	21.4644	-1.14427	0.587905	0.00188133	0.0130426
IQCC	23.9303	-1.08973	0.568323	0.0035928	0.0212421
IQGAP2	1284.54	1.13517	0.296964	4.55274e-06	0.000108164
IRAG2	492.117	1.02803	0.198645	1.74997e-08	1.27747e-06
IRF1	5532.85	1.64604	0.296202	6.57055e-10	1.07921e-07
IRF8	3432.66	1.43533	0.374338	2.08812e-06	5.85702e-05
ISG20	620.103	1.65741	0.347928	3.79118e-08	2.25648e-06
ITGA11	357.111	-1.12281	0.418997	0.00040438	0.00397675
ITGA4	1279.76	1.55395	0.28983	1.48654e-09	2.01533e-07
ITGAD	264.243	3.54301	0.615113	5.1051e-11	1.40654e-08
ITGAL	169.53	1.72927	0.502694	4.27818e-06	0.000102929
ITGAX	5394.56	1.71063	0.478099	2.70177e-06	7.19995e-05
ITGB2	10071.3	1.35824	0.440407	2.49733e-05	0.000436189
ITK	787.609	1.70319	0.295415	5.92822e-11	1.54654e-08
ITLN1	12.0807	1.69512	0.77808	0.000665896	0.00584486
JAK3	2210.12	1.91231	0.287785	1.63603e-13	2.79467e-10
JAKMIP1	101.227	2.33464	0.483198	4.63653e-09	4.60472e-07
JAML	4584.01	1.15334	0.346838	1.71249e-05	0.000321812
JCHAIN	5623.48	1.98557	0.857607	4.60855e-05	0.000715079
KANK4	125.782	-1.36486	0.649493	0.000612596	0.0054816
KCNA3	84.8857	1.91398	0.375716	4.01894e-09	4.21176e-07
KCNE1	75.1938	1.17002	0.499952	0.000181774	0.00211907
KCNE3	403.086	1.16462	0.246272	1.48643e-07	6.826e-06
KCNJ10	208.588	2.92043	0.560111	5.99993e-10	9.95056e-08
KCNJ5	964.844	1.75286	0.555193	1.09503e-05	0.000221364
KCNMA1	1323.16	1.13598	0.386603	0.000105392	0.00137218
KIF21B	627.714	1.39757	0.300012	4.68117e-08	2.68447e-06
KIF26A	63.7016	-1.04808	0.300512	3.50719e-05	0.000578515
KIR2DL4	15.2453	2.44616	0.77374	5.27582e-05	0.000794412
KIR3DL2	19.6089	1.66207	0.641486	0.000224256	0.00250867
KLB	175.547	-1.12591	0.53761	0.000873062	0.00717935
KLHDC7B	235.518	1.31522	0.473172	4.9134e-05	0.000750721
KLHL14	14.5785	1.5718	0.513763	0.000102296	0.00134004
KLHL31	55.9928	-1.11996	0.474821	0.000642485	0.00566887
KLHL6	1467.13	1.99328	0.339183	2.22968e-11	7.93488e-09
KLRB1	372.235	1.37523	0.422613	2.68579e-05	0.000462953
KLRC1	57.3851	1.75449	0.391019	3.90489e-07	1.46601e-05
KLRC2	29.984	2.19193	0.578367	5.86964e-06	0.000133154
KLRC4	38.5817	1.93389	0.556302	5.69265e-06	0.000130526
KLRC4-KLRK1	310.73	2.30247	0.490115	4.2018e-08	2.45805e-06
KLRD1	478.1	1.72709	0.374943	1.07887e-07	5.2505e-06
KLRG1	145.973	1.6489	0.384235	3.45726e-07	1.32057e-05
KLRK1	190.623	2.4978	0.381392	1.56275e-12	1.37274e-09
KMO	509.427	2.44776	0.525331	3.55341e-09	3.80203e-07
KNL1	167.456	1.02612	0.497884	0.00121931	0.00931728
KPRP	5676.63	-1.00521	0.394255	0.000872954	0.00717935
KYNU	1332.77	1.61483	0.367582	1.14691e-07	5.56578e-06
LAG3	495.172	1.95069	0.353514	2.74762e-10	5.39481e-08
LAMP3	807.49	1.34112	0.381297	1.21932e-05	0.00024107
LAP3	6435.08	1.05343	0.182962	6.86789e-10	1.10677e-07
LAPTM5	16836.8	1.44	0.285703	1.02175e-08	8.35094e-07
LAX1	198.207	1.65653	0.320608	3.5612e-09	3.80203e-07
LCE1B	3254.37	-1.05685	0.3647	0.00024761	0.00270866
LCE1C	4442.02	-1.10192	0.435796	0.000675525	0.00590548
LCE1F	286.842	-1.33185	0.489372	0.000274533	0.00294017
LCE2D	1222.61	-1.00715	0.399216	0.000802259	0.00675749
LCK	1174.48	1.75484	0.370129	9.66917e-09	8.0894e-07
LCP1	9403.53	1.50494	0.377987	5.26419e-07	1.87339e-05
LCP2	2935.46	1.80989	0.273985	3.4937e-13	5.4254e-10
LGALS17A	113.704	3.33872	0.634385	3.06749e-09	3.33751e-07
LGALS9	3734.84	1.38443	0.301399	7.39818e-08	3.91256e-06
LGMN	10899.5	1.56452	0.386588	1.53587e-06	4.48474e-05
LGMNP1	6.1584	1.15875	0.645314	0.00330912	0.0199335
LGR5	108.581	-1.48382	0.519778	6.137e-05	0.000892189
LILRA1	128.094	1.69495	0.395708	7.38293e-07	2.47771e-05
LILRA2	427.581	1.6848	0.443776	2.46848e-06	6.72514e-05
LILRA4	97.0725	1.83168	0.551577	1.47216e-05	0.000281922
LILRA5	226.615	1.99403	0.395972	1.70731e-08	1.25169e-06
LILRA6	549.294	1.55569	0.366904	8.02668e-07	2.64694e-05
LILRB1	753.196	2.03736	0.341175	4.09139e-11	1.18456e-08
LILRB2	1546.09	1.85573	0.315021	1.36217e-10	3.10249e-08
LILRB3	1089.52	1.72325	0.360163	2.84215e-08	1.82149e-06
LILRB4	5417.74	1.98074	0.503241	3.27976e-07	1.26182e-05
LILRB5	1939.2	1.15948	0.408147	0.000136686	0.00170056
LIMCH1	455.134	-1.09526	0.240703	6.26421e-07	2.1661e-05
LIMD2	1589.09	1.39453	0.363319	1.30375e-06	3.95572e-05
LINC00514	14.4598	-1.38268	0.645938	0.00147898	0.010815
LIPA	14959.7	2.31439	0.482127	2.03869e-08	1.40992e-06
LIPG	301.481	1.4957	0.379372	2.28832e-06	6.30469e-05
LNX1	312.032	-1.20198	0.301494	5.02364e-06	0.000117072
LORICRIN	12649.8	-1.10656	0.489504	0.00133495	0.00995064
LPXN	2009.17	1.38668	0.272818	8.5425e-09	7.33282e-07
LRP5	67.6565	-1.11028	0.264081	2.12154e-06	5.92159e-05
LST1	612.512	1.40118	0.572706	0.00021972	0.00247251
LTB	771.761	1.81336	0.761446	3.16365e-05	0.000532429
LUZP2	10.6389	-1.73614	0.606524	0.000268575	0.00289186
LY86	936.317	2.02566	0.396058	3.04518e-09	3.33751e-07
LY9	525.546	2.00808	0.465085	5.03329e-08	2.85644e-06
LY96	778.807	1.58486	0.267991	1.30354e-10	3.05161e-08
LYN	2725.57	1.31536	0.237298	1.18229e-09	1.71152e-07
LYZ	78543	1.65372	0.564653	1.73049e-05	0.000323415
M1AP	155.541	1.03137	0.626584	0.00202886	0.0138075
MAB21L1	11.4344	-1.08384	0.555437	0.00302553	0.0186578
MAP4K1	1413.43	1.27636	0.572215	0.00017681	0.00207722
MAP6	130.682	-1.13033	0.339854	8.21892e-05	0.00112677
MARCHF1	83.0383	1.80971	0.62003	2.30727e-05	0.000412267
MCF2	9.68281	1.1485	0.48461	0.000731996	0.00629605
MCOLN2	1202.69	1.65916	0.320254	4.09452e-09	4.2281e-07
MEFV	193.422	1.0855	0.333785	5.60968e-05	0.000833982
MEI1	274.299	1.47487	0.314717	5.8007e-08	3.18609e-06
MEP1A	43.1551	3.38807	0.914954	1.60328e-07	7.16945e-06
MESP1	17.2029	-1.1563	0.793503	0.00178347	0.0125011
METRNL	54.8319	-1.03456	0.460961	0.000862504	0.00712506
METTL7B	82.8024	2.34895	0.927515	6.5558e-05	0.000934182
MGAT4A	1423.47	1.0864	0.212379	1.6594e-08	1.23243e-06
MILR1	399.872	1.26033	0.255779	4.13941e-08	2.43826e-06
MLXIPL	276.007	-1.00059	0.649993	0.00150038	0.0109481
MMP15	159.009	-1.17953	0.365486	4.38772e-05	0.000687625
MMP25	494.858	1.53982	0.396589	8.52917e-07	2.78044e-05
MMP9	8887.8	1.81108	0.759623	3.43274e-05	0.000568198
MNDA	1379.54	1.1844	0.258907	2.22596e-07	9.34249e-06
MOCOS	286.657	-1.07867	0.34615	0.000177508	0.00208183
MPEG1	7466.14	1.42682	0.319091	1.1771e-07	5.66402e-06
MPP2	65.3889	-1.11634	0.242718	4.6237e-07	1.68047e-05
MS4A1	734.429	3.24187	0.630897	1.30411e-10	3.05161e-08
MS4A14	227.358	1.01381	0.385996	0.000434401	0.0042066
MS4A4A	1445.94	1.50561	0.53952	0.000103125	0.00134884
MS4A6A	5213.66	1.27274	0.319938	3.05834e-06	7.90356e-05
MS4A7	2460.1	1.66676	0.365293	1.40191e-07	6.48984e-06
MSC	278.572	1.23071	0.290899	6.18015e-07	2.14136e-05
MSR1	3099.73	1.24839	0.509548	0.000404923	0.00397751
MUC16	51.5628	1.0862	0.586314	0.00120499	0.00923446
MUSTN1	116.412	-1.30492	0.509314	0.000390015	0.00387339
MX1	2142.65	1.27715	0.470315	0.000232352	0.00257229
MX2	528.989	1.10595	0.450045	0.000494643	0.0046528
MYL9	4201.38	-1.06955	0.429067	0.000507553	0.00474809
MYMX	17.6253	-1.08855	0.632403	0.00306466	0.0188244
MYO16	14.0208	-1.0221	0.452052	0.00164295	0.0117106
MYO1A	86.0093	1.08276	0.686327	0.00136416	0.0101315
MYO1F	2052.56	1.3955	0.32031	2.61326e-07	1.04788e-05
MYO1G	643.183	1.13357	0.323327	7.97839e-06	0.000171
MYO1H	17.7789	-1.07378	0.711935	0.00356787	0.0211252
MZB1	709.698	2.12268	0.65806	7.26805e-06	0.000158763
NABP1	2719.2	1.26614	0.229126	1.26506e-09	1.80081e-07
NAIPP1	40.9374	1.9851	0.701839	0.000104018	0.00135844
NAPSB	1018.58	1.49609	0.43385	4.15231e-06	0.00010061
NCEH1	673.705	1.18299	0.263971	2.5426e-07	1.02436e-05
NCF1	1769.26	1.8502	0.602787	7.56347e-06	0.00016313
NCF1B	299.844	1.7603	0.574655	2.38914e-05	0.000423353
NCF1C	1132.47	1.84046	0.53516	3.93054e-06	9.57796e-05
NCF2	4199.77	1.05289	0.337988	4.78053e-05	0.000733043
NCKAP1L	2228.28	1.61147	0.333072	1.7585e-08	1.27802e-06
NCR1	18.8585	1.33332	0.396635	2.38122e-05	0.00042261
NDRG4	422.548	-1.27096	0.29295	1.28315e-06	3.90014e-05
NEFL	39.5733	-1.5329	0.656179	0.000666195	0.00584486
NEK8	9.85042	1.07618	0.818655	0.00487308	0.0267401
NEURL3	77.3049	1.79666	0.460384	5.7734e-07	2.02508e-05
NFAM1	1816.12	1.766	0.396678	7.99742e-08	4.15234e-06
NFKBIE	1108.2	1.21507	0.290757	6.7994e-07	2.30451e-05
NKG7	1555.07	2.53151	0.413442	2.83436e-12	2.10507e-09
NLRC3	774.238	1.75226	0.363017	8.8177e-09	7.5312e-07
NLRC4	73.7301	1.9784	0.421354	9.95708e-08	4.92904e-06
NNAT	89.1077	-1.61952	0.743142	0.000239811	0.00264117
NPL	3511.44	1.96807	0.465161	2.48121e-07	1.00675e-05
NPY5R	16.8657	-1.32701	0.507829	0.000604702	0.00542516
NR1D1	706.727	-1.17694	0.310413	7.75696e-06	0.000166672
NR1H3	3216.73	1.45072	0.332105	3.94684e-07	1.47205e-05
NRROS	439.24	1.17998	0.305831	4.27359e-06	0.000102929
NT5DC4	277.062	3.47059	1.33177	8.85859e-07	2.85472e-05
NTF3	20.6555	-1.07643	0.258196	3.6071e-06	8.93086e-05
NTM	122.954	-1.28834	0.297494	1.64185e-06	4.73752e-05
NUDT8	131.041	-1.01367	0.225676	6.93877e-07	2.34245e-05
NUGGC	103.329	1.36854	0.367519	2.22714e-06	6.16064e-05
OAS1	1008.65	1.21603	0.387785	6.74166e-05	0.000954901
OAS2	1766.75	1.61004	0.355939	2.27875e-07	9.49406e-06
OAS3	942.196	1.06869	0.318602	4.34425e-05	0.000682691
OASL	172.979	2.39587	0.483036	1.45316e-09	1.98582e-07
OLAH	41.2177	1.17355	0.725709	0.00215116	0.0144272
OR2I1P	28.0023	2.21588	0.469215	4.32104e-08	2.51061e-06
OR52N4	28.0348	1.07064	0.423987	0.000555221	0.00507452
ORM2	20.1488	1.8419	1.73977	0.00307121	0.018851
OTOA	141.564	2.24314	0.624795	1.95105e-06	5.49963e-05
OTOAP1	145.592	1.92682	0.552048	9.19936e-06	0.000191484
OTOP3	64.8037	-1.17451	0.987894	0.00430355	0.0243099
OVCH2	20.2143	-1.65149	0.851038	0.000583364	0.00526693
P2RX5	177.52	3.01437	0.490687	6.8668e-12	3.66558e-09
P2RY10	411.262	2.10216	0.366973	4.31651e-11	1.22891e-08
P2RY13	795.856	1.35952	0.34507	2.40935e-06	6.59559e-05
P2RY6	105.512	2.07765	0.553664	2.74722e-06	7.28697e-05
P2RY8	698.919	1.96024	0.324101	2.22483e-11	7.93488e-09
PACSIN3	40.6468	-1.76846	0.430758	8.06751e-07	2.64994e-05
PAQR8	540.056	1.24753	0.221054	7.22917e-10	1.14341e-07
PARP15	1003.8	1.79456	0.292452	7.38064e-12	3.82049e-09
PARP8	1158.58	1.09449	0.191207	3.06534e-10	5.81802e-08
PARVG	2579.2	1.92606	0.336606	7.08819e-11	1.75479e-08
PATL2	321.979	1.6214	0.329883	8.216e-09	7.12415e-07
PAX5	89.6383	4.2107	0.726106	3.06014e-12	2.16595e-09
PCDH12	151.287	-1.1517	0.565512	0.000571794	0.00519266
PCDHGA3	8.14078	-1.21486	0.475588	0.00057999	0.00524756
PCED1B	406.808	1.0256	0.243954	1.33485e-06	4.01374e-05
PCOLCE2	376.23	-1.23402	0.45668	0.000480124	0.00453622
PCYT1B	9.24443	-1.00142	0.362747	0.000550147	0.00503354
PDCD1	101.074	2.59362	0.544118	6.80101e-09	6.17952e-07
PDCD1LG2	665.481	1.18104	0.300461	2.56443e-06	6.96054e-05
PDE1C	41.7797	-1.00192	0.516369	0.00140107	0.0103472
PDE6B	110.518	1.30119	0.545277	0.000538722	0.00496362
PDE6G	154.985	2.86917	0.542559	1.40485e-09	1.96735e-07
PDK3	41.2673	1.01785	0.620317	0.00170032	0.0120215
PDZK1	112.818	2.13946	0.69804	3.78174e-05	0.0006129
PGAM2	13.2087	-1.58848	0.565373	8.95487e-05	0.00121018
PHGDH	1708.5	-1.57342	0.273439	2.34664e-10	4.88845e-08
PIK3AP1	1535.88	1.4796	0.27642	3.06728e-09	3.33751e-07
PIK3CD	1557.89	1.33189	0.232159	2.4742e-10	5.03147e-08
PIK3CG	618.982	1.28765	0.282781	1.34376e-07	6.29146e-06
PIK3R5	1237.78	1.47907	0.29397	9.57738e-09	8.05916e-07
PIK3R6	245.373	1.0145	0.270088	8.01349e-06	0.000171317
PILRA	1541.51	1.28217	0.316312	1.53397e-06	4.48474e-05
PIM2	1671.81	1.60882	0.341494	3.70978e-08	2.21575e-06
PKD2L1	380.063	3.19782	0.935798	1.33932e-06	4.01374e-05
PKLR	27.8517	1.41517	0.958101	0.00176983	0.0124208
PLA1A	135.406	1.71718	0.393586	5.70715e-07	2.01009e-05
PLA2G2D	3572.33	3.05737	0.8845	1.0516e-07	5.13239e-06
PLA2G7	2342.64	2.72112	0.46624	1.25338e-11	5.66171e-09
PLAAT1	33.3501	-1.15632	0.386854	0.000205416	0.00233928
PLAAT4	2257.77	1.83559	0.285539	4.49329e-12	2.6467e-09
PLAC8	343.538	2.42257	0.374354	4.4888e-12	2.6467e-09
PLCB2	1979.31	1.37802	0.303019	8.23885e-08	4.23904e-06
PLCD3	735.832	-1.31595	0.308225	2.61283e-06	7.03425e-05
PLCXD2	112.042	1.00085	0.256543	4.64423e-06	0.000110037
PLD4	28.3502	1.28763	0.670405	0.00108799	0.00857638
PLEK	5238.38	1.93863	0.375868	1.26127e-09	1.80081e-07
PLEKHO1	3373.54	1.03763	0.251324	1.74018e-06	4.96255e-05
PLEKHO2	2462.35	1.0387	0.272546	5.8442e-06	0.000132753
PLXNC1	1722.15	1.09445	0.249944	3.4711e-07	1.32057e-05
PM20D1	1193.98	3.22243	1.13373	6.35509e-06	0.000141905
PMCH	5.5507	1.79226	0.885727	0.00116205	0.00901047
PNLDC1	68.9967	1.38451	1.09313	0.00222247	0.0147659
PNOC	42.6273	1.77424	0.605657	4.31135e-05	0.000680023
PNPLA5	69.0129	2.28534	1.27598	9.2822e-05	0.00124653
POSTN	5037.07	-1.06774	0.568057	0.00327519	0.0198
POU2AF1	529.9	1.51913	0.591171	0.000140699	0.00174052
PPIAL4E	12.2035	1.94535	0.6398	7.65137e-05	0.00105979
PPIAL4H	16.3361	1.63161	0.526741	7.21413e-05	0.00100927
PPIAP45	7.71964	1.12649	0.956266	0.0040293	0.0231123
PPP1R1B	795.374	-1.74613	0.539315	1.54222e-05	0.000294678
PPP1R9A	40.3517	-1.02284	0.338966	0.000232598	0.00257334
PRB2	19.1339	-2.49899	0.843773	0.00016669	0.00198425
PREX1	1760.21	1.45267	0.264042	1.15261e-09	1.68282e-07
PRF1	745.879	2.08516	0.350119	3.71855e-11	1.13429e-08
PRG4	490.478	-1.29615	0.732857	0.00104515	0.00831786
PRKCB	1006.91	1.23214	0.191067	3.16993e-12	2.16595e-09
PRKCQ	261.049	1.62947	0.333483	1.46906e-08	1.12844e-06
PRRT4	37.0791	-1.62555	0.696087	0.000159539	0.00191513
PSAP	92224.6	1.12474	0.30107	6.31872e-06	0.000141278
PSG7	23.9752	-1.05262	0.583926	0.00237607	0.0155035
PSMD10P1	8.44144	1.42356	0.544045	0.000464873	0.0044381
PTAFR	2641.84	1.25925	0.278109	1.56791e-07	7.0554e-06
PTCRA	14.5783	1.34769	0.628837	0.00133062	0.00992995
PTGER3	529.863	-1.05635	0.283232	1.53041e-05	0.000292749
PTPN13	280.411	-1.03765	0.442147	0.000413822	0.00404632
PTPN22	408.535	1.56301	0.343591	5.32168e-08	2.97075e-06
PTPN6	3563.43	1.01479	0.254539	2.01793e-06	5.67879e-05
PTPN7	1239.56	1.47245	0.373968	7.74333e-07	2.57465e-05
PTPRC	593.128	1.46932	0.456864	1.80392e-05	0.000336404
PTPRCAP	502.063	1.61956	0.376946	1.83403e-07	7.93648e-06
PTPRJ	2522.84	1.13294	0.236304	5.67568e-08	3.12748e-06
PVRIG	81.6513	1.0479	0.625299	0.00308445	0.0189052
PYHIN1	307.146	1.83581	0.363925	1.64139e-09	2.12411e-07
RAB20	784.038	1.69445	0.344334	2.2933e-08	1.54839e-06
RAB37	364.744	1.38866	0.339037	1.05827e-06	3.32112e-05
RAB39A	29.3805	1.76886	0.518329	1.27006e-05	0.00024937
RAB39B	47.0772	1.53169	0.330161	1.34433e-07	6.29146e-06
RAB42	356.416	1.41539	0.400805	9.86982e-06	0.000202397
RAC3	62.7703	-1.13515	0.210781	9.71159e-09	8.0894e-07
RARRES1	1781.79	2.71388	0.663278	1.00924e-07	4.96826e-06
RASAL3	570.881	1.82479	0.368947	2.20656e-09	2.71169e-07
RASSF2	2718.96	1.1929	0.228953	6.77949e-09	6.17952e-07
RASSF4	6460.7	1.44042	0.289012	2.33964e-08	1.57346e-06
RBP5	277.52	1.21224	0.339328	1.32498e-05	0.000258666
RBP7	541.397	-1.47074	0.790386	6.01275e-05	0.000877883
RCSD1	1243.07	1.19892	0.201839	1.35356e-10	3.10249e-08
RGL4	100.935	1.95261	0.450928	2.44805e-07	1.00523e-05
RGS1	1032.98	1.84351	0.443098	2.47399e-07	1.00675e-05
RHBG	190.807	-1.15009	0.34793	3.24389e-05	0.000542724
RHOH	447.538	1.92955	0.335145	3.31087e-11	1.04734e-08
RIPOR2	869.61	1.13486	0.241023	8.13064e-08	4.20202e-06
RNASE6	1391.24	1.52165	0.32212	7.55182e-08	3.95706e-06
RNF212	73.5067	-1.14613	0.274152	3.38563e-06	8.48299e-05
RNF213	9365.56	1.09396	0.177312	1.81796e-11	7.05782e-09
RNF223	55.7713	-1.01244	0.454019	0.00145679	0.0106848
RPL4P1	9.25062	1.07342	0.515808	0.0019968	0.0136437
RRN3P1	564.849	1.10748	0.237927	2.43187e-07	1.00341e-05
RSAD2	614.598	1.59001	0.489993	3.66774e-05	0.000597827
RTP4	321.681	1.43751	0.283056	1.31839e-08	1.03382e-06
RTP5	9.42782	2.57832	0.818598	4.47966e-05	0.000699419
RUFY4	145.695	1.609	0.477726	1.35163e-05	0.00026237
RUNDC3A	97.4363	-1.22602	0.338925	1.94556e-05	0.00035774
S100A1	330.948	-2.3564	0.599509	1.2719e-06	3.87283e-05
S1PR4	92.7743	1.2823	0.360078	1.27581e-05	0.000250162
SAMD3	249.084	1.73173	0.398591	1.28813e-07	6.09524e-06
SAMD9	648.682	1.22876	0.217556	9.81666e-10	1.49722e-07
SAMD9L	1918.43	1.53115	0.294137	7.17906e-09	6.38712e-07
SAMHD1	5738.61	1.26855	0.206874	5.4578e-11	1.47984e-08
SAMSN1	716.329	2.21959	0.360547	1.64295e-11	6.68211e-09
SASH3	2004.36	1.84866	0.325593	7.5251e-11	1.83634e-08
SAT1	21064.4	1.06575	0.211714	2.1379e-08	1.44919e-06
SCIMP	787.522	2.4445	0.401267	1.4488e-11	6.03619e-09
SCML4	333.642	1.572	0.349545	7.4918e-08	3.93769e-06
SCN4B	254.663	-1.30842	0.425287	4.70655e-05	0.000725608
SCRG1	40.9242	-1.08564	0.403622	0.000506725	0.00474295
SCUBE3	55.9869	-1.02477	0.420078	0.000930191	0.00757004
SDS	344.335	2.0607	0.581076	2.62903e-06	7.03931e-05
SEC1P	7.76134	-1.12582	0.507395	0.00190767	0.0131838
SEC22B4P	116.357	1.02804	0.419672	0.000661926	0.00581936
SECTM1	735.635	1.04044	0.35497	0.000168033	0.00199607
SEL1L3	1605.04	1.73025	0.324198	2.07669e-09	2.57058e-07
SELENBP1	1127.51	-1.08188	0.286485	9.33105e-06	0.00019297
SELL	920.232	2.38084	0.611403	1.71237e-06	4.89963e-05
SELPLG	1802.8	1.33983	0.300633	1.70615e-07	7.54904e-06
SEPTIN1	1054.96	1.49788	0.353315	1.16598e-07	5.62637e-06
SEPTIN6	1491.02	1.21812	0.221067	1.04454e-09	1.57901e-07
SERPINA1	7601.99	1.91391	0.402722	2.68381e-08	1.75651e-06
SERPINB9	943.263	1.35116	0.197891	5.52242e-13	6.73814e-10
SFMBT2	789.134	1.09087	0.223705	5.63476e-08	3.11498e-06
SGCG	66.6023	-1.25999	0.451406	0.000380688	0.00380065
SH2D1A	409.665	2.15951	0.442891	1.59238e-09	2.09239e-07
SH2D1B	27.0101	1.371	0.452333	0.000144251	0.00177273
SH2D2A	327.633	1.94693	0.353578	5.68175e-10	9.56061e-08
SHISAL2A	40.1587	1.31509	0.392621	2.87575e-05	0.000489766
SIGLEC1	3858.68	1.66812	0.340482	1.6973e-08	1.24971e-06
SIGLEC10	912.278	1.52405	0.294209	5.60618e-09	5.32027e-07
SIGLEC14	267.938	1.88489	0.517554	6.29012e-06	0.000140823
SIGLEC15	136.796	1.22834	0.95367	0.00141474	0.0104301
SIGLEC5	52.8272	1.05141	0.877416	0.00376335	0.021933
SIGLEC7	227.786	2.31031	0.512771	9.10149e-08	4.58619e-06
SIGLEC8	224.67	2.18413	0.520427	2.34149e-07	9.70807e-06
SIGLEC9	298.332	1.54074	0.427832	4.76889e-06	0.000112828
SIRPB1	675.501	2.23682	0.464981	3.67768e-08	2.20604e-06
SIRPB2	534.675	1.00599	0.400037	0.000298383	0.00314241
SIRPD	16.7552	1.55121	0.830567	0.000820514	0.00686742
SIRPG	319.741	2.21763	0.482012	5.69723e-09	5.3768e-07
SIT1	318.756	1.69107	0.377064	5.15875e-08	2.91624e-06
SKAP1	330.877	1.31691	0.337556	1.55088e-06	4.51314e-05
SLA	2148.47	1.7045	0.264821	1.60724e-12	1.37274e-09
SLA2	379.783	1.73003	0.339292	2.24147e-09	2.73491e-07
SLAMF1	21.8113	1.92644	0.490583	2.93501e-06	7.64265e-05
SLAMF6	734.967	2.1212	0.365886	1.99807e-11	7.41978e-09
SLAMF7	7652.21	2.80926	0.463861	7.38534e-13	7.88478e-10
SLAMF8	4991.32	1.92817	0.397653	7.38063e-09	6.53243e-07
SLAMF9	16.5098	-1.51666	0.76925	0.00166975	0.0118745
SLC12A3	41.2601	1.59531	0.696111	0.000212358	0.00240391
SLC15A3	3526.83	1.60783	0.398852	6.51666e-07	2.22635e-05
SLC16A9	29.9788	-1.05816	0.389809	0.000520503	0.00483482
SLC1A3	664.977	2.09885	0.410683	1.0784e-08	8.73477e-07
SLC20A1	2651.06	1.05636	0.19991	4.13507e-09	4.22966e-07
SLC25A10	157.432	-1.4017	0.28192	6.63845e-08	3.54369e-06
SLC27A2	124.344	1.29887	0.428608	9.23008e-05	0.00124051
SLC28A1	11.2364	1.13223	0.726801	0.00370945	0.0217375
SLC29A3	995.391	1.51803	0.41901	3.39961e-06	8.50251e-05
SLC2A6	661.756	1.52933	0.380371	1.374e-06	4.08138e-05
SLC2A9	207.653	1.03516	0.261914	3.722e-06	9.17449e-05
SLC38A6	757.899	1.05253	0.338408	8.4772e-05	0.00115753
SLC43A2	842.636	1.27114	0.288769	4.21198e-07	1.55734e-05
SLC46A3	452.599	1.18392	0.401735	9.65275e-05	0.00128019
SLC4A10	16.3928	2.22289	0.659261	2.65075e-05	0.000458765
SLC52A1	92.1904	-1.01583	0.353606	0.000374888	0.00375777
SLC6A12	156.156	1.19714	0.373485	3.88976e-05	0.000626173
SLC7A4	17.652	-1.41948	0.580559	0.00039308	0.00389477
SLC7A7	888.084	1.42719	0.38764	5.23464e-06	0.000121492
SLC9A3R2	328.138	-1.1669	0.32942	2.02869e-05	0.000370739
SLCO2B1	3072.63	1.06941	0.316367	3.59007e-05	0.000589103
SLCO4C1	26.6494	1.6044	0.711925	0.000455023	0.00436915
SLCO5A1	62.2174	1.00792	0.303486	5.72552e-05	0.00084605
SLFN12L	175.873	1.65542	0.366837	1.15834e-07	5.60533e-06
SMCO4	577.046	1.27658	0.230247	1.40509e-09	1.96735e-07
SMIM35	10.5076	1.74738	0.532132	3.85586e-05	0.00062255
SNAI3	66.7003	1.11757	0.323643	2.4333e-05	0.000428512
SNCG	235.565	-1.08935	0.424011	0.000383822	0.00382129
SNX10	3338.89	2.30002	0.385595	1.80281e-11	7.05782e-09
SNX20	1546.77	1.57363	0.346953	5.86015e-08	3.20843e-06
SOAT1	2484.96	1.88965	0.395164	3.08274e-08	1.93604e-06
SOCS1	149.393	1.67274	0.276757	3.41641e-11	1.06107e-08
SOD2	38254.9	1.46525	0.261483	3.97342e-10	7.0702e-08
SORBS2	253.444	-1.29558	0.354674	8.84756e-06	0.000186816
SOWAHD	85.5668	1.18367	0.335012	1.37304e-05	0.000265922
SP140	434.503	1.50705	0.299777	1.50474e-08	1.14749e-06
SPATC1	7.80501	2.00176	0.60354	6.53584e-05	0.000933489
SPEG	162.726	-1.11049	0.299754	1.83966e-05	0.000340836
SPIB	199.502	1.76372	0.496533	6.68221e-06	0.000147857
SPIC	4.90126	2.83969	1.14812	0.000191625	0.00221022
SPINK7	197.617	-1.71329	0.718214	0.00119346	0.0091719
SPN	551.704	1.07344	0.361443	9.57723e-05	0.00127215
SPOCK2	1979.97	1.38411	0.446987	1.68439e-05	0.000317579
SPRR4	622.806	1.55123	0.781255	0.000873357	0.00717935
SRGN	5883.03	1.53638	0.2329	2.44305e-12	1.89692e-09
ST3GAL5	1341.87	1.0175	0.208027	3.47142e-08	2.11781e-06
ST8SIA4	689.808	1.53916	0.218497	7.00902e-14	1.4966e-10
STAG3	357.055	1.21371	0.288803	7.30773e-07	2.45729e-05
STAP1	91.9224	2.01174	0.406812	1.40112e-08	1.08298e-06
STAT1	4037.18	1.05039	0.676951	0.00167118	0.0118798
STC1	56.4978	-1.12602	0.396452	0.00048375	0.00456406
STIMATE-MUSTN1	500.329	-1.06547	0.34681	0.000164794	0.00196992
STOX1	19.2296	-1.12187	1.41271	0.00431106	0.0243443
SYNDIG1	33.3349	-1.35463	0.435771	0.000218841	0.00246423
TAGAP	723.602	1.60362	0.290703	3.58456e-10	6.51398e-08
TAGLN3	7.68415	2.02822	1.03186	0.000859446	0.00710934
TAP1	6289.9	1.02336	0.221348	1.51441e-07	6.9169e-06
TAPBP	41.3347	1.2844	0.28229	2.93992e-07	1.15183e-05
TBC1D10C	1493.8	1.54976	0.40094	8.05074e-07	2.64976e-05
TBX21	250.369	1.75645	0.419284	3.52586e-07	1.33842e-05
TCF15	7.43699	-1.70613	0.754318	0.000124746	0.00157263
TCL1A	51.7062	2.36328	0.733289	1.93374e-05	0.000356719
TCN1	207.813	-2.27251	1.19051	0.000286961	0.00305222
TCN2	2492.9	1.79266	0.364431	3.0926e-08	1.93604e-06
TENT5C	701.38	1.43904	0.365134	2.17039e-06	6.0382e-05
TESPA1	468.342	1.07707	0.432516	0.000201022	0.00229843
TEX14	78.4271	1.56546	0.634806	0.000143285	0.00176594
TFEC	926.286	1.97115	0.458829	1.94e-07	8.3264e-06
TFRC	5743.04	1.10262	0.323156	1.42478e-05	0.000273978
THBS4	407.938	-1.60095	0.446581	1.86545e-05	0.000344866
THEMIS2	2435.81	1.35161	0.27868	4.03699e-08	2.38616e-06
TICAM2	214.003	1.29162	0.405579	4.37169e-05	0.000685741
TIFAB	657.74	1.87021	0.552304	2.9262e-06	7.63136e-05
TIGIT	770.396	1.99074	0.577524	1.15927e-06	3.58095e-05
TIMD4	61.2227	1.03838	0.756897	0.00275604	0.017353
TLR10	173.558	1.9103	0.408289	1.99258e-08	1.39497e-06
TLR2	1572.06	1.08176	0.256142	1.22184e-06	3.74712e-05
TLR7	533.591	1.62502	0.364442	1.19024e-07	5.71114e-06
TLR8	900.146	1.89314	0.450902	2.24248e-07	9.38872e-06
TM4SF19	202.47	1.36061	0.517371	0.000174373	0.00205424
TMC8	1699.9	1.17816	0.317541	2.91133e-06	7.60417e-05
TMEM106A	412.432	1.02783	0.202915	2.09278e-08	1.44149e-06
TMEM150B	73.3047	2.07137	0.538513	1.72593e-06	4.93017e-05
TMEM155	24.5886	3.35883	0.677644	1.47314e-08	1.12844e-06
TMEM156	139.33	1.44892	0.346637	7.83741e-07	2.59078e-05
TMEM176A	2157.95	1.02546	0.320195	7.08515e-05	0.00099694
TMEM176B	3985.83	1.21499	0.335542	1.13976e-05	0.00022798
TMEM229B	257.489	1.00754	0.229724	5.09824e-07	1.82958e-05
TMEM35A	20.66	-1.49751	0.591598	0.000166262	0.00198192
TMEM52	15.6918	-1.15644	0.370512	0.000132374	0.00165656
TMEM71	86.6781	1.07173	0.290634	6.00418e-06	0.000135308
TMIGD3	286.746	1.97415	0.673854	2.9616e-05	0.000502383
TMPRSS5	59.4972	-1.32479	0.29986	7.74715e-07	2.57465e-05
TNFAIP6	520.26	1.20674	0.497905	0.000458086	0.00439208
TNFAIP8L2	583.859	1.40784	0.293335	4.5873e-08	2.64731e-06
TNFRSF13B	32.3433	2.65877	0.620084	1.76853e-07	7.72896e-06
TNFRSF17	86.0063	2.34096	0.651243	3.2888e-06	8.31421e-05
TNFRSF1B	3718.08	1.18006	0.246045	7.78697e-08	4.0678e-06
TNFRSF9	234.797	1.78925	0.449198	5.64213e-07	1.99956e-05
TNFSF12-TNFSF13	1131.35	1.064	0.270976	4.16822e-06	0.000100852
TNFSF13B	1598.64	1.46813	0.34404	1.38944e-07	6.44957e-06
TNFSF14	270.894	1.42904	0.317403	1.03721e-07	5.07666e-06
TNFSF15	342.439	1.68868	0.455796	2.619e-06	7.03425e-05
TNFSF8	493.51	1.14779	0.269298	4.48778e-07	1.63971e-05
TNIP3	39.0557	2.08147	0.390793	8.88714e-09	7.55274e-07
TOMM20P2	8.61259	1.42664	0.507156	0.000271085	0.00291078
TOX	176.136	1.58273	0.310694	7.96401e-09	6.94088e-07
TPO	52.6925	-2.66956	0.542615	4.30614e-09	4.33184e-07
TPTEP2-CSNK1E	7.88896	-1.0964	0.595814	0.00449295	0.0251058
TRAC	3231.95	1.44714	0.374474	8.08231e-07	2.64994e-05
TRAF1	1115.86	1.0136	0.218275	1.22049e-07	5.82358e-06
TRAF3IP3	1976.95	1.5831	0.357743	5.89504e-08	3.21722e-06
TRAT1	109.575	2.01881	0.516841	8.81506e-07	2.84648e-05
TRAV10	7.04631	1.28467	0.710717	0.00176921	0.0124208
TRAV12-1	17.1391	1.53758	0.750206	0.000308839	0.00322271
TRAV12-2	31.9101	1.98818	0.57969	7.34935e-06	0.000160334
TRAV12-3	32.0049	1.17886	0.680801	0.000668291	0.00585434
TRAV13-1	41.4353	1.82728	0.466758	1.35283e-06	4.04004e-05
TRAV13-2	15.1523	1.73821	0.518592	1.56367e-05	0.000297916
TRAV14DV4	19.0723	1.96992	0.545886	3.43072e-06	8.55527e-05
TRAV16	13.4241	1.23075	0.6991	0.000878043	0.007204
TRAV17	36.7267	1.39371	0.754903	0.000701413	0.00609747
TRAV19	26.7326	2.25356	0.596154	1.61259e-06	4.66095e-05
TRAV2	12.2903	1.14762	0.870287	0.00257397	0.0164142
TRAV20	12.1515	1.83053	0.603213	0.000131453	0.00164746
TRAV21	21.2668	1.37418	0.628688	0.000592861	0.00533294
TRAV22	10.7873	1.68747	0.69323	0.000365016	0.00368947
TRAV25	9.31996	2.26871	0.733503	3.5801e-05	0.000588032
TRAV27	10.2342	1.48742	0.607094	0.000418994	0.00407821
TRAV3	18.854	1.64869	0.561518	5.07703e-05	0.00077227
TRAV35	7.50495	2.03716	0.70063	9.7348e-05	0.00128608
TRAV36DV7	10.1295	1.41926	0.882338	0.001079	0.0085252
TRAV4	23.5778	1.66885	0.613714	6.91353e-05	0.000976008
TRAV41	7.20826	2.01478	0.623082	5.54406e-05	0.000826384
TRAV5	12.3505	2.00819	0.557458	1.23107e-05	0.000243111
TRAV6	7.7001	1.44353	0.731281	0.00127288	0.00959121
TRAV8-1	7.54827	1.5287	0.818929	0.00123489	0.00939202
TRAV8-2	17.3223	1.94472	0.500949	2.81254e-06	7.43712e-05
TRAV8-3	18.8054	1.86419	0.537892	7.02032e-06	0.00015414
TRBC1	1703.4	1.69309	0.414261	1.71027e-07	7.54904e-06
TRBC2	3705.57	1.71421	0.396904	6.60075e-08	3.53461e-06
TRBV10-3	21.255	2.16696	0.555226	1.49602e-06	4.39089e-05
TRBV12-3	25.7462	2.14078	0.580105	2.61645e-06	7.03425e-05
TRBV12-4	25.0465	1.57866	0.495693	5.85167e-05	0.000858747
TRBV13	8.65338	2.83503	0.615537	3.39931e-07	1.30488e-05
TRBV15	12.2677	1.85377	0.706332	0.000154764	0.00187097
TRBV18	18.8599	1.39127	0.687625	0.000798441	0.00672865
TRBV19	47.6699	1.49149	0.444083	1.85862e-05	0.000343976
TRBV2	40.2341	1.78027	0.62511	3.50346e-05	0.000578515
TRBV20-1	97.8303	1.76704	0.50174	4.49519e-06	0.000106945
TRBV21-1	6.94458	1.32807	0.741009	0.00228234	0.0150645
TRBV27	36.6217	1.95479	0.516212	1.9017e-06	5.37829e-05
TRBV28	45.5956	1.73734	0.801854	0.000324893	0.00335347
TRBV29-1	47.1432	1.54243	0.48637	1.67673e-05	0.000316674
TRBV3-1	26.2605	1.9917	0.457887	4.21e-07	1.55734e-05
TRBV4-1	22.6472	1.06635	0.699929	0.00257168	0.01641
TRBV4-2	21.6893	2.14891	0.770642	4.19506e-05	0.000665367
TRBV5-1	61.8536	1.72438	0.569205	2.0441e-05	0.000372253
TRBV5-4	24.5481	1.55728	0.626302	0.000204846	0.0023359
TRBV5-5	7.69434	1.48652	0.89664	0.00119489	0.00917766
TRBV5-6	13.9507	1.64751	0.633236	0.000241759	0.0026592
TRBV6-1	17.8248	1.41966	0.845484	0.000530994	0.00491679
TRBV6-2	21.1184	1.72206	0.622893	8.04935e-05	0.00110886
TRBV6-6	13.4239	1.29388	0.555828	0.000747082	0.00640003
TRBV7-3	25.214	1.93	0.704801	9.74313e-05	0.00128618
TRBV7-4	6.43227	1.66556	0.802106	0.000820339	0.00686742
TRBV7-9	49.3998	1.86541	0.558312	9.20318e-06	0.000191484
TRBV9	30.2221	1.48162	0.44527	2.73011e-05	0.000468701
TRDV1	17.5986	2.1601	0.653845	1.83857e-05	0.000340836
TRDV2	9.35507	1.37823	0.702274	0.00173211	0.0121987
TREM2	1287.94	1.73199	0.680783	0.000108445	0.00139913
TREML1	115.832	1.05646	0.663276	0.00198638	0.0135889
TREML2	46.0442	1.44267	0.388695	9.32465e-06	0.00019297
TREML4	11.9977	3.02532	1.51803	0.000157089	0.00189105
TRGC1	107.494	1.78198	0.494473	6.42006e-06	0.000142982
TRGC2	437.579	1.86776	0.435744	2.10091e-07	8.9001e-06
TRGV10	22.7899	1.13589	0.636626	0.00100093	0.00802343
TRGV2	8.66331	1.86234	0.872516	0.000412792	0.00404318
TRGV3	10.9442	1.02277	0.625599	0.00263782	0.0167258
TRGV4	14.6608	1.32395	0.667226	0.00103911	0.00828283
TRGV5	10.8888	1.12546	0.650381	0.00266597	0.0168667
TRGV8	6.64858	2.68228	0.6672	3.33976e-06	8.40203e-05
TRGV9	10.5007	1.06322	0.557352	0.00267582	0.0169165
TRIM14	1540.34	1.00667	0.229226	4.34348e-07	1.5956e-05
TRIM22	4435.19	1.08117	0.245352	5.08252e-07	1.82778e-05
TRPM2	587.507	1.85253	0.371954	6.71269e-09	6.16485e-07
TRPV2	482.866	1.0191	0.288136	2.03145e-05	0.000370739
TSPAN32	224.992	1.08371	0.37083	0.000108294	0.00139824
TTC16	85.6834	1.07418	0.421442	0.000309266	0.00322323
TTC24	138.156	2.80464	0.45616	2.42184e-12	1.89692e-09
TTYH1	103.17	-1.51598	0.328443	4.16118e-07	1.54524e-05
TVP23A	109.968	1.68009	0.558918	5.30074e-05	0.000794972
TXLNB	85.3555	1.16699	0.321883	1.38176e-05	0.000267307
TYMP	1057.71	1.13533	0.33823	2.57303e-05	0.00044691
TYRO3	627.441	-1.14308	0.251201	5.17345e-07	1.84494e-05
TYROBP	5830.35	1.53864	0.314466	2.36686e-08	1.57932e-06
UBD	4687.6	2.8013	0.48248	8.26323e-12	4.15154e-09
UBE2L6	3619.02	1.16975	0.209739	1.43664e-09	1.97909e-07
UCP2	57.9541	1.03552	0.458868	0.000834477	0.00695068
UGT1A6	19.9283	-1.07614	0.519579	0.00219515	0.0146304
UNC45B	8.64369	1.19885	0.493594	0.00085593	0.00709757
UPB1	98.3947	1.17074	0.527533	0.000732375	0.00629614
UPK1A	147.795	-1.42273	1.12402	0.00155441	0.0112511
USH1G	79.7879	-1.17319	0.543856	0.000865866	0.00713359
VAV1	1101.79	1.42584	0.299653	2.85308e-08	1.82149e-06
VCAM1	1589.63	1.64563	0.337714	1.80382e-08	1.29466e-06
VNN1	701.519	1.87687	0.531564	2.85106e-06	7.49257e-05
VNN2	212.979	1.72497	0.392806	1.83521e-07	7.93648e-06
VOPP1	5041.55	1.11653	0.238073	9.98389e-08	4.92904e-06
WARS1	14651.8	1.62724	0.326352	1.09799e-08	8.84714e-07
WAS	981.445	1.37926	0.302974	1.37159e-07	6.38405e-06
WDFY4	1017.41	1.45352	0.438044	5.36423e-06	0.000124331
WFDC21P	1386.77	-1.04612	0.38771	0.000403419	0.00397188
WFDC3	138.317	-1.04805	0.738129	0.00984865	0.0448148
XAF1	3776.8	1.20481	0.347357	2.19176e-05	0.000395769
XCL1	98.916	1.83999	0.508386	2.10776e-06	5.89275e-05
XCL2	94.7066	2.09922	0.536903	8.1967e-07	2.6823e-05
XCR1	651.337	1.00475	0.471524	0.000834864	0.00695068
YBX2	93.0495	-1.18277	0.397041	0.000128611	0.00161421
ZAP70	787.538	1.55955	0.373385	1.56952e-07	7.0554e-06
ZBP1	432.377	2.1003	0.419209	3.59138e-09	3.81044e-07
ZC3H12D	499.279	1.48665	0.314105	3.38064e-08	2.07727e-06
ZMYND15	346.232	1.06033	0.316591	3.12042e-05	0.00052567
ZNF101	718.498	1.07023	0.201448	4.31105e-09	4.33184e-07
ZNF257	40.3257	1.07977	0.342093	7.53432e-05	0.00104891
ZNF280B	31.4877	1.00873	0.316703	6.31589e-05	0.000911217
ZNF80	34.0867	1.73752	0.402171	2.85184e-07	1.12569e-05
ZNF804A	27.7192	1.58643	0.444878	1.0842e-05	0.000219435
ZNF831	309.539	2.00795	0.399385	1.12424e-09	1.65792e-07
