# Supplementary material for: Identification of gene signatures and molecular mechanisms underlying the mutual exclusion between psoriasis and leprosy
Source: Sci Rep. 2024 Jan 25;14:2199. doi: 10.1038/s41598-024-52783-0 (PMC10810956; doi:10.1038/s41598-024-52783-0)
Supplement: Supplementary file 5 — Supplementary Table S3. [file 41598_2024_52783_MOESM5_ESM.xlsx]

## Sheet: Table S3
Table S3 Differentially expressed genes in psoriatic lesions compared to normal controls
Gene symbol	baseMean	log2FoldChange	lfcSE	stat	pvalue	padj
AKR1B10	1624.44	6.21435	0.122282	46.7309	0	0
FABP5	4425.52	3.48724	0.077882	38.3559	0	0
GJB2	26066.8	4.37167	0.08895	43.5264	0	0
IL36G	3145.59	5.64536	0.109176	47.1292	0	0
KYNU	607.926	4.51809	0.0896707	44.8094	0	0
PI3	26722.2	9.19093	0.194401	44.7062	0	0
PLA2G4D	4136.63	4.53801	0.107183	37.6739	0	0
S100A12	395.715	8.28802	0.189201	41.1627	0	0
SERPINB3	9138.96	6.68511	0.146437	42.2374	0	0
SPRR2D	11213.9	5.83543	0.134029	39.808	0	0
TMPRSS11D	630.051	7.7442	0.172083	42.097	0	0
AKR1B15	137.834	5.00814	0.120988	37.2612	6.99008e-304	1.52092e-300
IL36A	327.879	11.3556	0.292786	37.0768	6.6504e-301	1.33571e-297
GPR15LG	1483.27	5.41975	0.132744	37.0619	1.15649e-300	2.15684e-297
SPRR2B	5939.3	7.53281	0.191272	36.7687	5.83502e-296	1.01568e-292
TCN1	1654.38	8.02566	0.207971	36.1861	1.00726e-286	1.64372e-283
CERNA2	57.7435	5.55709	0.140136	36.0871	3.61361e-285	5.55008e-282
SPRR2C	242.074	9.80983	0.261653	35.5808	2.77411e-277	4.024e-274
KRT6C	13122.7	6.9181	0.186134	34.481	1.54415e-260	2.12199e-257
VNN3P	96.008	8.59475	0.237157	34.1324	2.44079e-255	3.18645e-252
RHCG	3977.82	5.23913	0.140461	33.7399	1.50501e-249	1.87123e-246
HPSE	887.906	2.88112	0.0708952	33.5865	2.64276e-247	3.13648e-244
HEPHL1	3492.71	6.29547	0.174308	33.2485	2.14514e-242	2.4352e-239
KRT6A	120910	4.57816	0.123177	33.108	2.27754e-240	2.47777e-237
KRT16	60992	5.38827	0.150184	32.5486	2.19207e-232	2.2894e-229
SLC6A14	2313.62	4.45222	0.121732	32.4665	3.16654e-231	3.17994e-228
DEFB4A	2720.5	11.0108	0.324854	32.3554	1.16654e-229	1.12809e-226
LCE3D	6374.19	5.24164	0.146617	32.3403	1.89906e-229	1.77087e-226
GDA	594.725	5.98119	0.170529	32.1423	1.13003e-226	1.01742e-223
TNIP3	131.108	7.36161	0.217503	31.5471	1.96358e-218	1.70897e-215
KLK13	1783.77	3.96991	0.110384	31.435	6.72835e-217	5.66701e-214
GJB6	6784.64	2.98078	0.0793311	31.2713	1.14703e-214	9.35906e-212
ABCG4	114.138	4.69779	0.138032	30.4118	3.83417e-203	3.03364e-200
ZC3H12A	2132.64	3.7467	0.107143	30.3025	1.06262e-201	8.16026e-199
LCE3E	2214.46	5.24583	0.157622	30.109	3.69867e-199	2.75921e-196
SPRR2E	23184.6	3.61686	0.104622	29.7916	5.01839e-195	3.63973e-192
SPRR2G	19577.3	4.64523	0.139235	29.7714	9.15434e-195	6.46e-192
CDK5R1	188.149	2.27859	0.060336	29.478	5.50843e-191	3.78487e-188
ADGRF1	53.36	6.62549	0.208434	29.3881	7.78409e-190	5.21135e-187
BTC	259.302	-4.21121	0.126477	-29.3431	2.92911e-189	1.91197e-186
SPRR2F	4561.32	8.56391	0.277361	29.0737	7.71706e-186	4.91445e-183
PLBD1	2133.14	2.03735	0.0533469	28.818	1.27455e-182	7.92344e-180
S100A7	48738.9	7.0171	0.226288	28.8001	2.14112e-182	1.30011e-179
KRT77	4691.07	-3.58222	0.107369	-28.7069	3.13341e-181	1.8594e-178
SERPINB13	2468.52	3.0954	0.0906739	28.6235	3.43117e-180	1.99084e-177
WNT5A	674.71	2.5192	0.0706755	28.57	1.58361e-179	8.98869e-177
AKR1B10P1	35.0808	6.50606	0.210239	28.5678	1.6878e-179	9.37627e-177
ARSF	395.912	3.60806	0.108852	28.5532	2.56391e-179	1.39466e-176
CXCL1	172.385	6.63884	0.216567	28.3462	9.32262e-177	4.96762e-174
OASL	531.738	4.58352	0.144142	28.3299	1.48232e-176	7.74068e-174
KCNK10	63.4307	3.79825	0.116642	28.2767	6.67757e-176	3.41866e-173
HRH2	557.758	3.18843	0.0957138	28.0882	1.36583e-173	6.85806e-171
ACP7	1705.87	3.71717	0.114983	27.9796	2.88184e-172	1.41972e-169
CD274	184.396	3.41732	0.104593	27.8921	3.32289e-171	1.60668e-168
IL19	104.714	10.0177	0.343402	27.716	4.47843e-169	2.12603e-166
PRSS27	588.907	4.08668	0.131176	27.3424	1.32794e-164	6.19154e-162
PRKCQ	117.614	2.8599	0.0864282	27.3047	3.72734e-164	1.70738e-161
BMAL2	1289.51	2.18878	0.0621483	27.1734	1.33981e-162	6.03145e-160
TPBG	944.474	1.79773	0.0477634	27.1699	1.4719e-162	6.51378e-160
ADAP2	617.409	2.03886	0.0568444	27.0714	2.14004e-161	9.31273e-159
CYP2W1	65.6862	-4.88825	0.162323	-27.034	5.89596e-161	2.52366e-158
CXCR2	325.857	2.67948	0.080705	27.0056	1.27085e-160	5.35192e-158
CHI3L2	1540.66	4.08326	0.133394	26.8622	6.07848e-159	2.51919e-156
TTC39A	661.017	2.52195	0.0753125	26.8474	9.04503e-159	3.69009e-156
RND1	119.532	4.44152	0.146918	26.8281	1.5187e-158	6.10049e-156
PLA2G4E	4303.46	2.38793	0.0704438	26.8005	3.18772e-158	1.26108e-155
IL36RN	4885.38	2.94849	0.0918398	26.6605	1.35276e-156	5.27172e-154
CXCL8	451.105	8.48172	0.299459	26.6538	1.61761e-156	6.21114e-154
S100A8	77862.6	6.92365	0.241221	26.6297	3.07549e-156	1.16378e-153
MPZL2	2478.65	2.49914	0.0752987	26.5495	2.60494e-155	9.71643e-153
FAM110C	692.428	2.12107	0.0611589	26.5058	8.30851e-155	3.05543e-152
S100A9	88559.5	7.067	0.248029	26.4768	1.79479e-154	6.5086e-152
LCN2	2420.5	4.50375	0.151946	26.3499	5.15133e-153	1.84248e-150
HSPD1P3	57.6242	9.25946	0.332789	26.3214	1.09161e-152	3.85163e-150
HYAL4	97.5646	3.50329	0.114361	26.2615	5.28867e-152	1.84116e-149
LTF	2551.73	5.80251	0.2032	26.095	4.15121e-150	1.42616e-147
EPGN	156.883	5.11796	0.177205	26.06	1.0361e-149	3.51333e-147
TEX101	32.4113	4.35472	0.147996	26.0462	1.48681e-149	4.97699e-147
CD24	4651.82	2.73462	0.086004	25.9828	7.7582e-149	2.56413e-146
ADAMDEC1	185.171	4.3426	0.14804	25.9565	1.53548e-148	4.94954e-146
IFI27	5910.77	3.73618	0.124676	25.9567	1.52579e-148	4.94954e-146
LRRC55	104.067	3.68439	0.12275	25.9422	2.22965e-148	7.09952e-146
TRIM15	34.2239	4.4848	0.153891	25.8936	7.86257e-148	2.47339e-145
RRM2	355.881	2.73147	0.08658	25.7735	1.75714e-146	5.46179e-144
KPNA2	1160.26	1.83736	0.0522939	25.574	2.96997e-144	9.12305e-142
UGT3A2	106.133	-4.59757	0.160642	-25.5075	1.62802e-143	4.94275e-141
TRIM10	44.4062	3.95618	0.135641	25.4804	3.25088e-143	9.75639e-141
CCNE1	149.804	2.50446	0.078797	25.4382	9.52969e-143	2.8275e-140
NOS2	275.211	5.55608	0.198855	25.4259	1.30341e-142	3.82383e-140
CXCL13	54.0946	6.05547	0.219201	25.3441	1.04324e-141	3.02655e-139
UPP1	487.985	3.05865	0.10102	25.3283	1.56002e-141	4.47605e-139
CCNB1	488.934	2.21246	0.0676654	25.3078	2.62228e-141	7.44216e-139
CCL20	60.3193	4.94074	0.177068	25.0793	8.37316e-139	2.35079e-136
LINC01215	30.8698	3.6781	0.126863	25.0515	1.68112e-138	4.66959e-136
DSC2	6131.4	2.92449	0.0969462	25.0086	4.92298e-138	1.35304e-135
DSG3	8210.42	2.21115	0.0688302	24.8604	1.99764e-136	5.43316e-134
SPRR1B	15717.8	3.60113	0.1249	24.8289	4.37288e-136	1.17707e-133
SLC26A9	602.248	3.0536	0.103895	24.5788	2.1311e-133	5.67786e-131
C5orf46	531.398	-3.31023	0.114578	-24.5269	7.63421e-133	2.01343e-130
LINC01605	73.5314	2.94392	0.099911	24.461	3.84771e-132	1.00464e-129
RGS1	97.1059	3.39342	0.118676	24.3809	2.72546e-131	7.04572e-129
IGFL1	192.267	5.2078	0.193959	24.2721	3.86469e-130	9.89285e-128
CLEC7A	428.073	2.39987	0.0784298	24.2238	1.24804e-129	3.16373e-127
HRNR	214.375	5.21391	0.194982	24.1762	3.96182e-129	9.94646e-127
SPRR2A	17201.6	7.29886	0.281263	24.1726	4.31785e-129	1.0737e-126
FUT3	200.159	2.98449	0.102968	24.1287	1.24843e-128	3.07513e-126
CHAC1	320.244	4.79385	0.178462	24.0603	6.51798e-128	1.59051e-125
GZMB	87.3468	3.88567	0.141075	23.9991	2.84303e-127	6.8733e-125
OAS2	1664.74	3.64761	0.131623	23.9137	2.2035e-126	5.2783e-124
IRAK2	220.584	1.99931	0.0628013	23.8739	5.72257e-126	1.35833e-123
TYMP	2529.16	3.37484	0.120962	23.7665	7.42063e-125	1.74552e-122
SH3PXD2A-AS1	321.716	2.28872	0.075274	23.7628	8.09711e-125	1.88764e-122
IL20	34.0761	5.86861	0.226117	23.7426	1.31083e-124	3.02883e-122
KLHDC7B-DT	27.4988	4.37486	0.163796	23.6566	1.00995e-123	2.31314e-121
FOXE1	155.714	3.05897	0.108411	23.6042	3.48949e-123	7.92266e-121
SLC7A11	284.437	2.89091	0.101343	23.5923	4.62479e-123	1.04098e-120
CXCR6	72.0291	2.80908	0.0979485	23.5744	7.05286e-123	1.57393e-120
CT69	31.8331	3.71981	0.136997	23.5028	3.8175e-122	8.44702e-120
KCNJ15	327.83	2.48635	0.0845631	23.4895	5.21969e-122	1.14526e-119
GM2A	9604.81	1.88221	0.0590827	23.3945	4.85797e-121	1.05701e-118
UGT1A7	88.3869	4.03657	0.151478	23.3471	1.4747e-120	3.18217e-118
TMPRSS11A	22.443	7.37588	0.295474	23.2707	8.79145e-120	1.88152e-117
EHF	3942.65	2.1534	0.071544	23.1103	3.64619e-118	7.73999e-116
ANKRD33B	658.577	-2.64058	0.0929131	-23.0385	1.91659e-117	4.03566e-115
HERC6	1311.16	3.44584	0.128055	23.0044	4.20819e-117	8.79007e-115
NOD2	581.254	1.87139	0.0598625	22.909	3.77672e-116	7.82621e-114
TMC5	373.713	2.94725	0.107022	22.8668	9.95675e-116	2.04701e-113
IL17A	13.3332	7.12917	0.290971	22.783	6.7668e-115	1.38032e-112
HAS3	793.321	2.87925	0.104495	22.769	9.30491e-115	1.88334e-112
INA	128.189	3.00288	0.109944	22.7651	1.01811e-114	2.04484e-112
LCE3A	1062.69	7.56917	0.311602	22.6866	6.08167e-114	1.21216e-111
SAMD9	1034.62	3.23108	0.121278	22.5193	2.68875e-112	5.31842e-110
NWD2	47.4559	3.2172	0.120768	22.4993	4.214e-112	8.27274e-110
NFKBIZ	2097.98	2.10029	0.0712605	22.4569	1.09582e-111	2.13522e-109
CDH26	68.3827	2.6879	0.097697	22.3947	4.43166e-111	8.57116e-109
TMEM45B	1431.9	2.06012	0.0697772	22.3585	9.97729e-111	1.91549e-108
DEFB4B	276.577	11.0755	0.473642	22.3281	1.9734e-110	3.76098e-108
SLC5A1	2064.78	2.05656	0.0697454	22.3178	2.48238e-110	4.69674e-108
ENKUR	26.5619	4.94088	0.199401	22.2712	7.03473e-110	1.32142e-107
STAT1	5316.08	2.09253	0.0715136	22.2689	7.40037e-110	1.38017e-107
SERPINB4	21080.4	7.63761	0.321239	22.219	2.24903e-109	4.16469e-107
CYP24A1	53.2751	3.52481	0.136446	22.1685	6.91544e-109	1.27156e-106
PGM2	1657.37	1.65622	0.0521814	22.1576	8.81199e-109	1.60896e-106
A2ML1	8029.74	2.47048	0.0890309	22.1326	1.53574e-108	2.78459e-106
RORC	344.785	-2.42596	0.0874443	-22.025	1.65854e-107	2.98651e-105
CLDN17	83.3455	5.89022	0.24574	21.9347	1.21349e-106	2.17015e-104
GBP6	258.025	3.06858	0.117121	21.931	1.316e-106	2.33747e-104
ATP12A	2975.93	4.03452	0.161567	21.8765	4.34577e-106	7.66677e-104
MMP12	96.9344	5.05268	0.208425	21.8433	9.0108e-106	1.57901e-103
APOL1	1287.19	2.60597	0.0966497	21.7898	2.90165e-105	5.0508e-103
CHRM4	27.2131	-4.10579	0.166212	-21.6939	2.34007e-104	4.04632e-102
SLC7A1	4360.16	1.59458	0.0504686	21.6884	2.64169e-104	4.5378e-102
PRKCQ-AS1	36.0207	2.62478	0.0981671	21.6445	6.8413e-104	1.16749e-101
IL34	582.843	-2.6021	0.0971295	-21.6423	7.19056e-104	1.21913e-101
PARP9	1513.98	2.07473	0.0728148	21.6265	1.01257e-103	1.7057e-101
SPRR3	36.235	7.45729	0.322207	21.5926	2.10883e-103	3.52959e-101
TICRR	88.3976	2.02268	0.0706798	21.5433	6.11842e-103	1.01753e-100
RDH16	148.15	2.34839	0.0861948	21.4443	5.15761e-102	8.52312e-100
CTLA4	43.2458	3.07193	0.119986	21.4352	6.27093e-102	1.02977e-99
TMPRSS4	376.843	2.83302	0.108921	21.4193	8.83062e-102	1.44105e-99
TNFRSF9	36.1212	2.84206	0.110311	21.2314	4.90258e-100	7.9507e-98
KLHDC7B	147.969	4.2193	0.176438	21.08	1.21478e-98	1.9579e-96
DEPDC1B	92.809	2.17385	0.0797551	20.9873	8.55908e-98	1.37103e-95
FLVCR2	260.405	1.69699	0.0570395	20.9853	8.927e-98	1.42124e-95
NOCT	179.729	1.77018	0.0605659	20.9719	1.18333e-97	1.87254e-95
F3	609.656	-2.16397	0.0794297	-20.949	1.91654e-97	3.01451e-95
MXD1	1114.97	1.95279	0.0693681	20.9432	2.16552e-97	3.38574e-95
LINC01206	11.1065	5.80458	0.253432	20.931	2.79655e-97	4.3463e-95
LRP8	232.756	1.88862	0.0664924	20.8838	7.5098e-97	1.16024e-94
GALNT6	897.46	2.03255	0.0735298	20.8426	1.77789e-96	2.73064e-94
APOL6	1764.2	2.04042	0.0739711	20.8246	2.59148e-96	3.95693e-94
TGM1	5836.07	2.85505	0.113518	20.746	1.33276e-95	2.02315e-93
GBP1	1083.78	2.23447	0.0836464	20.7357	1.65008e-95	2.49038e-93
LINC02660	10.587	-4.03207	0.17043	-20.7245	2.08455e-95	3.12803e-93
NAMPT	3249.45	2.31359	0.0878122	20.6531	9.16044e-95	1.36674e-92
GJB4	346.167	-3.48093	0.14443	-20.6394	1.21643e-94	1.80461e-92
S100A15A	13.2439	5.81012	0.2573	20.6379	1.25476e-94	1.85095e-92
LINC02159	50.1456	3.4406	0.14288	20.5809	4.07154e-94	5.97235e-92
BCAR3	259.847	-1.77716	0.0620587	-20.5798	4.16324e-94	6.07276e-92
PRSS22	435.253	3.36648	0.139397	20.5635	5.82795e-94	8.45376e-92
ULBP2	20.8597	3.35677	0.139378	20.4965	2.31321e-93	3.33691e-91
TREX2	551.83	3.29259	0.136572	20.4478	6.27946e-93	9.00861e-91
FAM83A	839	2.56836	0.101418	20.3943	1.87704e-92	2.67811e-90
FCHSD1	1864.33	2.45776	0.0960997	20.3721	2.95438e-92	4.19233e-90
AGR3	10.7114	-6.53206	0.296355	-20.3542	4.264e-92	6.018e-90
PNP	960.44	2.06586	0.0769888	20.3388	5.83475e-92	8.1906e-90
EPHB2	415.473	2.46174	0.0970787	20.2077	8.37457e-91	1.1693e-88
HTR3A	75.6507	4.30509	0.188379	20.1991	9.96023e-91	1.38331e-88
CXCL2	26.2491	3.50001	0.1488	20.1614	2.13807e-90	2.95371e-88
NCAPH	156.131	1.76044	0.0626248	20.1268	4.29598e-90	5.90358e-88
AURKA	132.182	1.99989	0.0745283	20.125	4.4535e-90	6.08801e-88
EPOP	205.023	2.35671	0.0922712	20.1223	4.70999e-90	6.4051e-88
MELK	168.122	2.01472	0.0753073	20.1139	5.57668e-90	7.54441e-88
HSPD1P2	11.0306	6.87278	0.317359	20.0807	1.08902e-89	1.46569e-87
GDPD3	435.442	2.41394	0.0954435	20.0531	1.89696e-89	2.53998e-87
CASP5	17.1628	5.51055	0.249951	20.0461	2.18145e-89	2.906e-87
MRPS30-DT	25.3763	-2.32466	0.091044	-20.0415	2.39526e-89	3.17464e-87
CLEC3A	91.8308	9.69067	0.458641	20.0389	2.52294e-89	3.32697e-87
GBAP1	92.1248	2.51559	0.100635	20.0287	3.09728e-89	4.06382e-87
CCR7	143.51	2.66643	0.108254	20.0126	4.277e-89	5.58362e-87
IL12RB2	131.998	2.00368	0.0753311	19.961	1.20325e-88	1.56303e-86
GBP5	206.916	2.48867	0.0996387	19.9589	1.25525e-88	1.6225e-86
CCNA2	301.568	1.94121	0.0722342	19.952	1.44103e-88	1.85346e-86
CNGB1	26.2667	3.87223	0.17007	19.8285	1.69132e-87	2.16472e-85
ATP10B	980.632	1.84352	0.0677848	19.8204	1.98501e-87	2.52823e-85
CHAD	51.8077	-2.56303	0.10439	-19.7626	6.24636e-87	7.9171e-85
LINC01269	16.1606	4.66688	0.210947	19.7532	7.5331e-87	9.5019e-85
KIF20A	247.764	2.07943	0.0800745	19.7245	1.32836e-86	1.66748e-84
POLR3G	182.155	2.42961	0.0979289	19.7042	1.98347e-86	2.47791e-84
ARG1	4309.5	2.44079	0.0985948	19.6846	2.92482e-86	3.63653e-84
AUNIP	37.8362	2.03736	0.0782458	19.6478	6.0339e-86	7.4666e-84
RGS20	122.845	2.40524	0.0969736	19.6469	6.13978e-86	7.56177e-84
PTTG1	340.278	1.72923	0.0626901	19.6081	1.31889e-85	1.61673e-83
CRABP2	7570.02	2.15327	0.0843876	19.5914	1.83152e-85	2.23463e-83
ERCC6L	58.7128	2.10253	0.0819316	19.5594	3.43087e-85	4.16651e-83
NAMPTP1	404.49	2.41793	0.0983283	19.5053	9.88917e-85	1.1954e-82
ADH7	63.4628	3.2216	0.139636	19.4907	1.31674e-84	1.58433e-82
SKA1	67.4208	1.91426	0.0726398	19.4694	1.99453e-84	2.38886e-82
SYT9	10.6939	-4.06946	0.183952	-19.4043	7.09778e-84	8.46224e-82
CXCR4	327.034	1.92159	0.0733332	19.3853	1.0264e-83	1.21815e-81
KRT16P2	58.7502	4.20005	0.191197	19.352	1.96059e-83	2.31634e-81
CD24P4	41.7272	2.7076	0.114173	19.3355	2.70015e-83	3.17571e-81
ICOS	42.4337	2.86134	0.122545	19.2692	9.75023e-83	1.14161e-80
LAMP3	798.434	2.16375	0.0865594	19.2209	2.47391e-82	2.88365e-80
XDH	285.592	2.76557	0.118022	19.1962	3.98154e-82	4.62035e-80
FOSL1	188.476	3.59504	0.161707	19.1398	1.17808e-81	1.36105e-79
RTP4	79.578	2.26708	0.0925808	19.0869	3.24275e-81	3.72987e-79
FUT2	460.086	2.56015	0.107995	19.0763	3.97717e-81	4.55456e-79
IDO1	54.9498	3.06725	0.134788	19.0467	7.00343e-81	7.98513e-79
TGM3	8970.62	2.69402	0.115689	18.9649	3.32831e-80	3.77835e-78
NCAPG	148.235	2.05045	0.0817629	18.9628	3.46482e-80	3.91629e-78
CXCL10	155.135	3.98857	0.184366	18.9219	7.52821e-80	8.47248e-78
S100A7A	18367.6	7.52723	0.371864	18.8973	1.2001e-79	1.34483e-77
SNTB1	369.192	-1.89827	0.0740752	-18.8763	1.78607e-79	1.99292e-77
RAB3B	220.454	-3.01403	0.133213	-18.8722	1.92981e-79	2.14414e-77
LINC02747	46.6669	-3.34481	0.15117	-18.8186	5.31708e-79	5.88258e-77
GINS3	194.117	1.48789	0.0526146	18.776	1.18663e-78	1.3073e-76
DLGAP5	175.053	2.15751	0.0883901	18.7522	1.85809e-78	2.03843e-76
LMNB1	709.194	1.47911	0.0522406	18.7423	2.23793e-78	2.44487e-76
PDZK1IP1	2581.24	2.31321	0.0969113	18.71	4.10133e-78	4.4619e-76
PLEKHG7	11.6432	5.48514	0.266488	18.7068	4.35554e-78	4.7188e-76
IL26	8.49091	4.55594	0.216889	18.7006	4.89791e-78	5.28448e-76
CSTA	9216.07	2.14286	0.0878626	18.6981	5.12993e-78	5.51203e-76
KIF2C	208.046	1.73121	0.0659037	18.682	6.9366e-78	7.42273e-76
APOBEC3A	42.8068	4.64054	0.221766	18.6708	8.55968e-78	9.12218e-76
TNNC1	44.9397	-2.55187	0.110078	-18.6402	1.51727e-77	1.61041e-75
MPHOSPH6	618.523	1.97676	0.0792955	18.6235	2.07233e-77	2.19063e-75
CEP55	173.609	1.95567	0.0784261	18.561	6.64698e-77	6.99809e-75
PLA2G3	645.435	2.22656	0.0930575	18.5537	7.60871e-77	7.97845e-75
CXCL9	386.363	3.80108	0.178174	18.5272	1.24489e-76	1.30016e-74
IFI44	789.179	3.08621	0.139711	18.5111	1.68056e-76	1.74819e-74
PRDM1	1566.7	1.77407	0.0689209	18.4859	2.68155e-76	2.77839e-74
GCOM1	1055.82	2.01423	0.0819425	18.4792	3.03572e-76	3.13291e-74
RNF222	261.944	2.08923	0.0860746	18.4635	4.06517e-76	4.1788e-74
AMMECR1	878.823	1.65959	0.0628991	18.4357	6.79876e-76	6.9614e-74
AIM2	32.192	2.78909	0.124397	18.4014	1.27997e-75	1.30547e-73
CDC6	170.557	1.77808	0.0696073	18.3613	2.68147e-75	2.72424e-73
FAM234B	316.217	-1.55176	0.0573012	-18.3549	3.01443e-75	3.05065e-73
IGFL2	349.611	-2.37543	0.102204	-18.3499	3.3071e-75	3.33391e-73
FGFBP1	2301.88	2.31242	0.0990287	18.3019	7.98497e-75	8.01875e-73
BATF2	60.6068	3.05815	0.139884	18.2877	1.0376e-74	1.038e-72
IL17F	7.1663	6.11572	0.307443	18.2659	1.54619e-74	1.54088e-72
OAS3	2693.21	2.54233	0.112085	18.2212	3.50121e-74	3.47591e-72
IL37	499.396	-2.8775	0.130552	-18.2111	4.21293e-74	4.16665e-72
CCNB2	265.44	1.64927	0.0632194	18.1791	7.56179e-74	7.4505e-72
KRT6B	29265	2.99406	0.137322	18.1621	1.02937e-73	1.01041e-71
BUB1	189.686	1.7744	0.0704654	18.0855	4.14607e-73	4.05445e-71
SKA3	99.6168	2.02017	0.0840636	18.0836	4.29346e-73	4.18292e-71
MCM10	103.44	1.99453	0.0830261	18.0007	1.92419e-72	1.86768e-70
MKI67	1278.37	1.82736	0.0739586	17.9474	5.02932e-72	4.86354e-70
ACKR2	223.992	2.22606	0.0964195	17.9016	1.1464e-71	1.10452e-69
MACROD2	126.348	-1.97542	0.0824783	-17.8886	1.44762e-71	1.38961e-69
COBL	930.115	-1.50508	0.0562103	-17.8808	1.66407e-71	1.59153e-69
PHYHD1	226.145	-1.68766	0.0664297	-17.8785	1.73481e-71	1.65313e-69
CLCA2	10029.3	1.54481	0.0586168	17.8244	4.57297e-71	4.34182e-69
PITX1	191.102	3.24922	0.15426	17.822	4.76775e-71	4.51036e-69
TMEM171	41.8591	2.49818	0.112154	17.8164	5.26921e-71	4.96676e-69
OAS1	949.526	2.46442	0.110343	17.8029	6.71489e-71	6.30669e-69
HK2	2312.09	1.80476	0.0732998	17.8003	7.02917e-71	6.57819e-69
BCL2A1	49.1946	2.72335	0.124952	17.7937	7.91075e-71	7.37677e-69
SH2D2A	35.1528	2.43154	0.108721	17.766	1.29535e-70	1.20361e-68
CHRNA9	120.224	2.66324	0.121789	17.7622	1.38634e-70	1.28359e-68
EDA	185.891	-1.64719	0.0647388	-17.7203	2.92607e-70	2.69963e-68
IFI16	3347.66	1.578	0.0610942	17.6449	1.11409e-69	1.02426e-67
ABCA12	4688.07	1.64547	0.0649341	17.6404	1.2055e-69	1.10441e-67
KIF4A	154.492	1.65652	0.0656284	17.6222	1.66282e-69	1.51805e-67
VSNL1	777.077	1.63667	0.0645941	17.5971	2.59229e-69	2.35835e-67
PTPN21	1038.34	-1.27083	0.0438736	-17.5694	4.22514e-69	3.8305e-67
GCNT4	358.83	2.13983	0.093345	17.5675	4.37268e-69	3.95054e-67
CDC25A	75.3146	1.87106	0.0780638	17.5633	4.70409e-69	4.2353e-67
SOX7	622.225	1.63104	0.0645629	17.5184	1.03662e-68	9.30108e-67
ANKFN1	73.1815	-2.06061	0.0892754	-17.4809	2.00457e-68	1.78633e-66
TRIM14	1030.02	1.51087	0.0578265	17.481	1.99921e-68	1.78633e-66
SPINK1	6.18007	-3.9809	0.199565	-17.4424	3.93102e-68	3.49112e-66
VNN1	97.3165	2.72448	0.127836	17.401	8.10204e-68	7.17099e-66
SHCBP1	156.973	1.64043	0.0655675	17.3933	9.27758e-68	8.18371e-66
CARD6	373.961	1.88135	0.0795321	17.3684	1.4308e-67	1.25785e-65
SPTLC2	2431.32	1.27425	0.0445993	17.3601	1.65483e-67	1.44992e-65
PHYHIP	392.611	-2.73961	0.129071	-17.3518	1.91161e-67	1.6693e-65
MX1	2608.55	2.90558	0.138675	17.3469	2.08081e-67	1.811e-65
LGALS9B	11.2467	3.90482	0.196406	17.3357	2.53133e-67	2.19579e-65
TNFRSF21	945.901	1.58885	0.0628326	17.3294	2.82271e-67	2.44043e-65
BIRC5	279.353	1.75376	0.0725236	17.2876	5.83556e-67	5.0286e-65
ADAMTSL3	136.614	-2.05703	0.0903272	-17.2376	1.38592e-66	1.19034e-64
AASS	398.747	1.83046	0.0772524	17.2223	1.80695e-66	1.54687e-64
CLDN1	6807.68	-1.56931	0.0621494	-17.2054	2.41729e-66	2.0626e-64
IL4R	1654.55	1.62537	0.065424	17.2012	2.59997e-66	2.21125e-64
HJURP	103.502	1.64417	0.066527	17.1987	2.71738e-66	2.3036e-64
ALOXE3P1	272.971	2.5119	0.116981	17.1985	2.72639e-66	2.30376e-64
SELL	121.309	2.34483	0.107496	17.1619	5.12214e-66	4.31417e-64
HRH3	13.2372	4.07646	0.208557	17.1486	6.44089e-66	5.40745e-64
MUC4	98.6823	5.05373	0.265617	17.1439	6.97515e-66	5.83721e-64
CNFN	10091.7	3.02621	0.14755	17.1211	1.03365e-65	8.62254e-64
HSD11B1	329.057	-2.87433	0.138774	-17.1093	1.26488e-65	1.05178e-63
IL12B	9.40189	5.05321	0.266878	17.0611	2.89298e-65	2.39796e-63
KLRK1-AS1	52.8096	2.08988	0.0934223	17.0182	6.01567e-65	4.97054e-63
CXCL17	16.9832	3.11079	0.153683	16.9882	1.00393e-64	8.26893e-63
TMPRSS6	37.4587	-2.89087	0.140888	-16.97	1.36975e-64	1.12466e-62
KRT24	13.8305	7.0505	0.386823	16.9341	2.52227e-64	2.06447e-62
GPR68	615.921	1.95346	0.0860373	16.8934	5.03283e-64	4.10647e-62
SDR9C7	1384.72	1.64706	0.0679336	16.885	5.79704e-64	4.71529e-62
GLTP	12954.9	1.50012	0.0592334	16.8844	5.86353e-64	4.75456e-62
CDCA2	98.111	1.7563	0.0745157	16.8595	8.93124e-64	7.21965e-62
FAAHP1	21.7924	3.23403	0.162661	16.8082	2.12538e-63	1.71276e-61
UBE2C	159.883	1.66105	0.0690825	16.8067	2.18075e-63	1.75198e-61
C12orf56	53.6546	2.37183	0.111457	16.7942	2.68997e-63	2.15445e-61
LINC02950	9.68434	-2.90683	0.143597	-16.7611	4.70228e-63	3.75463e-61
KLK6	2061.41	3.21733	0.162129	16.7603	4.76482e-63	3.79297e-61
S100A2	9024.4	2.26659	0.10565	16.7212	9.19015e-63	7.29346e-61
PCSK9	207.18	2.52158	0.121056	16.6996	1.32002e-62	1.04442e-60
CDH20	18.1491	-2.372	0.112405	-16.654	2.82957e-62	2.23203e-60
GGH	1011.04	1.70282	0.0722953	16.6375	3.72677e-62	2.9309e-60
PPP4R1	2613.95	1.18817	0.0413866	16.6278	4.38221e-62	3.43602e-60
HABP2	6.15614	4.62108	0.248127	16.6087	6.02388e-62	4.70909e-60
SERPINB1	1801.34	1.73494	0.0744423	16.5893	8.33499e-62	6.49632e-60
SLAMF7	234.173	1.71201	0.0730796	16.5848	8.98054e-62	6.97862e-60
LINC01254	16.6271	-2.31538	0.109559	-16.5698	1.15113e-61	8.91868e-60
PLLP	554.48	-1.74689	0.0752986	-16.5593	1.37175e-61	1.05966e-59
CHP2	1572.39	-2.17483	0.101432	-16.5118	3.01501e-61	2.32218e-59
MFHAS1	1319.89	1.2612	0.0461408	16.4974	3.83216e-61	2.94287e-59
MEFV	34.9474	2.51604	0.122229	16.494	4.05103e-61	3.10183e-59
WNT2	42.3288	-3.03698	0.15398	-16.4761	5.45209e-61	4.1624e-59
KLK10	2282.7	2.43283	0.117418	16.4611	6.97753e-61	5.31147e-59
FPR1	70.4002	3.07173	0.15629	16.4549	7.73681e-61	5.85531e-59
STIL	157.266	1.60799	0.067335	16.455	7.72838e-61	5.85531e-59
ALOX12B	3014.29	2.25603	0.107211	16.3793	2.68965e-60	2.02967e-58
BLM	66.4354	1.78257	0.0783057	16.3791	2.69898e-60	2.03085e-58
FAM43A	953.579	2.05986	0.0952376	16.3786	2.71763e-60	2.039e-58
WNK2	546.612	-2.39209	0.115609	-16.3663	3.32952e-60	2.49094e-58
TRIM22	1431.27	1.85357	0.0828295	16.3416	4.99007e-60	3.72259e-58
AQP9	369.152	-2.30594	0.110652	-16.3209	7.01143e-60	5.21563e-58
SHOC1	38.9429	2.53604	0.12476	16.3196	7.15941e-60	5.31057e-58
SERPINA1	283.543	2.11	0.0987884	16.2975	1.02848e-59	7.60728e-58
TRPV3	700.173	1.61841	0.0686551	16.2903	1.1566e-59	8.53072e-58
ADAM23	203.566	1.94583	0.088805	16.2809	1.34843e-59	9.91764e-58
CACNA2D2	91.9035	-1.7522	0.0769742	-16.2678	1.67093e-59	1.22551e-57
TMEM132B	111.815	-1.83963	0.0823886	-16.2599	1.89953e-59	1.38926e-57
EPSTI1	367.394	2.16113	0.102192	16.2551	2.05546e-59	1.49911e-57
NETO2	149.805	1.96881	0.0903755	16.2523	2.15083e-59	1.5643e-57
LYN	700.961	1.41066	0.0560451	16.2487	2.28213e-59	1.65059e-57
SLC39A6	4015.97	1.26786	0.0472563	16.2488	2.27732e-59	1.65059e-57
ZSCAN18	223.773	-1.69814	0.0739505	-16.2019	4.89075e-59	3.52755e-57
CLCA3P	6.77436	5.21518	0.291395	16.1814	6.82515e-59	4.90922e-57
CD80	10.148	3.08626	0.159837	16.1806	6.91208e-59	4.95809e-57
APCDD1L-DT	26.1767	-2.4097	0.118234	-16.1518	1.10214e-58	7.88404e-57
SPC25	58.6486	1.95725	0.0903991	16.1202	1.83957e-58	1.31233e-56
HAL	4014.6	2.23281	0.107752	16.0814	3.44702e-58	2.45237e-56
ARL11	44.1936	1.46226	0.0599694	16.0459	6.10907e-58	4.33445e-56
TPX2	560.874	1.48912	0.0616467	16.045	6.19412e-58	4.38289e-56
NDC80	121.775	1.75538	0.0784366	16.0051	1.17746e-57	8.30904e-56
GRHL3	1952.54	1.70109	0.0752873	15.9535	2.695e-57	1.89667e-55
JADE1	641.377	-1.15454	0.0410448	-15.9469	2.99221e-57	2.10018e-55
SOCS3	352.317	2.21265	0.107507	15.9306	3.88921e-57	2.72245e-55
CD38	36.3175	2.22284	0.108174	15.9266	4.14104e-57	2.89098e-55
NT5C3A	1082.34	1.92302	0.0893861	15.9199	4.60885e-57	3.20899e-55
FABP5P7	25.3553	3.4106	0.182846	15.9183	4.73297e-57	3.28664e-55
NEK2	89.1103	1.59772	0.0689759	15.9145	5.02576e-57	3.4807e-55
FBXO45	1721.74	1.64048	0.071672	15.9125	5.19313e-57	3.5871e-55
FCGR3A	165.614	2.57779	0.130596	15.9101	5.39602e-57	3.71742e-55
CTSC	2911.1	1.25246	0.047371	15.8843	8.13847e-57	5.59199e-55
CDH3	2767.77	1.93961	0.0906632	15.8787	8.90616e-57	6.10341e-55
DIRAS2	12.1384	-2.84642	0.147794	-15.8763	9.24052e-57	6.31597e-55
STUM	241.43	-1.8007	0.0819847	-15.8651	1.10532e-56	7.53523e-55
FUT1	190.093	1.50938	0.0636366	15.8617	1.1669e-56	7.92778e-55
LINC01805	81.313	-1.87224	0.0865132	-15.8616	1.16898e-56	7.92778e-55
CDK1	283.163	1.82439	0.0835777	15.8462	1.49332e-56	1.01012e-54
STRIP2	51.839	2.08568	0.100118	15.8381	1.69767e-56	1.14538e-54
TMEM255A	92.087	-2.00747	0.0952285	-15.83	1.93192e-56	1.30006e-54
TMEM165	1272.41	1.47665	0.0617176	15.8246	2.10653e-56	1.41392e-54
SGK1	2596.47	1.38957	0.0562372	15.8183	2.32873e-56	1.55905e-54
FOXM1	331.455	1.71002	0.0764984	15.8176	2.35258e-56	1.57099e-54
CKS2	235	1.6123	0.0703969	15.8004	3.09284e-56	2.06005e-54
IL4I1	95.5475	2.6554	0.136682	15.7694	5.0552e-56	3.35856e-54
CYP1A2	14.54	-6.72711	0.394982	-15.7656	5.36826e-56	3.55749e-54
GCH1	350.453	1.30815	0.0512936	15.7554	6.30119e-56	4.16517e-54
CAMK2B	42.9333	-2.52824	0.128973	-15.7261	1.00239e-55	6.60919e-54
TIGIT	84.3498	2.15531	0.105334	15.7149	1.19649e-55	7.8691e-54
CDC25B	1301.49	1.5668	0.0679217	15.7063	1.36917e-55	8.98214e-54
DTX3L	1088.36	1.47947	0.0623671	15.7049	1.40029e-55	9.16333e-54
LTB4R	2560.44	1.56064	0.0677565	15.6536	3.13727e-55	2.04785e-53
IL2RA	68.0883	2.07527	0.100722	15.6399	3.89435e-55	2.5357e-53
LINC02345	22.3453	-3.37881	0.184383	-15.6132	5.91551e-55	3.84214e-53
PLK1	253.788	1.86391	0.0873665	15.6114	6.08835e-55	3.94459e-53
ANKRD31	24.1242	2.4734	0.126511	15.5986	7.43814e-55	4.80717e-53
C14orf132	1564.27	-1.70338	0.0772152	-15.5848	9.23721e-55	5.95308e-53
GAN	2911.36	-1.5694	0.0686185	-15.5847	9.2568e-55	5.95308e-53
TXNDC17	708.581	1.39452	0.0575159	15.5526	1.5284e-54	9.80507e-53
PSME2	1318.04	1.20294	0.0452681	15.5283	2.23104e-54	1.42776e-52
CDH4	47.5349	-2.56811	0.133345	-15.5095	2.99117e-54	1.90952e-52
RASGRP1	562.747	1.57231	0.0692109	15.4934	3.84549e-54	2.44892e-52
PGLYRP2	18.0297	2.73868	0.144672	15.4741	5.18653e-54	3.2949e-52
ZNF812P	41.358	4.00944	0.22724	15.4437	8.31457e-54	5.26926e-52
SYT8	399.408	-3.23939	0.177474	-15.4355	9.45015e-54	5.97441e-52
RSAD2	492.968	3.01428	0.163257	15.4007	1.61843e-53	1.0207e-51
PYGL	1603.46	1.32438	0.0535645	15.3905	1.89689e-53	1.19344e-51
KIF23	231.363	1.5703	0.0695607	15.3866	2.01369e-53	1.26388e-51
PDSS1	96.8169	1.38566	0.0575829	15.3807	2.20693e-53	1.38185e-51
UBE2L6	1549.43	1.54605	0.068084	15.3641	2.85045e-53	1.78051e-51
ENTREP1	286.01	-1.69274	0.0776578	-15.3589	3.0889e-53	1.92485e-51
BEST2	13.7403	-2.93688	0.158689	-15.3564	3.21106e-53	1.99621e-51
REN	21.2988	3.7698	0.212985	15.3522	3.42177e-53	2.12215e-51
CNGA1	76.0187	-1.70073	0.078256	-15.3436	3.90908e-53	2.41863e-51
MTURN	1222.11	-1.23113	0.0476687	-15.3377	4.28175e-53	2.64295e-51
GTSE1	80.7435	1.74432	0.0811871	15.3266	5.07753e-53	3.12676e-51
MREG	784.805	1.50262	0.0654491	15.3191	5.69752e-53	3.50029e-51
CLDN23	112.533	-1.87599	0.0898348	-15.3169	5.89756e-53	3.61468e-51
NEU2	123.933	2.51814	0.131838	15.3078	6.78409e-53	4.1483e-51
ADAMTS4	114.796	2.26931	0.115606	15.3046	7.11841e-53	4.34256e-51
LUCAT1	28.5461	2.54439	0.133712	15.2895	8.99045e-53	5.47181e-51
LINC01550	120.391	-1.76271	0.0825943	-15.2881	9.18086e-53	5.57471e-51
HTR3B	3.47404	4.95468	0.291905	15.2607	1.39649e-52	8.45994e-51
ETNK2	112.683	-1.78909	0.084611	-15.2354	2.05726e-52	1.2434e-50
LIPG	226.852	2.32077	0.119517	15.2343	2.09234e-52	1.26169e-50
HS3ST3A1	23.0647	2.58617	0.137171	15.2086	3.10311e-52	1.86687e-50
MAPK6	2767.86	1.44401	0.0620928	15.2032	3.36532e-52	2.01996e-50
HASPIN	37.6595	1.59467	0.0720865	15.1855	4.41471e-52	2.64376e-50
SPTSSA	2042.56	1.57683	0.07102	15.1623	6.2805e-52	3.75249e-50
CRY2	1455.85	-1.6146	0.0736667	-15.1304	1.02113e-51	6.08713e-50
MAP3K9-DT	125.533	1.83796	0.0884717	15.123	1.14168e-51	6.79027e-50
CMKLR2	175.684	1.78875	0.0852291	15.121	1.17752e-51	6.98753e-50
CILP2	115.359	-3.9227	0.226528	-15.1094	1.40412e-51	8.3133e-50
PLA2G2F	704.759	2.16564	0.110333	15.0964	1.7089e-51	1.00949e-49
NR4A3	100.197	2.33992	0.12191	15.0925	1.81493e-51	1.0697e-49
MAP7-AS1	17.9138	2.21652	0.113795	15.0843	2.05465e-51	1.20826e-49
ENTPD7	295.499	1.46844	0.0642032	15.084	2.06438e-51	1.21126e-49
LGALS9C	12.4558	3.41803	0.193844	15.0535	3.27258e-51	1.91367e-49
PDZD7	25.5728	-2.33753	0.122067	-15.0535	3.27617e-51	1.91367e-49
CCL22	629.852	2.12045	0.10781	15.0307	4.62204e-51	2.69378e-49
FAM111B	223.935	1.97819	0.0984141	15.0201	5.42654e-51	3.15561e-49
MSMB	102.687	-3.41796	0.194697	-14.9872	8.90072e-51	5.1644e-49
NMI	427.761	1.57204	0.0715473	14.9836	9.39336e-51	5.43815e-49
IL21R	40.1607	2.08102	0.105523	14.9827	9.52117e-51	5.49995e-49
LYPD1	12.5107	3.3746	0.192256	14.9519	1.51336e-50	8.72272e-49
TMEM132C	137.342	-1.97414	0.0986906	-14.937	1.89382e-50	1.08916e-48
CTPS1	603.535	1.21176	0.0477767	14.8977	3.41295e-50	1.95851e-48
CCL4	25.8978	2.66351	0.14524	14.896	3.49672e-50	2.00218e-48
CLSPN	80.3037	1.74595	0.0838244	14.8639	5.65729e-50	3.23221e-48
FADS2B	2.67644	4.52849	0.271319	14.8478	7.187e-50	4.09722e-48
SUNO1	356.707	1.39802	0.0605012	14.843	7.71806e-50	4.39038e-48
CDKN3	100.865	1.65505	0.0779061	14.8262	9.91903e-50	5.63013e-48
CENPN	112.707	1.42097	0.0624122	14.7563	2.80407e-49	1.58816e-47
FLJ42969	5.58037	3.30977	0.190794	14.7268	4.34022e-49	2.45288e-47
FCMR	70.8505	1.90182	0.0952077	14.7238	4.53189e-49	2.55567e-47
ZWINT	330.166	1.37254	0.059268	14.7219	4.66414e-49	2.62459e-47
ABHD17C	644.845	1.3336	0.0567356	14.6928	7.17374e-49	4.02809e-47
SCIN	122.883	-1.82422	0.0902156	-14.6783	8.87365e-49	4.97191e-47
CDC20	363.366	1.86582	0.0930554	14.6775	8.9879e-49	5.02514e-47
CDHR1	5177.03	-1.67125	0.0798902	-14.6608	1.14961e-48	6.41373e-47
MATN2	1898.6	-1.133	0.0432174	-14.6469	1.4101e-48	7.85026e-47
IL24	20.7975	2.47135	0.134815	14.6226	2.01656e-48	1.11788e-46
LINC02687	3.76085	4.38344	0.265578	14.6226	2.01589e-48	1.11788e-46
GPRASP1	195.24	-1.59341	0.0749082	-14.5966	2.95088e-48	1.63236e-46
TPPP	577.121	-2.64283	0.146816	-14.5954	3.00429e-48	1.6584e-46
IL22	3.69017	5.20077	0.322107	14.5938	3.07635e-48	1.69459e-46
LUZP2	55.9216	2.55742	0.141097	14.5816	3.67774e-48	2.02159e-46
FAM201A	13.8059	-2.25349	0.120368	-14.5677	4.50727e-48	2.47237e-46
IFIH1	737.642	1.73719	0.0850422	14.548	6.01335e-48	3.29158e-46
SPIB	17.6295	3.1728	0.183777	14.5437	6.40184e-48	3.49691e-46
CLDN8	145.776	-2.15012	0.113516	-14.5365	7.11264e-48	3.87706e-46
PELATON	32.0985	2.2322	0.119182	14.5341	7.36505e-48	4.00628e-46
KIF18A	63.4399	1.74655	0.0858199	14.5251	8.39653e-48	4.55787e-46
BLNK	264.007	1.30727	0.0555787	14.5247	8.44843e-48	4.57652e-46
SERPINA12	3152.03	-2.21549	0.118191	-14.5146	9.79194e-48	5.28239e-46
WFIKKN2	10.1724	-3.23607	0.188503	-14.5147	9.78012e-48	5.28239e-46
FERMT1	2533.98	1.80704	0.0900649	14.5122	1.01374e-47	5.45745e-46
WFDC12	1314.32	2.44828	0.134301	14.5068	1.09789e-47	5.89833e-46
IFI6	2813.39	2.95607	0.169322	14.5053	1.12106e-47	6.01044e-46
TREML1	11.0811	2.55524	0.141738	14.5003	1.20667e-47	6.45617e-46
FAM166B	18.9117	-1.99982	0.103588	-14.4786	1.65361e-47	8.82941e-46
ST6GALNAC1	78.9033	2.05083	0.107178	14.4697	1.88343e-47	1.0036e-45
HK2-DT	30.1532	1.66528	0.0806395	14.4504	2.491e-47	1.32464e-45
CDCA5	199.88	1.46653	0.0669068	14.4459	2.66104e-47	1.41219e-45
SLC16A6	261.406	1.69957	0.0832076	14.4166	4.07085e-47	2.15598e-45
CXCL6	11.5775	5.53915	0.349947	14.3998	5.19178e-47	2.74408e-45
EZH2	412.052	1.25519	0.0524649	14.3941	5.6343e-47	2.97195e-45
TCAF2	259.414	1.27195	0.0536394	14.3915	5.84859e-47	3.07877e-45
ZNF667-AS1	101.561	-1.56043	0.0737105	-14.3864	6.29548e-47	3.30734e-45
ADCY2	354.854	-1.5164	0.0707075	-14.3747	7.46056e-47	3.91155e-45
UBE2F	330.037	1.23596	0.0512074	14.3722	7.73318e-47	4.04636e-45
IL17C	7.59558	5.15036	0.32406	14.3503	1.06056e-46	5.53824e-45
HS3ST6	261.017	-2.77009	0.158341	-14.3367	1.29071e-46	6.72662e-45
PCCA-DT	69.5137	1.67232	0.0817924	14.3329	1.36359e-46	7.09231e-45
CKMT1B	435.478	1.57712	0.075151	14.3327	1.3672e-46	7.09693e-45
CRYAB	1476.67	-1.33998	0.0586981	-14.3102	1.88891e-46	9.78561e-45
CMPK2	247.043	2.42567	0.134655	14.3007	2.16575e-46	1.11976e-44
FABP5P1	11.1422	3.79846	0.230659	14.3001	2.18375e-46	1.12683e-44
E2F7	61.8909	1.59443	0.07666	14.2764	3.07158e-46	1.58184e-44
C5orf49	6.83871	-2.65027	0.150657	-14.2726	3.24211e-46	1.66637e-44
SFXN1	710.487	1.09595	0.0417745	14.2659	3.57192e-46	1.83228e-44
DYNAP	10.6213	4.66956	0.292592	14.2504	4.4553e-46	2.28094e-44
BDNF-AS	44.7862	-1.46373	0.0677429	-14.2264	6.28778e-46	3.21279e-44
CLLU1-AS1	5.04847	4.19098	0.260066	14.1925	1.01999e-45	5.20153e-44
PRB2	6.05107	-3.65007	0.222022	-14.1881	1.08559e-45	5.52527e-44
APBA1	223.52	-1.30166	0.0565165	-14.1845	1.14221e-45	5.80216e-44
LINC02323	8.56106	3.2601	0.194604	14.1832	1.16469e-45	5.90485e-44
IRF7	398.352	2.38878	0.133228	14.177	1.27107e-45	6.4317e-44
TTK	151.814	1.7589	0.0889494	14.153	1.78867e-45	9.0333e-44
PPIF	3175.25	1.67776	0.0835635	14.0942	4.12182e-45	2.07762e-43
CD177	53.8854	3.68023	0.225803	14.0841	4.75743e-45	2.39338e-43
PBK	127.115	1.66125	0.0825753	14.0629	6.41556e-45	3.22135e-43
PRR11	163.369	1.38986	0.0633385	14.0493	7.78287e-45	3.9004e-43
IDH3A	803.688	1.17638	0.0481581	14.0451	8.2572e-45	4.13018e-43
CGAS	62.3363	1.70383	0.0858833	14.0171	1.22567e-44	6.119e-43
SRSF8CP	5.7914	3.84656	0.238926	14.0067	1.41862e-44	7.06871e-43
MYD88	1533.28	1.15201	0.0465722	13.9999	1.56024e-44	7.75961e-43
CNTN2	62.8266	-1.8691	0.097808	-13.9979	1.60621e-44	7.97305e-43
CCKBR	17.4818	-2.81084	0.165213	-13.987	1.87061e-44	9.26788e-43
IL7R	478.911	1.91654	0.101333	13.979	2.09324e-44	1.03512e-42
IVL	5519.5	1.81893	0.0943576	13.978	2.12517e-44	1.04893e-42
PLCXD1	1300.56	1.71898	0.0872486	13.9714	2.331e-44	1.14835e-42
ITM2A	915.739	-1.61033	0.0794796	-13.97	2.37783e-44	1.16921e-42
LTB4R2	228.98	1.47663	0.0699106	13.9698	2.3843e-44	1.17019e-42
OSM	13.4632	4.11204	0.258634	13.9659	2.51862e-44	1.23379e-42
DIAPH3	111.134	1.5824	0.0775469	13.958	2.81305e-44	1.37545e-42
SHROOM2	452.144	1.25003	0.0537478	13.9546	2.95081e-44	1.44011e-42
BUB1B	157.311	1.48214	0.0703846	13.9538	2.98074e-44	1.452e-42
KLF15	49.4207	-1.93487	0.102855	-13.9504	3.12746e-44	1.52063e-42
CFB	63.6139	1.76321	0.0905876	13.9446	3.39303e-44	1.64669e-42
CEMIP	298.347	1.6169	0.080111	13.942	3.52143e-44	1.70584e-42
HSD17B13	29.7043	-3.10344	0.187047	-13.9186	4.881e-44	2.36005e-42
GATA3	2637.49	-1.49996	0.0718612	-13.9152	5.11962e-44	2.47085e-42
EXO1	90.3681	1.56905	0.0768746	13.9064	5.78944e-44	2.78897e-42
PIFO	38.5179	-1.45832	0.068914	-13.906	5.82756e-44	2.80217e-42
PROB1	94.3818	1.83312	0.0962544	13.8499	1.27338e-43	6.11174e-42
PNCK	24.2881	-2.19198	0.122318	-13.8326	1.6208e-43	7.76495e-42
PGM5	615.082	-1.53322	0.0747744	-13.8179	1.98804e-43	9.50691e-42
GK	339.225	1.79079	0.0934255	13.8163	2.03283e-43	9.70332e-42
SERPINB9	328.776	1.56455	0.0771393	13.8003	2.53694e-43	1.20875e-41
KIF14	83.3468	1.92228	0.103068	13.7995	2.56686e-43	1.22078e-41
MYO3A	14.3354	-2.6594	0.156545	-13.7941	2.7674e-43	1.31376e-41
TG	151.068	-2.02888	0.110856	-13.7916	2.86307e-43	1.35671e-41
FAM83A-AS1	18.7609	2.18928	0.122536	13.786	3.09655e-43	1.46469e-41
DUOXA1	1088.48	1.40144	0.065402	13.7831	3.22051e-43	1.52057e-41
KNL1	152.269	1.77196	0.092421	13.7626	4.27576e-43	2.01516e-41
OR2I1P	32.5052	2.3418	0.133847	13.7605	4.4057e-43	2.07266e-41
CST6	4162.14	-2.35463	0.134822	-13.7562	4.67655e-43	2.19613e-41
SPIN4	187.627	1.5637	0.0773504	13.7517	4.97577e-43	2.33245e-41
MIR3945HG	7.05022	4.43876	0.286712	13.7377	6.03571e-43	2.82424e-41
PARP14	1374.48	1.64002	0.0830221	13.7316	6.56768e-43	3.06766e-41
TMEM271	41.4762	-2.45273	0.142726	-13.6816	1.30714e-42	6.09453e-41
SLC7A5	2812.67	2.00569	0.110078	13.6784	1.36614e-42	6.35829e-41
DKK4	7.9956	3.17777	0.19588	13.6705	1.52417e-42	7.08115e-41
KRT16P1	24.4695	3.21241	0.198428	13.6695	1.54378e-42	7.15952e-41
MAP6	109.034	-1.63867	0.0833322	-13.6642	1.66151e-42	7.69187e-41
TOP2A	1104.19	1.52061	0.0747442	13.6547	1.89364e-42	8.75095e-41
SAMSN1	110.846	1.78785	0.0943241	13.6535	1.92487e-42	8.87955e-41
IL1B	87.7169	3.09134	0.189998	13.6388	2.35402e-42	1.08401e-40
FOXP3	117.97	2.01454	0.111055	13.6378	2.38628e-42	1.09693e-40
CARHSP1	923.277	1.50121	0.0734367	13.6336	2.52816e-42	1.16011e-40
ALDH1A3	285.817	2.09	0.116653	13.6302	2.64822e-42	1.21307e-40
TGM6	29.7637	3.34534	0.209203	13.6009	3.95669e-42	1.80927e-40
ZDHHC21	836.448	1.68977	0.0875701	13.5865	4.81346e-42	2.19719e-40
CCL7	4.19799	4.3919	0.286536	13.5826	5.08071e-42	2.31514e-40
RAET1G	78.9644	2.03061	0.112713	13.5797	5.28248e-42	2.40289e-40
PCDHGB4	46.8531	-1.43316	0.0687197	-13.5793	5.31504e-42	2.41349e-40
UGCG	1979.27	1.42546	0.0681819	13.5734	5.75632e-42	2.60933e-40
TMEM63C	79.1473	-2.9739	0.182283	-13.5718	5.88806e-42	2.66442e-40
GLT1D1	101.754	1.5801	0.0796154	13.5664	6.33428e-42	2.86138e-40
ZBP1	29.4533	2.24099	0.128364	13.5629	6.64603e-42	2.99703e-40
SCD5	240.308	-1.44162	0.0694314	-13.5618	6.74194e-42	3.03503e-40
AEN	318.193	1.41793	0.0676896	13.5609	6.82622e-42	3.06769e-40
PRKN	112.593	-1.36309	0.0637277	-13.5434	8.66644e-42	3.88798e-40
SH2D5	10.5729	3.46903	0.219236	13.5426	8.76193e-42	3.92408e-40
CATSPERB	19.5974	2.20258	0.125735	13.541	8.95087e-42	4.00184e-40
UGT1A10	6.61175	3.62646	0.231179	13.524	1.12865e-41	5.03746e-40
TNNT3	31.7662	-2.38083	0.139086	-13.5227	1.14836e-41	5.11667e-40
CYP2J2	116.507	-1.63722	0.0841156	-13.5198	1.19556e-41	5.31791e-40
LCE5A	734.841	-2.46988	0.145779	-13.5128	1.31478e-41	5.83825e-40
SOWAHB	42.7061	-1.74603	0.0922285	-13.5103	1.36026e-41	6.02996e-40
ATP1A2	263.307	-1.70321	0.0890646	-13.5094	1.37585e-41	6.08874e-40
ACADL	40.4965	-2.01393	0.112146	-13.4997	1.5706e-41	6.93881e-40
MYEOV	104.194	-2.14506	0.121883	-13.497	1.62766e-41	7.17875e-40
RAD54L	40.7652	1.51704	0.0754016	13.4883	1.83286e-41	8.07014e-40
RAB38	1270.17	1.25877	0.0563502	13.4653	2.5041e-41	1.10071e-39
IFNG	5.40406	3.95447	0.256736	13.4554	2.8637e-41	1.25666e-39
HMGN2P23	2.24115	4.34608	0.285865	13.4542	2.90895e-41	1.27437e-39
TNNT2	101.896	-1.78	0.0951591	-13.4512	3.02894e-41	1.32472e-39
TMEM116	169.352	-1.39832	0.0668759	-13.4326	3.89296e-41	1.69975e-39
SPRR1A	2827.6	2.57879	0.154896	13.4205	4.58388e-41	1.99808e-39
PCLAF	68.3992	1.86499	0.101911	13.394	6.55957e-41	2.85451e-39
LINC02600	32.0553	-1.89606	0.104259	-13.3903	6.88918e-41	2.99295e-39
SLC9A2	76.9654	-2.0919	0.118988	-13.3787	8.05642e-41	3.49424e-39
WDR72	137.861	-2.28065	0.1331	-13.3782	8.10364e-41	3.50889e-39
SLC16A1	939.378	1.42222	0.0690146	13.3627	9.99306e-41	4.31985e-39
NUP210	484.277	1.49771	0.0746721	13.3612	1.01921e-40	4.39859e-39
SAA2	34.9054	3.68203	0.238365	13.3494	1.19445e-40	5.14637e-39
ASPM	351.741	1.78448	0.0962443	13.346	1.24952e-40	5.3748e-39
MMP1	61.2568	3.93763	0.257585	13.3456	1.25655e-40	5.39612e-39
PPP1R3B-DT	14.0938	-2.2995	0.134865	-13.343	1.30058e-40	5.57607e-39
CDH12	25.6157	-2.12079	0.121509	-13.3388	1.37663e-40	5.89241e-39
TRIP13	123.961	1.36205	0.0646764	13.3287	1.57681e-40	6.73821e-39
AFAP1L2	1109.25	1.21422	0.053609	13.3228	1.70592e-40	7.27803e-39
EMILIN3	112.385	-2.41304	0.144252	-13.2618	3.85542e-40	1.64217e-38
CHRM1	58.2594	-2.02587	0.115495	-13.2116	7.52395e-40	3.19952e-38
CXCL5	4.83672	4.63292	0.312885	13.2091	7.77887e-40	3.30254e-38
NEUROD2	7.71709	-2.94727	0.185311	-13.2063	8.0716e-40	3.42126e-38
TAP2	793.93	1.27812	0.0589882	13.1911	9.87133e-40	4.17732e-38
C7orf57	6.97496	2.46744	0.149155	13.1906	9.93888e-40	4.1991e-38
APOL2	790.454	1.36506	0.0656201	13.1828	1.1019e-39	4.6479e-38
NCAM1	152.283	-1.67643	0.0894018	-13.1589	1.51268e-39	6.37034e-38
DDIAS	92.4706	1.52307	0.0777974	13.1505	1.69065e-39	7.10834e-38
ESCO2	63.2828	1.81144	0.0999065	13.1267	2.31518e-39	9.71855e-38
CEBPB-AS1	20.5503	-1.453	0.0726251	-13.1222	2.45606e-39	1.02934e-37
EMX2	378.873	-1.48389	0.0751569	-13.0911	3.70212e-39	1.54908e-37
MIR3659HG	34.115	-1.7185	0.0930926	-13.0891	3.79944e-39	1.58726e-37
CDC45	127.016	1.69226	0.091252	13.0656	5.17716e-39	2.15935e-37
SGSM1	77.8467	-1.45881	0.0734174	-13.0597	5.59713e-39	2.3308e-37
CHAC2	41.9891	1.76552	0.0969938	13.0475	6.56978e-39	2.73148e-37
FBN2	47.6523	2.21731	0.131623	13.0472	6.59641e-39	2.73819e-37
STXBP5-AS1	49.943	1.74698	0.0956297	13.0397	7.27514e-39	3.01514e-37
LRIT2	32.4546	-2.02569	0.117209	-13.0169	9.80846e-39	4.05862e-37
LINC03040	7.33233	2.62555	0.163499	13.0004	1.21689e-38	5.02736e-37
WSCD1	83.5975	-1.52745	0.0790836	-12.9919	1.35933e-38	5.60697e-37
TMEM108	49.4313	-1.66842	0.0899425	-12.9907	1.38152e-38	5.68951e-37
TROAP	87.1641	1.59075	0.0839755	12.9889	1.41395e-38	5.81391e-37
KCNK6	2130.92	1.17991	0.0523878	12.9784	1.62197e-38	6.65875e-37
SLC23A2	1862.73	1.4544	0.0735433	12.9774	1.64355e-38	6.73673e-37
ENHO	35.9415	-2.11821	0.124788	-12.9676	1.86671e-38	7.63947e-37
ERVMER34-1	39.5498	1.58996	0.0841884	12.9466	2.45466e-38	1.00299e-36
DUSP9	12.7602	2.7088	0.170651	12.9434	2.56064e-38	1.04466e-36
SOX5	176.649	-1.69194	0.0921708	-12.9319	2.97423e-38	1.2115e-36
ANG	94.0882	-1.34483	0.0654293	-12.9121	3.84618e-38	1.56423e-36
XAF1	264.581	2.10789	0.124531	12.9115	3.87529e-38	1.57362e-36
NR3C2	248.528	-1.4591	0.0743075	-12.9072	4.09924e-38	1.66198e-36
AURKB	159.916	1.56319	0.0825055	12.8863	5.37372e-38	2.17531e-36
STAT3	8749.17	1.169	0.0519221	12.8846	5.49323e-38	2.22025e-36
NIPAL4	2592.34	1.28092	0.0606529	12.8753	6.20121e-38	2.50253e-36
CFAP251	201.453	2.00336	0.116775	12.8739	6.31084e-38	2.54284e-36
SLC26A4	54.4619	2.28727	0.138863	12.8708	6.5739e-38	2.64475e-36
PTAFR	739.242	1.48339	0.0764827	12.8576	7.79293e-38	3.13036e-36
NPAS1	40.9569	-2.15354	0.128718	-12.8462	9.03187e-38	3.62246e-36
ZFP92	50.2259	1.91212	0.110008	12.8366	1.02307e-37	4.09698e-36
ADRA1A	51.1484	-2.21805	0.133856	-12.8351	1.04319e-37	4.17115e-36
MYBL2	371.051	1.8293	0.103573	12.8345	1.05118e-37	4.1967e-36
MYH13	5.94379	4.04892	0.276579	12.8315	1.09248e-37	4.3549e-36
STAC	66.8375	-1.75357	0.097757	-12.8233	1.21414e-37	4.83251e-36
CNTFR	177.612	-2.14892	0.128606	-12.8215	1.24315e-37	4.94044e-36
LCE3C	219.095	7.42666	0.54067	12.8113	1.41806e-37	5.62698e-36
CKMT1A	349.793	1.44301	0.0736679	12.8009	1.62149e-37	6.42445e-36
ZNF135	69.4477	-1.74407	0.0972735	-12.7894	1.88035e-37	7.43876e-36
FLG2	45080.2	-2.22996	0.135301	-12.786	1.96233e-37	7.75135e-36
KRTAP5-AS1	15.4855	3.14096	0.206595	12.7833	2.03279e-37	8.01753e-36
PLAT	1065.16	2.22961	0.135514	12.7633	2.62819e-37	1.03502e-35
CASP4	1399.21	1.06008	0.0438997	12.7582	2.80549e-37	1.10318e-35
MYH14	3437.49	-2.06946	0.123119	-12.7475	3.21906e-37	1.2639e-35
SMIM10L2A	65.4191	-1.41855	0.0720946	-12.7409	3.50126e-37	1.37264e-35
TGFA	944.07	1.41414	0.071751	12.7404	3.52384e-37	1.37942e-35
KCNMB4	158.198	-1.43754	0.0736714	-12.726	4.24236e-37	1.6582e-35
GLI2	153.384	-1.62294	0.0883648	-12.708	5.34127e-37	2.08461e-35
LINC01398	2.74278	3.9087	0.268266	12.7064	5.44968e-37	2.12375e-35
RAI14	734.306	-1.31259	0.0639666	-12.7034	5.66325e-37	2.20369e-35
LRG1	585.606	2.18392	0.132639	12.6955	6.26277e-37	2.43335e-35
SGO1	28.9839	1.7882	0.101556	12.6845	7.20319e-37	2.79458e-35
GOT2	2226.27	1.00866	0.0401289	12.6757	8.06013e-37	3.1224e-35
CERS3	2884.62	1.18221	0.0538854	12.6604	9.79485e-37	3.78879e-35
NT5C3AP1	65.2402	1.8332	0.105394	12.6497	1.12308e-36	4.33783e-35
TACR2	49.4762	-1.79341	0.102286	-12.645	1.19216e-36	4.59783e-35
PRSS3	1200.54	1.63585	0.0898468	12.6421	1.23686e-36	4.7632e-35
ENPP5	86.6149	-1.82752	0.105107	-12.6302	1.43917e-36	5.53412e-35
CKAP2L	108.389	1.5278	0.0814528	12.6183	1.67349e-36	6.42572e-35
CCL3L1	9.53372	4.1925	0.292786	12.6116	1.8224e-36	6.98719e-35
SLC28A3	478.735	1.38962	0.0705516	12.6095	1.8721e-36	7.16722e-35
ANKRD34B	2.38861	4.05391	0.282097	12.5982	2.16103e-36	8.26126e-35
TMEM40	1464.2	1.32016	0.0651692	12.5851	2.54903e-36	9.73027e-35
SGCG	94.7875	-1.74192	0.098848	-12.5639	3.33503e-36	1.27121e-34
LINC01300	2.79099	-3.50823	0.239574	-12.5566	3.6577e-36	1.39217e-34
IFIT3	1038.37	1.90743	0.112117	12.5532	3.81778e-36	1.45098e-34
MAPK4	75.8268	-1.87937	0.109943	-12.5462	4.1684e-36	1.58193e-34
GPR12	171.19	-2.25912	0.140295	-12.5387	4.58264e-36	1.73661e-34
LINC00518	13.6111	2.27358	0.14146	12.5377	4.64425e-36	1.75741e-34
CDCA8	209.557	1.25913	0.0605495	12.5374	4.65976e-36	1.76073e-34
SCEL	4230.51	-1.60227	0.0879255	-12.5365	4.7156e-36	1.77925e-34
DNASE1L3	313.27	1.52861	0.0820734	12.5328	4.93762e-36	1.86034e-34
FABP5P3	5.79915	3.17893	0.214196	12.5069	6.84341e-36	2.57466e-34
NTM	164.302	-1.30456	0.0643748	-12.4981	7.64508e-36	2.87213e-34
CD83	267.899	1.37109	0.0697492	12.4889	8.58133e-36	3.21923e-34
DCUN1D3	581.469	1.09327	0.0475121	12.4866	8.82984e-36	3.30771e-34
GSTA3	62.0334	-2.0879	0.12732	-12.4717	1.06572e-35	3.98653e-34
RIGI	797.276	1.61441	0.0893586	12.4712	1.07138e-35	4.00197e-34
KRT37	13.0619	3.00488	0.200857	12.471	1.07527e-35	4.01077e-34
IL12RB1	47.0799	1.70851	0.0969291	12.468	1.11613e-35	4.15724e-34
ACRV1	7.40506	2.45145	0.156721	12.4518	1.36797e-35	5.08799e-34
SYPL2	52.5201	-2.8216	0.186575	-12.4432	1.52204e-35	5.65297e-34
AMPD3	752.669	1.25222	0.0604699	12.4396	1.59292e-35	5.90784e-34
SPAG5	189.27	1.24378	0.0597972	12.4384	1.61717e-35	5.98927e-34
LIPE-AS1	26.7366	1.77296	0.102464	12.4235	1.94838e-35	7.2057e-34
PCSK1	26.4624	2.67228	0.174876	12.4219	1.98868e-35	7.34433e-34
PLSCR1	616.316	1.48974	0.0797187	12.4154	2.15655e-35	7.95304e-34
RAI2	457.414	-1.55612	0.0850736	-12.4142	2.18834e-35	8.05888e-34
HTR7	49.335	2.02481	0.122874	12.4095	2.31961e-35	8.53029e-34
JPH2	176.019	-1.74046	0.100044	-12.3992	2.63945e-35	9.69282e-34
SOD2	5373.34	1.48912	0.0797807	12.398	2.67935e-35	9.82554e-34
SLC26A5	10.645	-2.19893	0.137407	-12.3642	4.08095e-35	1.49444e-33
ODF3L1	14.55	-2.5546	0.166175	-12.364	4.09024e-35	1.49575e-33
RGMB	265.396	-1.09918	0.0484698	-12.362	4.19568e-35	1.53216e-33
CYP27C1	182.946	1.21537	0.057883	12.3589	4.36e-35	1.58994e-33
AREG	93.4622	1.8639	0.11043	12.3508	4.82289e-35	1.75629e-33
CAMP	9.00729	2.66723	0.175581	12.3432	5.30145e-35	1.92787e-33
MTFR2	39.0337	1.42571	0.0751416	12.3195	7.11573e-35	2.58403e-33
S100A11	6970.61	1.21597	0.0581569	12.3109	7.91152e-35	2.86902e-33
GNA15	1526.09	1.61809	0.090828	12.31	8.00267e-35	2.89806e-33
ZBED2	145.98	1.64593	0.0931013	12.3084	8.16324e-35	2.95211e-33
TMOD1	117.85	-1.34829	0.0689684	-12.2997	9.09222e-35	3.28351e-33
TOP1	1558.84	1.31161	0.0660662	12.2848	1.09321e-34	3.94251e-33
DES	3984.32	-2.36649	0.15227	-12.2577	1.52757e-34	5.50136e-33
LINC02605	16.6968	2.01034	0.123303	12.2491	1.69943e-34	6.11186e-33
SLC8A1	277.493	-1.39917	0.0734332	-12.2448	1.7922e-34	6.43664e-33
ORC6	65.089	1.40634	0.0740359	12.2419	1.85622e-34	6.6574e-33
ADRB2	141.35	-1.37043	0.0711369	-12.236	1.99533e-34	7.14653e-33
TMEM86A	1265.66	1.51466	0.0829394	12.2337	2.05379e-34	7.34583e-33
SMOX	644.953	1.81973	0.107952	12.2252	2.27887e-34	8.13971e-33
ARHGEF26	492.236	-1.1851	0.0560546	-12.222	2.37049e-34	8.45539e-33
UPK1B	17.7105	-2.64589	0.175629	-12.2183	2.48232e-34	8.84221e-33
DDX60L	546.676	1.90872	0.115362	12.2112	2.708e-34	9.63294e-33
KIF18B	115.068	1.58928	0.0892186	12.2092	2.77775e-34	9.86762e-33
PGLYRP4	509.395	1.60515	0.090572	12.2019	3.03826e-34	1.07784e-32
RNU6-140P	5.93592	3.53199	0.24861	12.1958	3.2736e-34	1.15818e-32
ST6GAL2	31.4553	-2.16773	0.136746	-12.1958	3.27131e-34	1.15818e-32
GPRIN1	148.495	1.93584	0.117775	12.1914	3.45617e-34	1.22112e-32
LINC01792	3.07826	4.09554	0.295268	12.1772	4.11223e-34	1.45095e-32
CCND1	3724.32	-1.1401	0.0525844	-12.1728	4.33918e-34	1.52896e-32
FADS2	8534.22	-3.49941	0.246483	-12.1688	4.55539e-34	1.60298e-32
CCL2	345.912	1.6322	0.0930697	12.1651	4.76793e-34	1.67551e-32
GJA3	41.8205	1.7343	0.101493	12.1614	4.98846e-34	1.75066e-32
TNFSF10	1792.47	1.26452	0.0629178	12.151	5.66483e-34	1.98535e-32
CKAP4	3519.4	1.05276	0.0455255	12.1419	6.3363e-34	2.21771e-32
EMX2OS	581.981	-1.36362	0.0711365	-12.1404	6.45189e-34	2.25514e-32
LINC02247	9.34192	-2.22327	0.141983	-12.1371	6.71405e-34	2.34363e-32
SCNN1D	113.555	2.33064	0.15093	12.1291	7.41002e-34	2.58312e-32
ALDH1A2	128.737	-1.53236	0.0851975	-12.1173	8.55597e-34	2.97862e-32
DEFB103B	2.22009	4.27826	0.311868	12.1149	8.80186e-34	3.06014e-32
CD28	76.619	1.68367	0.0977858	12.1047	9.9727e-34	3.4626e-32
NRN1	607.213	-1.27256	0.063869	-12.096	1.1086e-33	3.84404e-32
CD2	187.754	1.57772	0.0891254	12.0921	1.16235e-33	4.02505e-32
BTBD16	52.1144	-2.13929	0.13565	-12.0847	1.27241e-33	4.40034e-32
UBE2T	86.3152	1.35382	0.0706756	12.0808	1.33477e-33	4.6099e-32
GPR84	12.7777	2.3784	0.155559	12.0752	1.42891e-33	4.92851e-32
GZMA	68.6046	1.66066	0.0962245	12.0619	1.67772e-33	5.77907e-32
MAST1	42.8547	-1.81211	0.108877	-12.0514	1.90773e-33	6.55407e-32
FABP5P2	9.83436	3.71923	0.267194	12.0482	1.98113e-33	6.79727e-32
ITGA9-AS1	40.5714	-1.2497	0.0622688	-12.0398	2.1953e-33	7.5222e-32
LOXL4	227.991	-1.60212	0.0916508	-12.0252	2.62072e-33	8.96814e-32
LIF	111.803	-1.6709	0.0975242	-12.0062	3.29455e-33	1.12593e-31
SYN2	105.983	-1.56639	0.0888414	-12.0033	3.41494e-33	1.16554e-31
AGAP2	157.161	1.53347	0.0861087	12.002	3.46885e-33	1.1824e-31
CPNE9	6.10038	-2.45893	0.163245	-11.9999	3.558e-33	1.2112e-31
FXYD6	171.614	-1.54363	0.0869841	-11.998	3.64177e-33	1.23811e-31
MAD2L1	201.416	1.28265	0.0652451	11.9955	3.7518e-33	1.27386e-31
LRRC8B	976.132	1.36103	0.071786	11.9944	3.80323e-33	1.28964e-31
ACP3	1280.08	1.28882	0.0658413	11.9807	4.48708e-33	1.51955e-31
NRXN3	50.0588	-1.44017	0.0784961	-11.9773	4.67489e-33	1.58111e-31
TMEM241	299.979	1.04664	0.0456699	11.9693	5.14809e-33	1.7389e-31
DDC	10.0466	-4.49201	0.333719	-11.9622	5.60799e-33	1.89179e-31
CDC25C	36.5622	1.53972	0.0869442	11.9585	5.86174e-33	1.97484e-31
LINC01806	75.6433	1.58712	0.0909762	11.9495	6.52835e-33	2.19376e-31
LINC02978	25.3634	1.63682	0.0951349	11.9496	6.52763e-33	2.19376e-31
ID4	911.093	-1.45029	0.0795668	-11.9433	7.03441e-33	2.36078e-31
IKZF3	175.09	1.71402	0.101805	11.925	8.77341e-33	2.94061e-31
MOXD1	871.813	1.13216	0.0531061	11.9037	1.13259e-32	3.79128e-31
CASP7	902.488	1.079	0.0486424	11.9032	1.13901e-32	3.80788e-31
CACNB4	314.715	1.75734	0.105643	11.9018	1.15756e-32	3.86495e-31
KRT16P3	21.2039	2.93574	0.205001	11.8816	1.47515e-32	4.91904e-31
EGF	28.8862	-1.96897	0.123658	-11.8793	1.51715e-32	5.05265e-31
KRT4	32.2246	-3.19454	0.226862	-11.8774	1.55064e-32	5.15759e-31
CENPE	161.689	1.89342	0.117368	11.8723	1.64881e-32	5.47019e-31
BLACAT1	6.74753	2.15973	0.139877	11.8656	1.78511e-32	5.91487e-31
SQLE	2155.58	1.34493	0.0712361	11.8609	1.88896e-32	6.25104e-31
PDCD1	16.9268	2.19241	0.142753	11.8555	2.01606e-32	6.66321e-31
MYOC	115.052	-2.31079	0.152759	-11.8539	2.05449e-32	6.78164e-31
MESP2	8.64372	2.09796	0.134892	11.8462	2.25149e-32	7.42254e-31
CYP3A4	30.3786	-2.30534	0.152402	-11.8459	2.26022e-32	7.44191e-31
DBX2	11.8861	-2.86107	0.19951	-11.8344	2.59321e-32	8.51681e-31
E2F8	115.45	1.39766	0.0759289	11.8224	2.99188e-32	9.81383e-31
CXCR2P1	7.29876	2.82634	0.196974	11.8104	3.44957e-32	1.13009e-30
CACNA1H	179.237	-2.04136	0.130718	-11.7915	4.32036e-32	1.41359e-30
CKM	19.9667	-2.59728	0.177886	-11.79	4.39311e-32	1.4356e-30
HIGD1A	1170.79	1.55193	0.0893055	11.779	5.00722e-32	1.63423e-30
SLC52A3	94.6493	1.67203	0.099632	11.7635	6.0158e-32	1.96096e-30
AAMDC	107.606	-1.14459	0.0547987	-11.7628	6.06844e-32	1.97565e-30
ODAD1	8.03825	-2.04138	0.131104	-11.7569	6.50708e-32	2.11581e-30
CENPF	612.959	1.39695	0.0762978	11.756	6.58045e-32	2.13701e-30
GINS1	158.166	1.16228	0.0563401	11.755	6.65466e-32	2.15842e-30
P2RX1	216.975	-1.68784	0.101123	-11.7464	7.36508e-32	2.38588e-30
MFSD4A	244.968	-1.57277	0.0913311	-11.746	7.40464e-32	2.39573e-30
CYP27B1	38.2801	1.93812	0.122494	11.7403	7.92374e-32	2.5605e-30
CCL18	518.191	2.99737	0.212769	11.7375	8.19064e-32	2.64025e-30
LINGO4	11.5455	-2.45392	0.166469	-11.7375	8.19074e-32	2.64025e-30
TPRXL	99.9157	1.38928	0.0757785	11.7353	8.40286e-32	2.70529e-30
MYH11	8704.44	-1.80003	0.110787	-11.7345	8.48387e-32	2.728e-30
ELOVL3	833.853	-3.53636	0.258803	-11.7323	8.70299e-32	2.79502e-30
HMMR	99.1668	1.70339	0.102587	11.7304	8.9044e-32	2.85619e-30
ZNF536	15.535	-1.67644	0.100297	-11.7296	8.98872e-32	2.8797e-30
RAET1L	52.2746	1.73904	0.105755	11.7162	1.05331e-31	3.37034e-30
KIF11	430.335	1.38826	0.0758593	11.7094	1.14116e-31	3.64697e-30
FOXO6	35.1318	-1.86408	0.116615	-11.6973	1.31558e-31	4.19924e-30
FBLN1	18587.2	-1.65275	0.0986182	-11.689	1.45098e-31	4.62576e-30
PLAC8	21.7856	2.19999	0.145486	11.6849	1.52317e-31	4.85e-30
PECR	208.644	-2.02273	0.130408	-11.6767	1.6776e-31	5.33523e-30
HMGB3	549.581	1.08817	0.0503772	11.6752	1.70574e-31	5.41811e-30
CSF2RA	213.045	1.27339	0.0662646	11.6712	1.78922e-31	5.67636e-30
FHL1	3326.75	-1.41615	0.0785113	-11.6691	1.83413e-31	5.8118e-30
ARFGEF3	389.163	-1.6677	0.100129	-11.662	1.99404e-31	6.31084e-30
CLLU1	4.20596	3.43203	0.25147	11.6596	2.05115e-31	6.48371e-30
MARCHF4	3.42647	-3.28438	0.238959	-11.6521	2.23753e-31	7.06433e-30
PEBP4	17.141	-2.04503	0.1327	-11.643	2.49034e-31	7.85298e-30
IL23A	14.1647	1.9839	0.127474	11.6408	2.55606e-31	8.05052e-30
ADORA2BP1	4.28299	-2.91241	0.207288	-11.638	2.64232e-31	8.31217e-30
ZIK1	86.7903	-1.28778	0.0677021	-11.6359	2.70595e-31	8.5021e-30
HBEGF	340.688	1.77393	0.109484	11.6357	2.7126e-31	8.51275e-30
PAMR1	734.484	-1.81645	0.113227	-11.6266	3.0192e-31	9.46356e-30
IRF1	437.518	1.35413	0.0734702	11.6256	3.05496e-31	9.56414e-30
CCER2	79.279	-2.61944	0.182397	-11.6199	3.26485e-31	1.0209e-29
ACSBG1	946.853	-2.92971	0.209104	-11.6196	3.27549e-31	1.023e-29
GPR158	14.771	2.63919	0.184122	11.6183	3.32626e-31	1.03762e-29
SLC22A17	228.39	-1.48132	0.0845292	-11.6092	3.70061e-31	1.15302e-29
TDO2	16.0625	2.6348	0.183901	11.6084	3.73478e-31	1.16228e-29
CNN1	1194.02	-1.92931	0.123255	-11.5963	4.30114e-31	1.33694e-29
PIF1	25.9742	1.93072	0.123464	11.5881	4.73438e-31	1.46985e-29
ELF3	277.547	1.71949	0.105244	11.5873	4.78065e-31	1.48246e-29
KLRB1	38.494	1.71646	0.10507	11.5776	5.35073e-31	1.65727e-29
GNAZ	59.8378	-1.34029	0.0726975	-11.5587	6.66915e-31	2.06317e-29
NUF2	69.4407	1.60757	0.0958246	11.5584	6.69764e-31	2.06953e-29
DDX25	23.2241	-2.04972	0.134133	-11.5536	7.08149e-31	2.18555e-29
TSPAN8	355.645	-2.07747	0.136566	-11.551	7.29734e-31	2.24951e-29
TACC3	361.125	1.25249	0.0651829	11.5443	7.88436e-31	2.4276e-29
LINC01343	18.2851	1.83683	0.115874	11.5369	8.59391e-31	2.64296e-29
HAO2	117.297	-3.62668	0.271257	-11.5266	9.68881e-31	2.97617e-29
CYCS	1482.8	1.36086	0.0747404	11.518	1.07022e-30	3.28359e-29
GABBR2	45.2634	-2.56128	0.179043	-11.5128	1.13785e-30	3.48699e-29
CD300E	74.9163	1.87855	0.119765	11.5104	1.16878e-30	3.57738e-29
UPB1	46.0403	-2.95726	0.213483	-11.5103	1.17008e-30	3.57738e-29
TCEAL2	22.287	-1.76142	0.109647	-11.5044	1.25345e-30	3.8278e-29
SHISA9	18.0433	-2.26021	0.153173	-11.4916	1.45337e-30	4.43313e-29
ZDHHC11B	139.517	-2.17526	0.145851	-11.4861	1.54943e-30	4.72062e-29
WIF1	242.756	-3.08497	0.225082	-11.4845	1.57757e-30	4.80073e-29
THRSP	1017.28	-3.64601	0.274032	-11.4804	1.65447e-30	5.02889e-29
ABCC1	1763.49	1.15975	0.0575368	11.4666	1.94102e-30	5.89303e-29
KANK4	28.1306	-1.93467	0.12514	-11.4646	1.98717e-30	6.02614e-29
PARP12	686.812	1.10665	0.0529376	11.4597	2.10261e-30	6.36882e-29
LINGO2	8.03902	-2.74886	0.196405	-11.4501	2.34808e-30	7.1041e-29
MLKL	217.372	1.30898	0.0706887	11.4442	2.51403e-30	7.59737e-29
CYP7B1	308.24	1.40671	0.079277	11.4373	2.72316e-30	8.21985e-29
IFIT1	764.131	2.06339	0.136722	11.4348	2.80141e-30	8.44627e-29
BCL2L14	7.59596	2.26305	0.154413	11.4177	3.41038e-30	1.02705e-28
CYP4Z2P	29.4294	2.73551	0.195825	11.4158	3.48627e-30	1.04869e-28
ASF1B	166.697	1.41755	0.0803771	11.4156	3.49676e-30	1.05064e-28
LAIR2	6.51216	2.9037	0.210594	11.4139	3.56278e-30	1.06924e-28
SLC14A1	105.97	-2.48288	0.173979	-11.3972	4.31548e-30	1.29365e-28
TMEM8B	368.463	-1.23728	0.0647719	-11.3827	5.10226e-30	1.52775e-28
SYT5	10.4	2.4481	0.171248	11.3759	5.51067e-30	1.64815e-28
CASQ2	200.217	-1.75256	0.11013	-11.3735	5.66477e-30	1.6923e-28
WNT7B	577.508	-1.69031	0.104719	-11.3668	6.12194e-30	1.82679e-28
C1QTNF7	241.076	-1.90211	0.123495	-11.3536	7.11724e-30	2.12136e-28
EEF2K	2785.52	-1.1884	0.0606517	-11.3501	7.40464e-30	2.20451e-28
KRT10-AS1	275.23	-1.36791	0.0764856	-11.3474	7.64292e-30	2.27286e-28
CPNE6	19.5733	-2.40629	0.168034	-11.3446	7.88446e-30	2.34202e-28
SPRR4	1294.62	-2.57533	0.183318	-11.321	1.03322e-29	3.06561e-28
FCGR1A	7.75412	2.59678	0.185241	11.3192	1.05392e-29	3.12347e-28
PANX1	583.723	1.20589	0.0623647	11.3187	1.0599e-29	3.13763e-28
ZNF677	187.75	-1.34179	0.0743994	-11.3144	1.113e-29	3.2911e-28
FAM227A	40.2131	-2.00153	0.132712	-11.3142	1.11657e-29	3.29793e-28
CNNM4	755.553	1.3203	0.0725126	11.3126	1.13711e-29	3.3548e-28
MYO1H	11.9631	1.86113	0.120345	11.3102	1.16818e-29	3.44259e-28
FZD5	240.096	1.25722	0.0670005	11.3016	1.28783e-29	3.79089e-28
LINC00114	1.99574	3.55716	0.270513	11.3014	1.2918e-29	3.7983e-28
NHEG1	3.78719	-3.02408	0.223443	-11.2963	1.36861e-29	4.01962e-28
ELOVL7	1925.6	1.41608	0.0811233	11.2924	1.4302e-29	4.19107e-28
GSTM5	322.727	-1.54954	0.0929417	-11.2924	1.43003e-29	4.19107e-28
MYO5A	2899.59	1.00736	0.0449442	11.2887	1.49209e-29	4.36755e-28
IL21	1.909	4.37809	0.34412	11.2696	1.85437e-29	5.42189e-28
GDPD2	464.467	-1.43488	0.0829948	-11.2643	1.9688e-29	5.75005e-28
CADM3	514.625	-1.73622	0.10982	-11.2567	2.14594e-29	6.2604e-28
PPARD	2171.82	1.48083	0.0872824	11.2374	2.67166e-29	7.78539e-28
MLC1	25.7088	-1.82935	0.118321	-11.2351	2.74311e-29	7.98468e-28
MUC1	269.168	-2.47648	0.176118	-11.2225	3.16287e-29	9.19627e-28
VSIG10L2	26.1553	-2.27261	0.157956	-11.2222	3.17361e-29	9.21725e-28
LCE7A	50.6529	2.07469	0.140419	11.2143	3.47008e-29	1.00671e-27
NLRP7	4.67101	3.85904	0.29978	11.205	3.85375e-29	1.11601e-27
SCUBE1	62.2388	-2.18567	0.150439	-11.205	3.8554e-29	1.11601e-27
PGBD5	259.494	1.80323	0.116407	11.1955	4.29067e-29	1.24063e-27
TRG-AS1	49.1342	1.8401	0.119716	11.194	4.36195e-29	1.25985e-27
ACOX2	177.956	-1.7651	0.113048	-11.1909	4.52064e-29	1.3041e-27
SDC4	3520	-1.11213	0.0546995	-11.1908	4.52513e-29	1.3041e-27
ORC1	129.969	1.37054	0.0778149	11.1873	4.70536e-29	1.35454e-27
TPM1	2331.3	-1.25993	0.0679633	-11.1815	5.02062e-29	1.44371e-27
GASAL1	32.0076	1.60109	0.0984975	11.1789	5.17332e-29	1.48598e-27
SFRP5	39.8037	-2.12424	0.145301	-11.1785	5.19876e-29	1.49164e-27
WNT2B	348.437	-1.31972	0.0733343	-11.1778	5.23741e-29	1.50108e-27
NABP1	331.18	1.61639	0.0998775	11.1776	5.24765e-29	1.50237e-27
CD34	4016.43	-1.27589	0.0694468	-11.1724	5.5633e-29	1.59099e-27
CXCL11	29.8891	2.74415	0.200934	11.1686	5.81053e-29	1.65988e-27
PYGM	99.2295	-1.55051	0.0941594	-11.1567	6.64267e-29	1.89552e-27
SPRY2	360.296	-1.01249	0.0459645	-11.1497	7.18431e-29	2.04784e-27
SLC46A2	198.819	-2.06978	0.140827	-11.1468	7.41884e-29	2.11239e-27
UNC5A	17.5196	2.02439	0.136769	11.1457	7.51644e-29	2.13784e-27
MFSD2B	68.9521	1.79592	0.116316	11.1414	7.88445e-29	2.24008e-27
RAB31	1879.05	1.13811	0.0572933	11.1376	8.23307e-29	2.33658e-27
PRRG4	1868.38	1.22175	0.0648171	11.1352	8.45878e-29	2.39803e-27
PPARGC1B	494.111	1.15368	0.058782	11.1204	9.98777e-29	2.82842e-27
FPR2	10.2387	3.1723	0.240419	11.1152	1.05812e-28	2.99322e-27
KCNH2	25.1447	-1.89009	0.125092	-11.1126	1.08975e-28	3.07937e-27
CRAT	2130.27	-2.51729	0.181543	-11.1119	1.09832e-28	3.10023e-27
NPTXR	134.379	-1.30155	0.0721413	-11.1108	1.11102e-28	3.13269e-27
PDE6A	75.0471	-3.84125	0.300777	-11.1087	1.13772e-28	3.20452e-27
HMGCS2	223.514	-2.27953	0.160424	-11.0927	1.36126e-28	3.83001e-27
LAMB4	902.878	-1.34016	0.0757778	-11.0871	1.44882e-28	4.07197e-27
ZP4	1.29178	3.84521	0.301802	11.0841	1.49793e-28	4.20548e-27
STXBP6	248.389	-1.3397	0.0758534	-11.07	1.75427e-28	4.91988e-27
CCDC60	6.22991	3.35294	0.257909	11.0618	1.92204e-28	5.3846e-27
ACTG2	2231.12	-2.0053	0.136409	-11.0352	2.58466e-28	7.23318e-27
CCL4L2	10.6534	3.28168	0.252439	11.0192	3.08685e-28	8.62008e-27
POLQ	83.6039	1.52203	0.0927493	11.0193	3.0852e-28	8.62008e-27
HAPLN3	222.069	1.4178	0.0833261	11.0145	3.25241e-28	9.0727e-27
ERO1A	1228.46	1.46668	0.0877666	11.0143	3.26239e-28	9.09081e-27
RIPOR3	168.786	1.47639	0.0886755	11.0108	3.39006e-28	9.4365e-27
SORBS1	1295.45	-1.476	0.0887408	-10.9983	3.89253e-28	1.08236e-26
ZNF665	39.8527	-1.29384	0.0722307	-10.9903	4.2544e-28	1.18173e-26
RANP1	262.603	1.07385	0.0522587	10.9809	4.72098e-28	1.30993e-26
WFDC3	102.193	-2.66023	0.19684	-10.9745	5.0679e-28	1.4047e-26
MYH3	158.892	-2.34563	0.168243	-10.97	5.32479e-28	1.47434e-26
ARHGAP11A	227.153	1.33242	0.0758912	10.9686	5.4109e-28	1.49659e-26
NUSAP1	92.5875	1.23205	0.0667485	10.9672	5.49188e-28	1.51739e-26
PLA2G4E-AS1	69.8575	1.75687	0.114604	10.9671	5.50169e-28	1.51849e-26
RXRG	49.6055	-1.32356	0.0751005	-10.9661	5.56217e-28	1.53356e-26
MDFI	288.014	1.67164	0.107081	10.9416	7.29283e-28	2.0086e-26
IFI44L	647.817	2.4201	0.175532	10.9387	7.52532e-28	2.07045e-26
ATL1	236.77	-1.06604	0.0517884	-10.9298	8.3048e-28	2.28251e-26
DHRS9	291.642	1.76525	0.115766	10.9294	8.34034e-28	2.28987e-26
SOST	36.9463	3.51641	0.276172	10.9222	9.02712e-28	2.47582e-26
ILDR1	36.9892	-1.32758	0.0758062	-10.9171	9.55256e-28	2.61718e-26
ACTA1	247.835	-2.51755	0.185181	-10.895	1.21721e-27	3.32789e-26
HIF3A	101.415	-1.70907	0.111001	-10.8924	1.25274e-27	3.42145e-26
KBTBD8	54.1819	1.46781	0.0888591	10.8915	1.26592e-27	3.45384e-26
FCAR	3.77934	4.10763	0.331276	10.8901	1.2846e-27	3.50113e-26
CLEC4E	13.7779	2.17656	0.153986	10.8877	1.31902e-27	3.59119e-26
MAP3K9	1071.14	1.22559	0.0667034	10.8779	1.46911e-27	3.99567e-26
MUC7	84.9473	-3.13963	0.242816	-10.8709	1.58609e-27	4.30934e-26
CLEC4D	3.39391	3.41549	0.268495	10.8586	1.81451e-27	4.92482e-26
PCDHGB5	113.668	-1.15437	0.0602675	-10.8577	1.8333e-27	4.97065e-26
FADS1	1674.85	-2.47498	0.181913	-10.8568	1.85209e-27	5.01641e-26
TRPV6	228.184	-1.4046	0.0833446	-10.8537	1.91473e-27	5.18067e-26
CGNL1	1260.21	-1.37266	0.0804303	-10.8498	1.9977e-27	5.39959e-26
BRINP1	19.5258	2.37333	0.172783	10.8421	2.17487e-27	5.87239e-26
CD7	57.9748	2.0207	0.140304	10.8386	2.25979e-27	6.08909e-26
FA2H	267.897	-2.46757	0.181533	-10.8386	2.25852e-27	6.08909e-26
ATP13A5	69.1162	-1.67433	0.108374	-10.8359	2.32592e-27	6.2608e-26
ALDH1B1	370.436	-1.43606	0.0864204	-10.8315	2.4424e-27	6.56757e-26
CHRNA5	11.3056	1.85884	0.125551	10.823	2.67807e-27	7.19386e-26
HSD3B1	79.274	-3.88136	0.312491	-10.8206	2.74864e-27	7.37586e-26
EMSLR	17.5923	1.96359	0.135292	10.818	2.82838e-27	7.57425e-26
SYBU	287.905	-1.03463	0.0494202	-10.8181	2.82605e-27	7.57425e-26
ASPG	244.183	1.82349	0.122382	10.8144	2.94287e-27	7.87279e-26
SLC26A3	14.5053	-4.20931	0.343194	-10.8082	3.14762e-27	8.41192e-26
P2RY8	94.8275	1.48353	0.0910008	10.808	3.15578e-27	8.4251e-26
HOXC-AS1	22.7161	-1.58885	0.100843	-10.7975	3.53894e-27	9.43839e-26
HOMER1	305.648	1.32961	0.0768693	10.7924	3.73852e-27	9.9605e-26
TTC9	604.238	1.16781	0.0618999	10.7886	3.89607e-27	1.03697e-25
GSDMC	830.411	1.38687	0.0822691	10.7801	4.27274e-27	1.13491e-25
TSPEAR	11.8995	-1.96768	0.136207	-10.7753	4.50164e-27	1.19449e-25
PRR33	91.89	-1.81832	0.122384	-10.772	4.66693e-27	1.23709e-25
LMOD1	1161.69	-1.5155	0.0943282	-10.7656	5.00236e-27	1.32332e-25
PCP4L1	306.284	1.79059	0.1199	10.7638	5.09962e-27	1.34768e-25
POU6F1	239.403	-1.07818	0.0538053	-10.7458	6.19944e-27	1.63668e-25
INSYN1	167.821	-1.60968	0.103272	-10.7452	6.24109e-27	1.64601e-25
PI15	182.379	1.98464	0.138188	10.7437	6.34813e-27	1.67255e-25
ATOH8	232.119	-1.66805	0.108801	-10.7357	6.91688e-27	1.82056e-25
SLAMF1	64.5612	1.47626	0.0909722	10.7314	7.25211e-27	1.90687e-25
EPHX3	2542.28	1.44583	0.0881519	10.7295	7.39558e-27	1.94264e-25
FAM117A	327.431	-1.17587	0.0630176	-10.7251	7.76314e-27	2.03714e-25
DDX60	1225.86	1.55955	0.0987982	10.7243	7.82374e-27	2.05098e-25
PCP4	165.004	-2.02158	0.142102	-10.7076	9.37395e-27	2.4549e-25
RGS9	58.4623	-1.1266	0.0585272	-10.7062	9.52014e-27	2.49069e-25
LINC02169	15.3002	-4.1038	0.336937	-10.6958	1.06532e-26	2.78433e-25
TIMP3	10583.8	-1.28981	0.073882	-10.6901	1.13213e-26	2.956e-25
ACTC1	294.557	-2.62711	0.198985	-10.6898	1.13568e-26	2.96231e-25
EPHA2	1424.89	1.58268	0.101287	10.6893	1.1429e-26	2.97816e-25
GPX2	324.617	1.54527	0.097865	10.6808	1.25242e-26	3.26029e-25
HS3ST3B1	122.269	1.15457	0.0613119	10.6761	1.31678e-26	3.42442e-25
NPTX1	76.0908	-2.97487	0.231855	-10.6742	1.34365e-26	3.49081e-25
EPB41L4B	725.789	-1.06846	0.0532725	-10.6707	1.39519e-26	3.62112e-25
CXCL3	7.20349	2.13511	0.153251	10.6695	1.41354e-26	3.6651e-25
C1QL2	3.75507	-2.99458	0.234001	-10.6606	1.55646e-26	4.02766e-25
AGBL4	4.90938	-2.16942	0.156744	-10.6506	1.73262e-26	4.47909e-25
CLEC6A	1.49394	3.75324	0.305633	10.6443	1.85433e-26	4.78898e-25
LINC01229	18.7179	-2.60211	0.197522	-10.6424	1.89171e-26	4.88068e-25
TRIM16	450.957	1.09615	0.0560191	10.6418	1.90326e-26	4.90564e-25
ABHD12B	350.634	-1.62276	0.10556	-10.6363	2.02097e-26	5.2039e-25
PSAPL1	3440.98	-1.93428	0.134959	-10.6275	2.22045e-26	5.71192e-25
MTNR1A	2.5598	3.68173	0.2996	10.6199	2.40748e-26	6.18695e-25
TIGAR	25.1201	1.64794	0.108123	10.617	2.48367e-26	6.37647e-25
CCL3	4.39864	3.2881	0.262647	10.6154	2.52779e-26	6.48337e-25
C8orf34-AS1	3.61141	-2.897	0.226054	-10.6037	2.86487e-26	7.34071e-25
ATP2B2	29.1195	-1.74211	0.117145	-10.6032	2.88103e-26	7.37487e-25
SP8	51.9119	-2.72222	0.209584	-10.603	2.88485e-26	7.37742e-25
LINC02014	3.94027	3.50574	0.28351	10.6019	2.92019e-26	7.46047e-25
GLRB	75.328	-1.56511	0.100511	-10.5969	3.07861e-26	7.85752e-25
OLR1	5.40744	2.99707	0.235705	10.594	3.17577e-26	8.0976e-25
WNT5A-AS1	10.8274	1.81009	0.1238	10.5823	3.59988e-26	9.17003e-25
ECT2	364.472	1.33976	0.0795455	10.5569	4.71927e-26	1.20098e-24
KLRF2	9.82671	-2.39427	0.179439	-10.5566	4.73399e-26	1.20355e-24
RAB27A	654.549	1.06477	0.0535007	10.5562	4.75312e-26	1.20724e-24
PPIL1	361.708	1.06551	0.0536274	10.5451	5.35045e-26	1.35763e-24
LINC01018	29.1632	-2.42527	0.182711	-10.5373	5.81709e-26	1.4746e-24
GLRX3	1150.65	1.06783	0.0539378	10.5276	6.44836e-26	1.63304e-24
CYP2S1	252.006	1.46187	0.0913867	10.5253	6.60671e-26	1.67152e-24
ZNNT1	67.3744	-1.33329	0.0791856	-10.5233	6.75036e-26	1.70621e-24
SYT17	69.2316	-1.64066	0.108431	-10.5197	7.01057e-26	1.77027e-24
PRB1	2.70646	-3.79672	0.313418	-10.5186	7.09082e-26	1.78708e-24
LINC00842	20.8971	-1.60006	0.104646	-10.5122	7.59217e-26	1.91159e-24
RBPMS2	88.9735	-1.45795	0.0911559	-10.5089	7.86032e-26	1.9772e-24
TMPRSS11E	145.538	-2.19714	0.161533	-10.5064	8.06822e-26	2.02754e-24
ADAM19	271.395	1.24442	0.070917	10.497	8.91419e-26	2.23583e-24
GINS4	78.7212	1.14933	0.0618598	10.4969	8.92779e-26	2.23709e-24
BZW1	2272.6	1.13678	0.0606648	10.4968	8.9396e-26	2.2379e-24
ADSS1	116.047	-1.20578	0.067258	-10.4936	9.24604e-26	2.3124e-24
GTF3C6	513.929	1.12697	0.0597503	10.4932	9.28293e-26	2.3194e-24
POLB	361.028	1.21512	0.0681629	10.4913	9.46817e-26	2.36342e-24
MYLK	3257.51	-1.39491	0.0853256	-10.4882	9.78819e-26	2.44097e-24
DCC	8.45948	-2.40834	0.182223	-10.4726	1.15466e-25	2.87672e-24
HELZ2	1130.39	1.80351	0.124474	10.4721	1.16041e-25	2.8883e-24
C8orf34	7.52539	-2.06377	0.149335	-10.4715	1.16737e-25	2.90011e-24
KIF24	81.7452	1.09624	0.056956	10.4684	1.2071e-25	2.99594e-24
BIRC3	487.983	1.46721	0.0924089	10.4666	1.22963e-25	3.04897e-24
PAPLN	345.704	-1.37406	0.0835764	-10.4583	1.34289e-25	3.32665e-24
PRLR	249.72	-1.49551	0.0952778	-10.4485	1.48806e-25	3.68276e-24
TNNI2	64.0414	-2.31547	0.173834	-10.4437	1.56542e-25	3.86689e-24
GAL3ST1	6.2626	-2.20351	0.163181	-10.4393	1.63937e-25	4.04574e-24
PARPBP	66.4388	1.48006	0.0939119	10.4359	1.69951e-25	4.19019e-24
IPPK	465.014	1.01375	0.0492582	10.4298	1.81359e-25	4.46724e-24
DTL	176.645	1.2187	0.0690286	10.4116	2.19452e-25	5.39539e-24
MIAT	82.2352	1.72555	0.11771	10.4116	2.1939e-25	5.39539e-24
SIRPG	31.7112	1.72777	0.117952	10.4091	2.2543e-25	5.53714e-24
MIR31HG	2.42992	3.56793	0.29495	10.4016	2.43913e-25	5.98551e-24
SNHG3	372.191	1.18372	0.0657354	10.4011	2.4502e-25	6.00701e-24
OSR2	567.984	-1.54005	0.100019	-10.3985	2.51815e-25	6.16781e-24
CHEK1	186.224	1.10245	0.0579551	10.3951	2.6092e-25	6.38483e-24
MTCL1	345.806	1.27078	0.0741581	10.3937	2.64821e-25	6.47423e-24
CLEC2A	229.563	-1.61902	0.107739	-10.3864	2.86061e-25	6.98695e-24
IL6	7.13209	2.71132	0.213187	10.3727	3.3016e-25	8.05652e-24
DHRS2	19.6151	-3.2456	0.264773	-10.3697	3.40723e-25	8.30651e-24
AQP4	7.99893	-2.94043	0.235377	-10.3682	3.45956e-25	8.42622e-24
SCUBE3	108.565	-1.68725	0.114737	-10.3475	4.29425e-25	1.04495e-23
CNDP1	9.04519	-2.78796	0.221201	-10.3433	4.48618e-25	1.09063e-23
AK7	101.845	-1.20538	0.0682039	-10.3423	4.53645e-25	1.10183e-23
ADCYAP1R1	161.361	-1.46418	0.0932582	-10.3388	4.70215e-25	1.14101e-23
KLK1	355.632	-1.34775	0.0820133	-10.3368	4.80386e-25	1.16461e-23
KRT17	34255.9	1.93051	0.13858	10.3226	5.56727e-25	1.34844e-23
LINC03019	10.4268	-2.64678	0.208059	-10.3181	5.83557e-25	1.41211e-23
ISG15	382.75	2.46685	0.190643	10.3169	5.90879e-25	1.4285e-23
MPZL3	1768.38	1.12985	0.0610594	10.3154	6.00051e-25	1.44934e-23
POPDC2	69.6871	-1.44353	0.0915546	-10.3056	6.64542e-25	1.60362e-23
SLC30A10	11.019	-2.72805	0.216222	-10.3045	6.7268e-25	1.62176e-23
PVT1	44.6149	1.29264	0.0769495	10.3008	6.99127e-25	1.68397e-23
APOD	5402.09	-1.46163	0.0934818	-10.2868	8.08456e-25	1.94551e-23
PPP2R2B	95.6358	-1.16838	0.0649848	-10.2852	8.21712e-25	1.97559e-23
ALDH3A2	5672.92	-1.05465	0.0539431	-10.2821	8.48284e-25	2.0376e-23
ZNF853	133.364	-1.40056	0.0875935	-10.2811	8.57335e-25	2.05745e-23
CSTB	7230.38	1.34766	0.0825418	10.2694	9.67641e-25	2.32003e-23
LAG3	33.0352	1.69779	0.11665	10.2683	9.79252e-25	2.34571e-23
KRT79	3577.75	-2.85766	0.229763	-10.2613	1.05303e-24	2.52014e-23
PDZK1	36.0088	-2.91996	0.236064	-10.2513	1.16757e-24	2.79168e-23
GREM2	285.906	-1.73121	0.120137	-10.2483	1.20391e-24	2.87596e-23
SYNM	1264.65	-1.60338	0.107724	-10.2427	1.2766e-24	3.0468e-23
PRR15L	84.1556	-1.75837	0.12287	-10.2415	1.29221e-24	3.08124e-23
KCNJ2	320.426	1.18208	0.0666032	10.241	1.29913e-24	3.09492e-23
TUBA1C	1874.97	1.27164	0.0753981	10.2343	1.39224e-24	3.31372e-23
GRIN3A	68.9847	-1.53118	0.100758	-10.2342	1.39374e-24	3.31425e-23
MYOM2	114.583	-1.69262	0.116563	-10.2315	1.43317e-24	3.40492e-23
CPA6	3.24189	3.30835	0.27502	10.2115	1.76207e-24	4.18252e-23
H19	141.799	-2.09891	0.156637	-10.2077	1.83117e-24	4.34258e-23
SLC16A9	55.6279	1.82382	0.129736	10.204	1.90362e-24	4.5103e-23
GRXCR2	5.20553	-2.18745	0.165377	-10.2036	1.91036e-24	4.52217e-23
UBXN10	68.9454	-1.28774	0.0772285	-10.2001	1.97973e-24	4.68212e-23
PUDP	226.815	1.13486	0.062243	10.1997	1.98834e-24	4.69825e-23
ACOT2	209.85	-1.54136	0.102162	-10.1932	2.12656e-24	5.0203e-23
TXNIP	15016.3	-1.12166	0.0610524	-10.1824	2.376e-24	5.6041e-23
CBLN1	37.3916	-2.1448	0.161688	-10.1727	2.62663e-24	6.18964e-23
KIFC1	254.32	1.25777	0.0745087	10.1703	2.69109e-24	6.33582e-23
LDB3	126.991	-1.41748	0.0902147	-10.1699	2.70158e-24	6.35479e-23
CTSV	1165.55	-1.43679	0.0922184	-10.1584	3.0411e-24	7.14699e-23
CES1	375	-1.60435	0.10873	-10.1568	3.08929e-24	7.25371e-23
MMP9	380.366	1.94463	0.142296	10.1523	3.23693e-24	7.59356e-23
RTN4RL1	189.928	-1.37408	0.0861797	-10.1426	3.57626e-24	8.37455e-23
PDGFRL	936.726	-1.52655	0.101242	-10.1396	3.68629e-24	8.62448e-23
FAM169A	33.7145	1.48908	0.0976347	10.1304	4.05045e-24	9.46797e-23
ACOT1	107.677	-2.53196	0.200647	-10.127	4.19181e-24	9.78965e-23
ZBTB16	286.297	-2.19345	0.167246	-10.1255	4.25858e-24	9.93668e-23
PCDHGA2	68.8667	-1.24178	0.0732633	-10.1248	4.28678e-24	9.99355e-23
DDX39A	981.132	1.24845	0.0739781	10.1172	4.63355e-24	1.07923e-22
PHEX	28.2122	1.49238	0.0981141	10.1146	4.76199e-24	1.10816e-22
RUFY4	7.74696	2.48863	0.196655	10.1122	4.87628e-24	1.13375e-22
C12orf75	449.453	1.2625	0.075485	10.1013	5.45154e-24	1.26637e-22
PRELP	2478.48	-1.34093	0.0832922	-10.0961	5.74615e-24	1.33362e-22
LIFR-AS1	28.3472	-1.36378	0.0855744	-10.0938	5.88177e-24	1.36388e-22
RETREG1	376.421	-1.28631	0.0779948	-10.0816	6.66613e-24	1.54439e-22
CLDN16	24.2474	-1.58048	0.107176	-10.0813	6.68153e-24	1.54659e-22
PDLIM3	362.558	-1.37983	0.0873125	-10.0768	6.99478e-24	1.61766e-22
CIAO2AP2	10.4088	2.04285	0.153249	10.0676	7.68264e-24	1.77516e-22
CLCN1	5.11027	2.16884	0.165842	10.0628	8.06451e-24	1.86011e-22
FAR2	712.16	-2.37031	0.185901	-10.0608	8.23383e-24	1.89749e-22
RCC1	611.553	1.08132	0.0577877	10.0596	8.33411e-24	1.9189e-22
ERBB4	30.3617	-1.91759	0.140944	-10.0579	8.48027e-24	1.95084e-22
FABP5P11	4.20739	2.91896	0.240541	10.0563	8.61394e-24	1.97984e-22
IRX6	192.661	-1.57363	0.106763	-10.0562	8.62375e-24	1.98035e-22
TTC3P1	154.236	-1.22984	0.0725894	-10.0544	8.78779e-24	2.01625e-22
TBATA	3.42107	-2.65103	0.21398	-10.0525	8.9598e-24	2.05391e-22
SCCPDH	516.662	-1.0617	0.0559203	-10.0446	9.70353e-24	2.22245e-22
LINC00861	16.2774	2.19239	0.168489	10.0445	9.7175e-24	2.2237e-22
LDLR	1617.76	1.35433	0.0851138	10.0375	1.04246e-23	2.38342e-22
SEMA3B	455.727	-1.81916	0.131466	-10.0342	1.07827e-23	2.46313e-22
CPNE7	31.6966	1.93325	0.142885	10.0308	1.11568e-23	2.54635e-22
ANKRD2	10.2376	-1.90304	0.139911	-10.0281	1.14757e-23	2.61687e-22
HSPB7	231.963	-1.59606	0.109396	-10.0192	1.2555e-23	2.86048e-22
NASPP1	5.53823	2.0565	0.155469	10.0116	1.35493e-23	3.08433e-22
OLFML3	1824.07	-1.33328	0.0832973	-10.0036	1.46922e-23	3.34159e-22
ERC2	8.28172	1.98179	0.148167	10.0008	1.51162e-23	3.43503e-22
MIR3142HG	31.1182	1.78789	0.128986	9.9847	1.77831e-23	4.03753e-22
LINC00402	1.58165	3.54496	0.304979	9.98416	1.78802e-23	4.05606e-22
CARD17P	34.0737	1.71969	0.122345	9.9693	2.07686e-23	4.7031e-22
USP17L1	2.1352	3.1601	0.26685	9.96851	2.09353e-23	4.73675e-22
LINC02560	339.592	1.52388	0.102865	9.95363	2.43155e-23	5.49678e-22
TLE2	478.209	-1.34339	0.0847505	-9.95147	2.48478e-23	5.61225e-22
AGFG2	528.273	-1.12785	0.0630991	-9.95022	2.51637e-23	5.67869e-22
CHRM3-AS2	4.72389	2.63426	0.214507	9.94963	2.53133e-23	5.70752e-22
ASIP	23.591	-1.65566	0.11625	-9.94124	2.75369e-23	6.20353e-22
UST	430.791	-1.15585	0.0659989	-9.93736	2.86319e-23	6.44465e-22
GRIA4	22.2671	-1.76318	0.12712	-9.93693	2.87541e-23	6.46658e-22
GREB1L	62.0335	-1.92843	0.143754	-9.93665	2.88356e-23	6.47932e-22
JAK3	190.971	1.27012	0.0775056	9.93626	2.89483e-23	6.49905e-22
SEC14L6	843.069	-3.30615	0.282463	-9.93457	2.94434e-23	6.60454e-22
BEX5	31.9997	-1.29323	0.0798782	-9.93049	3.06729e-23	6.87442e-22
GAL	480.114	-3.52857	0.30513	-9.92549	3.22526e-23	7.22226e-22
LYRM9	93.5572	-1.09106	0.0595683	-9.92238	3.32729e-23	7.44435e-22
FAM171A2	21.735	-1.69282	0.120231	-9.92101	3.37322e-23	7.54064e-22
SOX8	63.8722	-1.5373	0.104594	-9.91734	3.49944e-23	7.81612e-22
FIBIN	299.707	-1.41505	0.0922907	-9.91492	3.58532e-23	8.00109e-22
MICALL1	2746.09	1.22801	0.0735075	9.90393	4.00231e-23	8.92401e-22
EFNB2	784.731	-1.07657	0.0582316	-9.90135	4.1069e-23	9.14941e-22
ZIC1	33.2973	2.51895	0.204084	9.89272	4.47709e-23	9.96563e-22
NYAP1	13.5192	-1.56108	0.107486	-9.87178	5.51787e-23	1.22719e-21
CH25H	63.2528	1.41687	0.0929116	9.86822	5.71684e-23	1.27035e-21
LONRF2	86.0282	-1.46015	0.0973024	-9.86768	5.74806e-23	1.27621e-21
CA9	27.2835	-1.96517	0.148487	-9.86731	5.76909e-23	1.27979e-21
SCGB2A1	26.8605	-2.4871	0.201533	-9.8599	6.21136e-23	1.37673e-21
RHOB	2285.22	-1.19576	0.0705704	-9.85914	6.25801e-23	1.38589e-21
PHACTR3	30.0087	-1.4966	0.101153	-9.85243	6.69047e-23	1.48041e-21
KLK8	771.902	1.42761	0.094231	9.84397	7.27792e-23	1.60767e-21
CNKSR2	83.8191	-1.66225	0.118103	-9.84104	7.49286e-23	1.65375e-21
IQGAP3	199.306	1.22798	0.0740082	9.83641	7.84579e-23	1.73018e-21
OTOGL	16.4218	-2.219	0.174765	-9.83604	7.87469e-23	1.73509e-21
LINC00330	1.75914	-3.44485	0.299424	-9.83504	7.95332e-23	1.75094e-21
EPN3	1412.07	1.49036	0.100712	9.83364	8.06535e-23	1.77385e-21
STAR	65.091	-1.23243	0.0744829	-9.83357	8.07096e-23	1.77385e-21
HMOX1	1502.89	1.32267	0.0837553	9.82234	9.02221e-23	1.98124e-21
LCE3B	8.38422	6.54847	0.616249	9.81498	9.70569e-23	2.12954e-21
KANK2	1924.36	-1.15868	0.0671183	-9.81374	9.82536e-23	2.15399e-21
CCN5	3365.39	-1.61543	0.113726	-9.80797	1.04039e-22	2.27892e-21
NPIPB6	2.21982	-3.18587	0.274037	-9.80113	1.11334e-22	2.43665e-21
PACRG	18.0319	-1.44134	0.0960527	-9.80022	1.12337e-22	2.45654e-21
UHRF1	194.036	1.46466	0.0984752	9.79592	1.17223e-22	2.56126e-21
SLC27A2	72.9572	-2.13555	0.16704	-9.79137	1.22618e-22	2.67689e-21
RGS9BP	13.046	-2.3341	0.187404	-9.78683	1.28248e-22	2.79746e-21
LINC01181	10.4327	2.52815	0.207354	9.78112	1.35704e-22	2.95761e-21
TLCD4	219.635	-2.34208	0.188406	-9.77717	1.41097e-22	3.07259e-21
CDCA3	98.1003	1.17936	0.0694981	9.77519	1.43882e-22	3.13063e-21
APOE	3214.14	-1.63467	0.116174	-9.76702	1.55968e-22	3.39078e-21
RN7SL138P	23.5102	1.38756	0.0909139	9.76264	1.62866e-22	3.53779e-21
TRIM55	25.9121	-3.50109	0.307637	-9.75532	1.75055e-22	3.79941e-21
SVIP	252.336	-1.23761	0.0756636	-9.74856	1.87098e-22	4.05741e-21
MOGAT2	105.947	-2.94854	0.251197	-9.74749	1.89079e-22	4.09696e-21
LINC01497	2.64689	-3.50318	0.308145	-9.74599	1.919e-22	4.15465e-21
COL21A1	222.807	-1.22516	0.0744432	-9.74108	2.01394e-22	4.35658e-21
SGCA	241.787	-1.83915	0.137612	-9.73137	2.21593e-22	4.78955e-21
HGD	31.21	-3.28221	0.285915	-9.73089	2.22628e-22	4.80796e-21
HEATR3	345.012	1.25365	0.0775272	9.72105	2.45235e-22	5.2918e-21
FANCI	482.946	1.01973	0.0535314	9.70892	2.76244e-22	5.95601e-21
CT62	4.11842	2.29068	0.184451	9.70815	2.78343e-22	5.99632e-21
LINC01224	4.80859	-2.24793	0.180267	-9.69632	3.12557e-22	6.72784e-21
SLC2A11	71.6318	-1.14784	0.0668566	-9.68996	3.32652e-22	7.15449e-21
HS6ST2	17.1502	-1.91819	0.146414	-9.68619	3.45179e-22	7.4178e-21
LINC02240	25.7703	-3.77131	0.337763	-9.68522	3.48458e-22	7.48209e-21
LCK	164.852	1.38907	0.0918205	9.68274	3.57011e-22	7.65946e-21
EEF1GP2	1.80734	-3.7234	0.33306	-9.67812	3.73515e-22	8.00696e-21
SP110	431.092	1.00665	0.0523849	9.67166	3.97879e-22	8.52225e-21
GNLY	55.42	1.84975	0.139568	9.67096	4.00611e-22	8.57372e-21
KCNG3	9.26776	1.85547	0.140192	9.66867	4.0966e-22	8.76021e-21
LYZ	2278.47	1.37595	0.0906022	9.66808	4.12029e-22	8.80366e-21
UPK3B	13.45	-1.83999	0.138654	-9.66428	4.27615e-22	9.12921e-21
KIF15	105.326	1.22883	0.0754365	9.66152	4.39309e-22	9.37122e-21
UNC93A	586.669	1.53334	0.107006	9.65687	4.59682e-22	9.79779e-21
TCL1A	7.52082	3.40733	0.301074	9.65653	4.61219e-22	9.82253e-21
SLC18A2	99.3745	-1.2104	0.0735911	-9.65335	4.75773e-22	1.01242e-20
EPHA2-AS1	12.6255	1.63959	0.118127	9.64718	5.05253e-22	1.07428e-20
PNMA8B	104.908	-1.29847	0.0828004	-9.64335	5.24458e-22	1.11421e-20
ANKRD18A	12.4071	-1.87307	0.142424	-9.64074	5.37969e-22	1.14198e-20
FOXI2	12.6499	-1.5736	0.111416	-9.63591	5.63894e-22	1.19604e-20
ABCA3	467.595	-1.34755	0.0879765	-9.63379	5.75679e-22	1.22005e-20
ELFN2	13.1317	-1.70371	0.125004	-9.6294	6.00821e-22	1.2723e-20
KCTD16	9.66011	-2.35959	0.193154	-9.62749	6.12084e-22	1.2951e-20
SERTM1	51.8766	-2.61347	0.219598	-9.62429	6.31442e-22	1.3339e-20
S100P	495.931	2.00113	0.156034	9.6205	6.55119e-22	1.38279e-20
KAZN-AS1	1.90342	3.50327	0.312208	9.61945	6.61829e-22	1.39583e-20
DMRT2	16.7554	-1.7448	0.129583	-9.60622	7.52626e-22	1.58476e-20
ACSS3	155.701	-1.36208	0.0898234	-9.59748	8.19196e-22	1.72355e-20
CST7	117.465	1.44247	0.0982517	9.59241	8.60486e-22	1.80896e-20
NCCRP1	6607.13	1.26764	0.080094	9.5842	9.31749e-22	1.9572e-20
SAT1	2839.81	1.10092	0.0627735	9.57283	1.04015e-21	2.18139e-20
ALDH1L1	99.3106	-2.25686	0.183581	-9.56996	1.06943e-21	2.24099e-20
LINC01405	2.42206	3.83724	0.349042	9.56113	1.16479e-21	2.43887e-20
SLC9A4	14.5722	-1.67924	0.123439	-9.55324	1.25703e-21	2.6299e-20
POC1A	99.0387	1.21315	0.0746844	9.54891	1.31073e-21	2.74004e-20
MPZ	303.966	-1.60076	0.11537	-9.54107	1.41367e-21	2.95287e-20
THRA	1200.52	-1.14826	0.067992	-9.53432	1.50878e-21	3.14902e-20
CHST1	43.3895	1.65228	0.12087	9.53316	1.52571e-21	3.18181e-20
NRG3	15.944	-1.8777	0.14452	-9.53298	1.52827e-21	3.18462e-20
CDKL2	12.5276	-2.384	0.197798	-9.52487	1.65256e-21	3.44087e-20
PCDHGB3	22.4666	-1.28944	0.0829039	-9.52229	1.694e-21	3.52434e-20
SLC16A11	40.0188	-1.49317	0.104305	-9.52182	1.70171e-21	3.53755e-20
GATA6	32.2532	-1.42259	0.096956	-9.51558	1.80709e-21	3.75363e-20
FLNC	1479.7	-1.62535	0.118267	-9.51532	1.81149e-21	3.75978e-20
GFOD2	1104.3	1.04237	0.0570485	9.50713	1.95997e-21	4.06472e-20
TPM2	1930.53	-1.51197	0.106483	-9.50355	2.02851e-21	4.20352e-20
CENPI	45.0719	1.19843	0.0735201	9.49985	2.10185e-21	4.35204e-20
CDK8P2	5.46572	-2.19728	0.178673	-9.49936	2.11178e-21	4.36914e-20
IYD	14.5331	-2.84108	0.246488	-9.49777	2.14434e-21	4.43299e-20
PLEKHA6	177.524	-1.30896	0.0852047	-9.49428	2.21744e-21	4.58049e-20
ADGRV1	33.795	-1.50251	0.105654	-9.48855	2.3427e-21	4.83541e-20
GSN	29620.3	-1.32243	0.086698	-9.48612	2.39785e-21	4.94533e-20
SYNPO2	2792.33	-1.46799	0.10217	-9.47433	2.68471e-21	5.52823e-20
TRBC1	175.078	1.46421	0.101817	9.47004	2.79745e-21	5.75583e-20
CFAP73	8.70532	-1.77065	0.134228	-9.46637	2.89745e-21	5.95688e-20
SLC25A18	21.1988	-2.26806	0.186797	-9.46519	2.93038e-21	6.01985e-20
MX2	743.87	1.63593	0.120062	9.46119	3.04444e-21	6.24924e-20
AHNAK2	14701.8	-1.11386	0.0649144	-9.45637	3.18813e-21	6.53904e-20
ID1	875.982	1.32733	0.0875374	9.45112	3.35209e-21	6.86456e-20
HPDL	30.2156	1.53641	0.109793	9.43962	3.74123e-21	7.65546e-20
FN3K	128.912	-1.22406	0.0767627	-9.43245	4.00639e-21	8.19108e-20
SLITRK6	192.688	-1.31214	0.0861015	-9.43237	4.00927e-21	8.19108e-20
CENPA	61.5269	1.18489	0.0726488	9.42748	4.20067e-21	8.5754e-20
LINC02527	1.68644	-3.83664	0.353932	-9.42735	4.20592e-21	8.57941e-20
FBP1	78.6536	-1.7464	0.132345	-9.41779	4.60668e-21	9.38957e-20
PLEK	397.528	1.21115	0.0755436	9.41372	4.78897e-21	9.75351e-20
EREG	966.791	1.55264	0.111825	9.41323	4.81135e-21	9.79145e-20
PCDHGA4	23.5731	-1.24682	0.0793721	-9.40905	5.00628e-21	1.01802e-19
RAD51AP1	84.5611	1.22329	0.0768857	9.40736	5.08731e-21	1.03369e-19
ADGRL3	430.815	-1.48054	0.104294	-9.40167	5.3702e-21	1.09033e-19
LINC02009	9.90081	1.98602	0.158093	9.39965	5.47424e-21	1.11059e-19
TMPO-AS1	23.1722	1.20254	0.0747432	9.39933	5.49135e-21	1.11319e-19
IFNE	2.0654	3.66589	0.336843	9.39871	5.52337e-21	1.11882e-19
B4GALNT2	108.453	1.75569	0.1337	9.39187	5.89433e-21	1.19303e-19
MERTK	174.437	-1.35136	0.0906797	-9.3887	6.07475e-21	1.2286e-19
ARL14	3.52282	3.20764	0.28844	9.38721	6.16084e-21	1.24504e-19
SOHLH1	1.39818	-3.76124	0.347457	-9.38602	6.23078e-21	1.2582e-19
SCARA5	4167.69	-1.52105	0.108851	-9.38028	6.57971e-21	1.32764e-19
LILRA5	11.7599	2.12304	0.17304	9.37954	6.62587e-21	1.33592e-19
HSH2D	26.0562	1.64482	0.122122	9.37438	6.95814e-21	1.40183e-19
KRT3	25.8636	2.14592	0.175731	9.36617	7.52151e-21	1.51416e-19
LRRC20	248.446	1.22647	0.0775935	9.36245	7.79078e-21	1.56716e-19
ZNF667	59.0684	-1.40751	0.0969516	-9.36043	7.94109e-21	1.59617e-19
EXTL1	46.8778	-1.89575	0.14922	-9.35365	8.46744e-21	1.70065e-19
CSMD1	41.6394	-1.95879	0.156018	-9.35015	8.75245e-21	1.75655e-19
LAMB2P1	38.5735	-1.33517	0.089346	-9.3476	8.96564e-21	1.79795e-19
IQCN	157.837	-1.55722	0.113135	-9.34476	9.20972e-21	1.84548e-19
AMPH	56.9399	-1.45143	0.101815	-9.34465	9.21954e-21	1.84603e-19
C17orf113	27.2053	-1.23923	0.0791333	-9.34153	9.49553e-21	1.89983e-19
TSPYL5	403.466	-1.04271	0.0581056	-9.33999	9.63431e-21	1.92612e-19
WDR4	194.525	1.1615	0.0708635	9.33489	1.01092e-20	2.01952e-19
TGFBI	5976.53	-1.01561	0.0552596	-9.33077	1.05107e-20	2.09653e-19
CSF3	2.12306	3.6062	0.332909	9.33047	1.05406e-20	2.10088e-19
APOC1	119.318	-2.15458	0.177521	-9.32047	1.15826e-20	2.3068e-19
TMEM178B	38.7003	-1.40354	0.0969808	-9.31665	1.20074e-20	2.38959e-19
SERPINA3	10.1644	2.31472	0.19479	9.31629	1.2048e-20	2.39584e-19
NCOA7	963.264	1.07916	0.0621766	9.31472	1.22271e-20	2.4296e-19
PPARGC1A	309.444	-1.59904	0.11801	-9.31308	1.24174e-20	2.46555e-19
PRB3	3.53092	-2.36978	0.200775	-9.31284	1.24463e-20	2.4694e-19
TTYH1	59.5326	-1.56134	0.113988	-9.31093	1.26717e-20	2.51221e-19
MYO1B	1910.12	1.18805	0.0739364	9.30603	1.32694e-20	2.62871e-19
LEPR	1121.51	-1.75988	0.135405	-9.30447	1.34667e-20	2.66577e-19
ESPN	353.188	-1.57513	0.115592	-9.3011	1.38995e-20	2.74936e-19
TIMELESS	488.184	1.01911	0.0558448	9.29555	1.46452e-20	2.89468e-19
NXPE2	3.72456	-2.37812	0.202128	-9.29177	1.51743e-20	2.99698e-19
SNX18P3	6.74394	-1.99212	0.160668	-9.28698	1.58733e-20	3.13266e-19
ACTR3C	31.5172	1.17904	0.0732936	9.26463	1.95748e-20	3.86026e-19
ADRA1B	12.1723	-1.90867	0.152051	-9.26447	1.96048e-20	3.86325e-19
KCNB1	71.7995	-1.44731	0.102362	-9.25448	2.15273e-20	4.23891e-19
SH2D1A	35.5404	1.54824	0.113306	9.25146	2.21448e-20	4.35721e-19
IL1RN	2707.35	1.16386	0.0717739	9.24928	2.2602e-20	4.44381e-19
OTOP2	14.5109	2.34945	0.199986	9.24787	2.29e-20	4.49902e-19
PTPN22	69.5361	1.40814	0.0982027	9.24762	2.29555e-20	4.50652e-19
NPY5R	12.5049	-1.69444	0.129293	-9.23822	2.50628e-20	4.91653e-19
SLC26A5-AS1	3.79143	-2.14129	0.177682	-9.23727	2.52871e-20	4.95681e-19
UGT2A1	18.4731	-2.72315	0.240819	-9.23163	2.66538e-20	5.22079e-19
DENND2A	180.087	-1.41711	0.0994101	-9.22548	2.82302e-20	5.52542e-19
ADGRF2	73.9395	-1.24268	0.0805487	-9.22026	2.96386e-20	5.79674e-19
MUC16	19.3462	-2.77996	0.247373	-9.21671	3.06369e-20	5.9875e-19
BOC	1257.97	-1.17998	0.0738004	-9.21371	3.15029e-20	6.14754e-19
CA3	15.9702	-1.86877	0.148585	-9.21201	3.20063e-20	6.24112e-19
CAB39L	583.971	-1.19599	0.0755625	-9.21073	3.23918e-20	6.31158e-19
SLC4A10	5.91348	2.53225	0.220664	9.20972	3.2699e-20	6.36668e-19
TENM3-AS1	3.34103	2.48776	0.215929	9.20559	3.39799e-20	6.61114e-19
SLC16A10	1146.68	1.21945	0.0782467	9.19461	3.76347e-20	7.31677e-19
AIRE	4.73377	-2.15014	0.179631	-9.18627	4.06699e-20	7.90098e-19
CA13	187.325	-1.07063	0.0621471	-9.18187	4.23682e-20	8.22478e-19
EIF4A1P10	100.474	1.07156	0.0622594	9.18022	4.30211e-20	8.34532e-19
CNTNAP3	92.0041	-1.58074	0.117746	-9.1786	4.36717e-20	8.46524e-19
ASTN2	64.1534	-1.29718	0.0868734	-9.17634	4.45999e-20	8.63875e-19
CHADL	41.3251	-1.47216	0.105959	-9.17492	4.51914e-20	8.74682e-19
SLCO5A1	15.631	1.63131	0.123357	9.17106	4.68381e-20	9.05884e-19
DZIP1L	91.4608	-1.26698	0.0837031	-9.1631	5.04265e-20	9.74564e-19
CATSPERG	34.6299	-1.2417	0.0809937	-9.15751	5.31064e-20	1.0256e-18
POLE2	73.8405	1.14608	0.0705606	9.15644	5.36368e-20	1.03508e-18
SPATA24	25.917	1.11421	0.0670994	9.15379	5.49704e-20	1.06003e-18
GPC4	288.73	-1.08071	0.0634427	-9.15332	5.52085e-20	1.06383e-18
MAGI1-IT1	5.25844	-1.93248	0.156572	-9.14896	5.74817e-20	1.10682e-18
STYK1	47.355	1.14562	0.0706024	9.14452	5.98929e-20	1.1524e-18
AADACL3	935.868	-4.09632	0.393466	-9.14011	6.23904e-20	1.19957e-18
PDGFC	410.495	-1.15973	0.0721881	-9.139	6.30329e-20	1.21103e-18
PRIMA1	152.082	-1.12076	0.0679306	-9.13812	6.35468e-20	1.22e-18
SLC6A15	109.538	1.25657	0.0828263	9.13445	6.57421e-20	1.26123e-18
RAB9B	39.8346	-1.3355	0.0914699	-9.1342	6.58951e-20	1.26323e-18
DMD	665.119	-1.07965	0.0634638	-9.13354	6.62931e-20	1.26993e-18
LINC00327	35.7667	-1.24971	0.0821173	-9.1297	6.8692e-20	1.31492e-18
S100A16	6905.18	1.14003	0.0701165	9.12815	6.96829e-20	1.33291e-18
SNX20	148.242	1.1213	0.0680962	9.12389	7.24772e-20	1.38534e-18
ARL5B	804.145	1.36235	0.0945219	9.12331	7.28634e-20	1.39171e-18
DIO3	45.375	-1.74574	0.136549	-9.12304	7.30436e-20	1.39413e-18
IL18RAP	15.7542	1.77388	0.139765	9.11442	7.90941e-20	1.50851e-18
FFAR2	36.7355	1.37785	0.0963289	9.11307	8.00814e-20	1.52622e-18
MIR155HG	9.74869	1.93173	0.15721	9.10708	8.46295e-20	1.61173e-18
IL17RE	536.491	-1.08306	0.0640263	-9.10651	8.50761e-20	1.61905e-18
CILP	2327.64	-1.75163	0.137524	-9.10114	8.9386e-20	1.69983e-18
TAP1	2104.29	1.12113	0.0682971	9.09453	9.49989e-20	1.80526e-18
ATP6V1C2	921.24	1.24065	0.0814769	9.09029	9.87784e-20	1.87571e-18
CHDH	124.527	-1.26055	0.0836786	-9.08889	1.00052e-19	1.89851e-18
PHLDA2	144.655	1.58367	0.119261	9.08652	1.0226e-19	1.939e-18
WAKMAR2	116.579	-1.3157	0.0898258	-9.08088	1.07702e-19	2.04071e-18
CEACAM7	39.2497	-1.80417	0.143707	-9.07521	1.13454e-19	2.14814e-18
TAC1	7.71296	-2.10156	0.176503	-9.07384	1.14897e-19	2.17388e-18
ASNSP1	2.74904	-4.17496	0.405069	-9.07243	1.16395e-19	2.20064e-18
CYP4B1	248.376	-1.62758	0.124291	-9.07211	1.16735e-19	2.20546e-18
MRGPRX3	3.97091	3.66796	0.349279	9.06998	1.19038e-19	2.24735e-18
HELLS	195.924	1.2186	0.0792624	9.06612	1.23333e-19	2.32675e-18
TYMS	92.216	1.10285	0.0664959	9.06599	1.23475e-19	2.32775e-18
NFE2L3	706.75	1.05555	0.0612974	9.06322	1.26656e-19	2.38599e-18
CACNA2D3	43.0853	1.19095	0.0762921	9.05663	1.34542e-19	2.5309e-18
APOBEC3B	45.6748	1.37074	0.0961524	9.05582	1.3554e-19	2.54785e-18
SLCO4C1	56.7133	-2.4652	0.217298	-9.0438	1.51313e-19	2.8423e-18
SHB	260.695	1.12999	0.0696764	9.04171	1.54236e-19	2.8951e-18
FCRL3	7.50238	2.41593	0.211927	9.04053	1.55908e-19	2.92364e-18
UBE2R2-AS1	6.21974	1.86746	0.15126	9.04048	1.5598e-19	2.92364e-18
EGR4	1.82894	3.7279	0.357189	9.03697	1.61078e-19	3.01703e-18
LYPD6B	447.107	-1.20288	0.0778472	-9.02897	1.73297e-19	3.24357e-18
USP18	104.486	1.44492	0.104671	9.02754	1.75575e-19	3.28385e-18
NLRX1	1583.06	1.31139	0.0899315	9.02231	1.84168e-19	3.44211e-18
ADAMTS9-AS2	28.7108	-1.2162	0.0793836	-9.02203	1.84633e-19	3.44834e-18
EEF1AKMT4	50.8871	1.32145	0.0910769	9.01933	1.89247e-19	3.53198e-18
PRKAG2-AS1	22.4143	-1.23086	0.0810341	-9.01913	1.89597e-19	3.53598e-18
SCGB3A2	1.73179	-2.54781	0.227094	-9.01744	1.92534e-19	3.5882e-18
BRCA2	142.659	1.31019	0.0899055	9.01162	2.03038e-19	3.78126e-18
SCN2A	29.3067	2.22472	0.191407	9.01079	2.04577e-19	3.8072e-18
CD247	85.297	1.38959	0.0988174	9.00239	2.20847e-19	4.10706e-18
ITSN2	1999.49	1.04843	0.0609579	8.99693	2.32115e-19	4.31355e-18
HSD3BP2	6.48269	-3.92647	0.380927	-8.99508	2.36055e-19	4.38364e-18
CORO2B	220.724	-1.21248	0.0792265	-8.99296	2.40658e-19	4.46594e-18
STEAP4	1918.57	1.33678	0.0931786	8.98035	2.69907e-19	5.00516e-18
TNFRSF10A	196.897	1.00307	0.0560289	8.97877	2.73801e-19	5.07377e-18
ADAM22	154.058	-1.28625	0.0876049	-8.97498	2.83414e-19	5.24818e-18
RDH12	1145.17	1.02923	0.0590361	8.9645	3.11692e-19	5.76774e-18
DDAH1	329.985	-1.16049	0.073701	-8.96181	3.1939e-19	5.90601e-18
FOLH1	42.9943	1.3389	0.093632	8.9595	3.26142e-19	6.02659e-18
BMPER	34.1528	1.95306	0.162205	8.95817	3.30126e-19	6.09589e-18
PNPLA7	288.73	-1.40797	0.101402	-8.95418	3.42281e-19	6.31586e-18
HHATL	24.1239	-2.35733	0.207454	-8.95296	3.46081e-19	6.38148e-18
AP1S3	73.5831	1.19564	0.0777383	8.94848	3.6042e-19	6.64119e-18
C15orf48	266.166	1.4922	0.110886	8.94792	3.6224e-19	6.67001e-18
IFNWP19	1.17881	3.28083	0.310869	8.94537	3.70705e-19	6.82108e-18
BAK1	337.287	1.21897	0.0804177	8.94042	3.87682e-19	7.12844e-18
ADRB1	14.3927	-1.56606	0.119298	-8.93612	4.03076e-19	7.40628e-18
CNTN4	55.9942	-1.64532	0.128175	-8.93561	4.04941e-19	7.4353e-18
PEG3	164.726	-1.2425	0.0831038	-8.93462	4.08563e-19	7.49654e-18
CACNG4	14.6091	-1.87545	0.153959	-8.93389	4.11276e-19	7.54101e-18
CFAP74	2.94881	-2.33118	0.205001	-8.93257	4.16241e-19	7.6267e-18
EDIL3	403.489	-1.34546	0.0946591	-8.93159	4.19924e-19	7.68878e-18
DEPDC1	87.5539	1.31024	0.0907474	8.92853	4.31687e-19	7.89311e-18
ELL2P1	35.4936	1.2754	0.0868443	8.9286	4.31416e-19	7.89311e-18
ADRA2C	77.473	-1.51703	0.113911	-8.9283	4.32594e-19	7.90414e-18
LINC01160	7.54314	-2.1613	0.186236	-8.92041	4.64582e-19	8.48269e-18
VWA2	198.685	-1.27941	0.0874314	-8.91457	4.89699e-19	8.93504e-18
FAM157A	11.8335	1.86566	0.153227	8.91262	4.98424e-19	9.08788e-18
BIK	38.4711	1.3637	0.0971481	8.89057	6.07945e-19	1.10771e-17
IKBKE	355.76	1.22493	0.0815914	8.88488	6.39921e-19	1.16516e-17
ANLN	604.071	1.19594	0.0783963	8.87719	6.85709e-19	1.24766e-17
CARD14	381.068	1.28758	0.0887663	8.87249	7.15294e-19	1.30058e-17
CD3D	127.451	1.31207	0.0915502	8.87023	7.2992e-19	1.32625e-17
PCDHGA5	30.7879	-1.31909	0.0923743	-8.86708	7.50908e-19	1.36344e-17
PON2	993.442	1.01652	0.0583628	8.85013	8.74161e-19	1.58612e-17
PNPLA3	124.05	-1.45578	0.108012	-8.84885	8.8425e-19	1.60332e-17
NDNF	87.7664	-1.35593	0.0967468	-8.84708	8.984e-19	1.62784e-17
ETV3L	1.86582	2.93127	0.274815	8.84693	8.99577e-19	1.62885e-17
FOLR1	19.9039	-1.65455	0.13063	-8.83829	9.71947e-19	1.75866e-17
OTUB2	580.736	1.2126	0.0806435	8.83637	9.88778e-19	1.78788e-17
GFRA1	1585.99	-1.25846	0.0858425	-8.83546	9.96832e-19	1.8012e-17
LRRC17	101.235	-1.42693	0.104968	-8.83065	1.04072e-18	1.87919e-17
PCDHGA7	25.7718	-1.13784	0.0722544	-8.8277	1.06846e-18	1.92796e-17
F12	159.442	1.59917	0.124524	8.82699	1.07531e-18	1.93898e-17
PCDHGA3	17.1115	-1.45198	0.107917	-8.82144	1.12993e-18	2.03605e-17
TNS2-AS1	102.725	-1.09145	0.0670927	-8.81538	1.1928e-18	2.14639e-17
CCL8	26.041	1.62599	0.127736	8.81504	1.19645e-18	2.15146e-17
SMPD3	1601	1.52937	0.116795	8.81343	1.2137e-18	2.18098e-17
PTPRU	568.887	-1.27013	0.0874107	-8.81052	1.24571e-18	2.23697e-17
FLVCR2-AS1	14.057	1.38111	0.100015	8.80984	1.25324e-18	2.24894e-17
FRMD7	17.6516	-1.94723	0.164595	-8.79265	1.46071e-18	2.61945e-17
CTSF	961.621	-1.06389	0.0641359	-8.79206	1.46843e-18	2.63148e-17
SLAMF6	47.1945	1.43183	0.106007	8.79029	1.49179e-18	2.67151e-17
SERPINA5	300.515	-1.58779	0.12377	-8.78883	1.51126e-18	2.70452e-17
PPP1R14B-AS1	22.4464	1.61444	0.126836	8.78645	1.54363e-18	2.76055e-17
TSC22D3	2295.7	-1.17157	0.0764646	-8.78271	1.59579e-18	2.85188e-17
BRIP1	126.355	1.23625	0.0838305	8.78255	1.59805e-18	2.85397e-17
FBXO10	96.6074	1.05821	0.0636127	8.77517	1.7065e-18	3.04349e-17
DACT3	94.4588	-1.17697	0.0771554	-8.77411	1.72265e-18	3.07019e-17
TRIM69	704.536	1.04927	0.0626393	8.76871	1.80722e-18	3.21654e-17
RNF128	213.039	-1.09667	0.0680489	-8.76825	1.81468e-18	3.2276e-17
GBA1	1207.24	1.16429	0.0758028	8.76344	1.89382e-18	3.36379e-17
PLAC9P1	4.61498	-2.25008	0.199736	-8.76198	1.91845e-18	3.40522e-17
WARS1	2104.83	1.11388	0.0700641	8.76174	1.92255e-18	3.41018e-17
CLEC4C	10.0894	2.02118	0.173748	8.7551	2.03924e-18	3.6147e-17
CA6	646.231	-1.80099	0.148603	-8.7548	2.04464e-18	3.62182e-17
DNA2	55.894	1.21988	0.0822276	8.75469	2.0467e-18	3.62301e-17
CLSTN2	284.658	-1.31404	0.0929888	-8.7542	2.0556e-18	3.63384e-17
LRP4	1422.26	-1.12474	0.071376	-8.75285	2.08023e-18	3.67489e-17
SPOCK2	478.857	1.31522	0.0931962	8.74739	2.18348e-18	3.85467e-17
SERHL2	58.0084	-1.71739	0.139223	-8.74414	2.24725e-18	3.96458e-17
SLC22A31	21.2336	-2.54042	0.233598	-8.73475	2.44205e-18	4.30533e-17
PSCA	27.4688	-1.80619	0.149607	-8.73076	2.52966e-18	4.45678e-17
DDX21	3257.83	1.08728	0.0672778	8.72911	2.56675e-18	4.51907e-17
PTCHD1	18.3814	-1.9841	0.17007	-8.72641	2.62883e-18	4.62526e-17
GLDC	204.431	-2.71656	0.254026	-8.72569	2.64556e-18	4.65155e-17
PCDHGA6	67.5995	-1.08131	0.0666437	-8.72258	2.71929e-18	4.77797e-17
CDCA4P4	3.55592	-2.07662	0.180928	-8.71406	2.93182e-18	5.14448e-17
TOX3	14.6849	-1.68595	0.136116	-8.7128	2.96467e-18	5.19863e-17
PDZRN4	75.7936	-1.92251	0.163324	-8.70976	3.04511e-18	5.33609e-17
CCR4	120.289	1.56814	0.122655	8.70851	3.07899e-18	5.39184e-17
GFRA3	92.2259	-1.36655	0.0995433	-8.70527	3.1683e-18	5.54453e-17
DOK7	11.7349	-2.17363	0.192295	-8.70344	3.21963e-18	5.63058e-17
HELT	2.03336	-2.64102	0.246005	-8.70318	3.22714e-18	5.63993e-17
LINC02975	24.4977	-1.40352	0.10394	-8.69271	3.53881e-18	6.17763e-17
VSIG10L	1005.41	1.07935	0.0666474	8.69269	3.53954e-18	6.17763e-17
AGTR1	275.829	-1.52299	0.11769	-8.69226	3.55303e-18	6.19704e-17
PHF2P2	14.8925	-2.28324	0.205231	-8.6889	3.65952e-18	6.3785e-17
LINC00885	37.2331	-1.373	0.100569	-8.6806	3.93694e-18	6.8529e-17
F10	621.202	-1.41547	0.105501	-8.67741	4.04876e-18	7.04285e-17
PALM	715.692	-1.48646	0.113769	-8.67071	4.29415e-18	7.46474e-17
RNASE7	2024.14	1.33843	0.0968033	8.66113	4.67122e-18	8.10941e-17
GLB1L3	213.116	1.10478	0.0698296	8.66074	4.68711e-18	8.13159e-17
GAL3ST4	407.762	-1.1296	0.0727024	-8.65997	4.71905e-18	8.18157e-17
VIT	332.719	-1.33286	0.0961987	-8.65772	4.81311e-18	8.3391e-17
FAM171B	195.568	-1.21758	0.082961	-8.64963	5.16677e-18	8.94591e-17
LINC01671	9.00632	1.80351	0.150897	8.63839	5.70114e-18	9.86459e-17
HS3ST5	2.1044	-2.7239	0.25754	-8.63516	5.8647e-18	1.01409e-16
NXPH3	188.533	-1.2844	0.0909381	-8.6257	6.37017e-18	1.10003e-16
DSG2	735.306	-1.1261	0.0725915	-8.62499	6.40961e-18	1.10611e-16
ADH1B	2664.53	-1.63597	0.131962	-8.60826	7.41757e-18	1.27921e-16
NELL1	16.0689	-2.70784	0.256651	-8.60249	7.80066e-18	1.34439e-16
FAM157D	2.0955	2.7467	0.261178	8.60216	7.82287e-18	1.34733e-16
CHPT1	441.776	-1.06767	0.0660478	-8.5948	8.34116e-18	1.4347e-16
CAPN13	16.7023	-2.46019	0.228112	-8.59312	8.46414e-18	1.4549e-16
TMEM252	13.6828	-1.45873	0.111583	-8.59209	8.54016e-18	1.467e-16
LORICRIN	16105	-1.72335	0.142399	-8.59096	8.62422e-18	1.48046e-16
CD300LF	8.35835	1.82976	0.154801	8.59014	8.68613e-18	1.49011e-16
CAPN11	25.3606	-1.29959	0.093123	-8.58638	8.97493e-18	1.53864e-16
LILRB1	46.2009	1.34496	0.0984213	8.58509	9.07644e-18	1.55503e-16
CES3	56.784	1.44432	0.110017	8.58345	9.20697e-18	1.57635e-16
PPIL6	24.3884	-1.21	0.0827976	-8.57512	9.89818e-18	1.69359e-16
TNNT1	226.181	-1.61454	0.130095	-8.56717	1.06061e-17	1.81352e-16
DARS1-AS1	20.6988	1.34672	0.0989033	8.56109	1.11807e-17	1.90927e-16
NME1	515.572	1.01469	0.0601193	8.56116	1.11734e-17	1.90927e-16
DIRAS1	90.8557	-1.32694	0.0966771	-8.55363	1.19275e-17	2.03547e-16
TUBB6	4472.34	1.20831	0.0828214	8.55231	1.20649e-17	2.05757e-16
TWF1	1203.59	1.13463	0.0742264	8.54992	1.23172e-17	2.09923e-16
RPL22L1	535.97	1.17812	0.0793278	8.54832	1.24891e-17	2.12714e-16
CBX7	696.879	-1.03082	0.0621185	-8.54521	1.28298e-17	2.18373e-16
NACAD	68.9612	-1.32398	0.0965058	-8.53811	1.36439e-17	2.32079e-16
SEZ6L	48.3298	-1.72437	0.143428	-8.53644	1.38415e-17	2.35288e-16
IRX1	163.786	-1.41957	0.107726	-8.53618	1.38727e-17	2.35664e-16
PRKCB	388.632	-1.04258	0.0635822	-8.53347	1.42018e-17	2.41099e-16
FOXC1	443.736	-1.31265	0.095234	-8.53314	1.42425e-17	2.41632e-16
SIM2	25.8181	-1.58872	0.127589	-8.53305	1.42537e-17	2.41665e-16
GJC3	29.4359	-1.38012	0.1032	-8.5283	1.48519e-17	2.51644e-16
FGFBP2	156.644	-1.72444	0.143597	-8.52696	1.50241e-17	2.54231e-16
H2AX	344.451	1.21919	0.0843509	8.52616	1.51285e-17	2.55833e-16
EBI3	15.8329	1.62464	0.131917	8.52534	1.52362e-17	2.57487e-16
LSP1	1559.32	-1.21647	0.0841745	-8.51175	1.71325e-17	2.8916e-16
ZP1	10.5858	-2.971	0.290554	-8.50445	1.82456e-17	3.07747e-16
FKBPL	196.334	1.08049	0.0682881	8.5006	1.88613e-17	3.17927e-16
LINC01659	1.97118	-2.65218	0.253304	-8.49643	1.95502e-17	3.29327e-16
EDAR	72.9289	-1.43709	0.110294	-8.4963	1.9573e-17	3.29498e-16
GALNT17	77.7371	-1.44575	0.111401	-8.48961	2.07337e-17	3.48588e-16
CUX2	54.9978	-2.31261	0.213546	-8.48812	2.10002e-17	3.5284e-16
NRXN1	101.523	-1.39306	0.105222	-8.48739	2.11328e-17	3.5484e-16
MTARC1	87.257	-1.41219	0.107494	-8.48591	2.14031e-17	3.59149e-16
DNAH11	9.74759	-1.50965	0.118983	-8.48568	2.14466e-17	3.59647e-16
CYP2E1	281	1.41771	0.108175	8.48357	2.18396e-17	3.65768e-16
CLEC3B	1131.21	-1.51558	0.119718	-8.48311	2.1925e-17	3.66963e-16
KCNV1	1.09764	-2.9762	0.292053	-8.4786	2.2792e-17	3.80985e-16
ZNF528-AS1	59.7014	-1.18191	0.0804532	-8.47589	2.33281e-17	3.89698e-16
GRIK3	56.9537	-1.31239	0.0958493	-8.4757	2.33664e-17	3.90088e-16
TREM1	21.2606	2.09291	0.188012	8.47238	2.40431e-17	4.01129e-16
FREM2	68.3384	-1.60034	0.129885	-8.47171	2.41824e-17	4.03194e-16
PNLDC1	75.475	-2.7902	0.270571	-8.46432	2.57662e-17	4.29328e-16
P2RY10	36.4534	1.3184	0.0969695	8.43981	3.17867e-17	5.28968e-16
ZNF423	419.1	-1.21978	0.0854057	-8.42781	3.52192e-17	5.85716e-16
PRR11-AS1	17.4741	1.30477	0.0955099	8.42605	3.57515e-17	5.9419e-16
RHOBTB3	494.336	-1.17272	0.0799103	-8.41849	3.81383e-17	6.33052e-16
HOXD11	3.45808	2.87762	0.282675	8.41115	4.06025e-17	6.73527e-16
IGFBP6	806.363	-1.5748	0.127869	-8.40548	4.26113e-17	7.06401e-16
FZD8	133.686	-1.24341	0.0886018	-8.39047	4.84194e-17	8.01668e-16
SLC17A7	120.387	-1.28802	0.0939288	-8.38954	4.88031e-17	8.07509e-16
NTF3	24.3375	-1.26702	0.0914989	-8.38285	5.16591e-17	8.54224e-16
UBA6	842.457	1.17313	0.0803121	8.38143	5.22887e-17	8.64087e-16
PRSS53	36.6338	1.66641	0.139211	8.37872	5.35071e-17	8.83663e-16
B3GALT5	110.878	-1.58128	0.129067	-8.37766	5.39882e-17	8.91045e-16
LGALS3BP	2809.98	1.27368	0.0924177	8.37156	5.68621e-17	9.37884e-16
OTOP3	45.587	2.33285	0.219036	8.36782	5.86963e-17	9.67525e-16
MT4	58.2488	-2.80915	0.276137	-8.36233	6.14921e-17	1.01297e-15
LACRT	3.84225	-2.61615	0.25317	-8.3586	6.34656e-17	1.04482e-15
DNAJC27-AS1	13.671	-1.39737	0.107383	-8.35669	6.45042e-17	1.06125e-15
TK1	427.823	1.43388	0.111779	8.35473	6.55816e-17	1.0783e-15
ZNF662	468.611	1.07088	0.0683446	8.35301	6.6546e-17	1.09347e-15
AFF2	157.328	-1.46685	0.115757	-8.35247	6.68513e-17	1.09779e-15
CRCT1	2381.46	1.33742	0.100271	8.35155	6.73729e-17	1.10566e-15
FUT7	19.6423	1.66073	0.139014	8.34978	6.8388e-17	1.12161e-15
SLPI	2675.22	1.23715	0.0883588	8.34265	7.2642e-17	1.19064e-15
BCAP31P1	6.51407	2.71053	0.264997	8.34174	7.32062e-17	1.19913e-15
SGO2	98.9482	1.40816	0.108872	8.34156	7.33187e-17	1.20022e-15
PTCRA	1.73065	3.4077	0.348705	8.33858	7.51874e-17	1.23004e-15
ADH1A	14.2383	-1.75345	0.150383	-8.33507	7.74507e-17	1.26627e-15
PAX5	5.71213	1.98672	0.178472	8.33029	8.06472e-17	1.31771e-15
SALL2	132.508	-1.03318	0.0640226	-8.32802	8.22052e-17	1.34232e-15
MATN4	281.398	-2.04849	0.185967	-8.3267	8.31245e-17	1.35649e-15
DLK1	11.6539	-3.27375	0.333437	-8.31865	8.89716e-17	1.451e-15
STEAP1B	26.5212	1.51796	0.122473	8.3117	9.43381e-17	1.53756e-15
FAT3	22.5266	-1.39994	0.108302	-8.30952	9.60928e-17	1.56518e-15
CHGA	10.7342	-2.10997	0.193783	-8.30813	9.72211e-17	1.58257e-15
C8orf88	27.9009	-1.23014	0.0879219	-8.30445	1.0028e-16	1.63033e-15
LINC02232	4.24053	-2.18459	0.202878	-8.30348	1.01103e-16	1.64269e-15
EIF4EBP1	252.675	1.26772	0.0924703	8.30232	1.02101e-16	1.65788e-15
DCD	20454.6	-2.20027	0.204994	-8.29428	1.09247e-16	1.77281e-15
IRF8	521.461	1.06262	0.0678367	8.29381	1.09681e-16	1.77873e-15
CYSRT1	598.457	1.57524	0.129756	8.28663	1.16499e-16	1.88814e-15
SBNO2	1679.09	1.38844	0.107219	8.28623	1.16896e-16	1.89339e-15
SLC13A3	50.634	-1.06666	0.0683941	-8.28516	1.17954e-16	1.90935e-15
RIMS4	42.6824	-1.99002	0.179858	-8.28443	1.18674e-16	1.91982e-15
TMEM130	8.06466	-1.76652	0.15292	-8.28223	1.20892e-16	1.95449e-15
CHRNA6	3.12634	2.52116	0.24412	8.27937	1.23833e-16	2.0008e-15
PRX	185.744	-1.22072	0.0870994	-8.27471	1.28765e-16	2.07919e-15
TTC22	966.931	1.08647	0.0709164	8.26983	1.34153e-16	2.16485e-15
PLBD1-AS1	11.6941	1.35712	0.103648	8.26952	1.34505e-16	2.16919e-15
IGLON5	16.4661	1.4104	0.110159	8.2644	1.404e-16	2.26287e-15
GABRD	13.1496	-1.47698	0.118218	-8.26418	1.4066e-16	2.26565e-15
NEIL3	46.2929	1.19848	0.0845394	8.26216	1.43065e-16	2.30298e-15
CMBL	178.881	-1.1676	0.08083	-8.25931	1.46512e-16	2.35701e-15
GPT	196.698	-1.69065	0.144221	-8.25571	1.51002e-16	2.42775e-15
P2RY4	16.7376	-1.77887	0.154918	-8.25515	1.51716e-16	2.43772e-15
CRACDL	142.089	-1.05929	0.0677726	-8.25249	1.55123e-16	2.4894e-15
HIF1A	3093.05	1.1328	0.0766828	8.25215	1.55566e-16	2.49498e-15
SASH3	182.408	1.18173	0.0826598	8.24743	1.61835e-16	2.59393e-15
FNDC5	46.496	-1.59352	0.132643	-8.24409	1.66419e-16	2.66413e-15
FGF17	2.62091	-2.18431	0.204442	-8.23856	1.74296e-16	2.78853e-15
ITK	125.548	1.26921	0.0934103	8.2347	1.80002e-16	2.87805e-15
TC2N	1049.94	1.08786	0.0713999	8.23341	1.81959e-16	2.90755e-15
ALDH4A1	464.235	1.19807	0.0847903	8.23285	1.82805e-16	2.91929e-15
CDH10	12.8706	-1.93347	0.174225	-8.22768	1.90871e-16	3.04623e-15
LINC01515	41.5521	-1.23477	0.0893292	-8.22545	1.94461e-16	3.10163e-15
FRG2HP	72.4764	-1.70971	0.147226	-8.21668	2.09211e-16	3.33485e-15
ADGRB1	83.9762	-1.54236	0.126862	-8.21647	2.09586e-16	3.3388e-15
ZDHHC8BP	12.1091	-1.46706	0.117771	-8.21129	2.18822e-16	3.4838e-15
MAPK8IP1	86.9516	-1.25536	0.0919982	-8.2106	2.20085e-16	3.50179e-15
ERVE-1	39.3413	-1.18108	0.0829544	-8.21031	2.20619e-16	3.50815e-15
SAMD15	13.0624	1.35702	0.104405	8.20864	2.23705e-16	3.55505e-15
LINC02568	25.5787	-1.77575	0.155444	-8.2071	2.26587e-16	3.59647e-15
LINC01127	19.7348	1.48688	0.120283	8.20469	2.3118e-16	3.66713e-15
MYOCD	172.108	-1.4917	0.120963	-8.19838	2.43649e-16	3.86023e-15
NPTX2	111.641	-1.39071	0.108741	-8.19109	2.5888e-16	4.09659e-15
SLITRK5	23.8768	-1.54452	0.127529	-8.19043	2.60303e-16	4.1166e-15
DGAT2	3891.77	-1.2237	0.0884239	-8.18442	2.73618e-16	4.32456e-15
CPB2-AS1	15.4417	-1.89842	0.170938	-8.18086	2.81827e-16	4.45161e-15
EPM2A-DT	34.2015	-1.09984	0.0733339	-8.17958	2.8483e-16	4.49631e-15
MIR3936HG	13.9085	-1.33393	0.102008	-8.17512	2.95582e-16	4.66322e-15
LINC02099	1.87718	2.77373	0.27816	8.17418	2.97879e-16	4.69663e-15
SMCO2	6.21079	1.57254	0.131283	8.16964	3.09313e-16	4.87397e-15
ADAMTSL5	54.3587	-1.27245	0.0945681	-8.16824	3.12932e-16	4.92802e-15
PLA2G2D	10.7595	2.59462	0.256536	8.16502	3.21377e-16	5.05796e-15
FAM83D	297.608	1.1255	0.0766787	8.15741	3.42286e-16	5.38378e-15
PNPLA5	89.3526	-3.14081	0.324009	-8.15042	3.62672e-16	5.701e-15
CSRP1	4928.29	-1.03606	0.0657812	-8.14908	3.66699e-16	5.76084e-15
CDC20-DT	14.9802	-1.14724	0.0794357	-8.14802	3.69945e-16	5.80834e-15
TSPAN1	40.1332	-1.23973	0.0909157	-8.13643	4.07102e-16	6.38789e-15
PLCXD2	116.643	1.20047	0.0861173	8.13387	4.15808e-16	6.52057e-15
TMEM139	24.0815	-1.39355	0.109975	-8.12502	4.47288e-16	7.01002e-15
GATA3-AS1	6.75439	-1.64689	0.14122	-8.12126	4.61382e-16	7.22657e-15
SLC2A4	112.065	-1.45713	0.117864	-8.12062	4.63818e-16	7.26037e-15
MAML2	531.245	-1.0163	0.0636135	-8.11626	4.80753e-16	7.52095e-15
LYAR	286.119	1.03228	0.0655846	8.11599	4.81847e-16	7.53354e-15
SPEG	164.779	-1.36616	0.106731	-8.11541	4.84131e-16	7.56472e-15
CALHM5	296.606	-1.31973	0.101188	-8.10112	5.44536e-16	8.4984e-15
IPO5P1	100.425	-1.3092	0.0999585	-8.09533	5.71079e-16	8.90733e-15
KCTD17	254.38	-1.2322	0.0904489	-8.09521	5.71639e-16	8.91074e-15
DBF4	146.058	1.15015	0.0803759	8.08883	6.02424e-16	9.38501e-15
CALHM6	7.93246	1.96419	0.181065	8.08657	6.13668e-16	9.55449e-15
FAM153A	9.68725	-1.77751	0.157984	-8.08634	6.14839e-16	9.56702e-15
SCGB3A1	3.69547	-2.85435	0.291165	-8.08598	6.16675e-16	9.58986e-15
GPD1	521.5	-2.15619	0.204853	-8.0848	6.22644e-16	9.66044e-15
MIR7847	1.07199	-3.02815	0.3127	-8.08491	6.22108e-16	9.66044e-15
PRUNE2	489.349	-1.31154	0.100379	-8.08479	6.22693e-16	9.66044e-15
LINC01612	7.7708	-3.49132	0.370127	-8.08187	6.37825e-16	9.88931e-15
KIAA1549	146.355	-1.08692	0.0726895	-8.0743	6.78664e-16	1.05163e-14
ZWILCH	237.427	1.01707	0.0640418	8.07401	6.80274e-16	1.0535e-14
SRGN	687.737	1.12726	0.0777274	8.07005	7.02707e-16	1.08759e-14
DIO2	1824.27	1.24972	0.0929072	8.06958	7.05417e-16	1.09114e-14
BACH2	158.68	-1.02232	0.0647493	-8.06682	7.21535e-16	1.11541e-14
CD3E	270.444	1.24312	0.0921471	8.0645	7.35377e-16	1.13614e-14
C9orf152	66.6726	-1.65072	0.142704	-8.06367	7.40368e-16	1.14317e-14
PPP1R3G	62.0685	-1.13554	0.0788675	-8.05837	7.732e-16	1.19316e-14
KRT17P3	52.8842	2.24514	0.216571	8.05805	7.75232e-16	1.19559e-14
LILRA4	17.0027	1.76512	0.157042	8.05593	7.88775e-16	1.21576e-14
PRDM6	38.5369	-1.38657	0.110072	-8.05444	7.98457e-16	1.22995e-14
GATM	1984.03	-1.00147	0.0623056	-8.04858	8.37629e-16	1.28943e-14
PDZD4	126.677	-1.1872	0.0853819	-8.04851	8.38054e-16	1.28943e-14
SCN5A	20.5677	-1.26618	0.095225	-8.04603	8.55243e-16	1.3151e-14
LINC00632	208.483	-1.45785	0.119049	-8.0459	8.56107e-16	1.31565e-14
CYB5R2	863.093	1.01401	0.0638928	8.04482	8.6375e-16	1.32662e-14
GPM6A	22.2343	-1.30627	0.100243	-8.04323	8.75009e-16	1.34312e-14
MYCBPAP	19.28	1.40072	0.11199	8.04287	8.77615e-16	1.34633e-14
CAND2	70.6962	-1.13186	0.0785743	-8.04158	8.8684e-16	1.35968e-14
GRIN2A	98.6496	-1.57343	0.133766	-8.02469	1.01783e-15	1.5596e-14
LARP6	173.384	-1.06589	0.0705685	-8.01909	1.06535e-15	1.63146e-14
CD3G	88.3172	1.29279	0.098933	8.01345	1.11533e-15	1.70699e-14
CYP4F11	55.3858	2.1872	0.210605	8.01118	1.13611e-15	1.73778e-14
ST6GALNAC5	19.5105	-1.22847	0.0909696	-8.00782	1.16757e-15	1.78277e-14
SNX10	139.977	1.24063	0.0925272	8.00445	1.19998e-15	1.83118e-14
ANGPTL4	460.138	1.55658	0.132035	8.00228	1.22134e-15	1.86268e-14
TUBA1A	2653.92	-1.00933	0.0636505	-8.00199	1.22425e-15	1.86604e-14
SOAT1	1278.73	-1.78084	0.160081	-8.00121	1.23198e-15	1.87672e-14
MGAT3	217.88	-1.1677	0.0834783	-7.99849	1.25955e-15	1.9176e-14
NIBAN3	9.86075	1.94159	0.180245	7.99794	1.26517e-15	1.92392e-14
MOGAT1	9.55399	-3.24667	0.343601	-7.99377	1.30879e-15	1.98908e-14
SFTPC	9.99361	-1.81126	0.164104	-7.99044	1.34463e-15	2.04236e-14
ZFP28	106.891	-1.13957	0.0800579	-7.98882	1.36237e-15	2.06811e-14
TEX15	2.72703	3.02611	0.31623	7.9882	1.36926e-15	2.07736e-14
CD36	2920.74	1.34619	0.106102	7.97527	1.52044e-15	2.30539e-14
LMX1B	95.8427	-1.34504	0.105977	-7.97376	1.53922e-15	2.3325e-14
CYP27A1	459.749	-1.12156	0.0779519	-7.97363	1.54084e-15	2.3336e-14
CEL	16.061	-1.62795	0.141467	-7.97322	1.54597e-15	2.34001e-14
BCAS1	47.6848	-1.44784	0.118909	-7.9712	1.57142e-15	2.37631e-14
SCGB1B2P	858.617	-2.04921	0.194352	-7.97117	1.57177e-15	2.37631e-14
B3GALT5-AS1	8.84376	-1.79255	0.162314	-7.96327	1.67552e-15	2.5317e-14
GREM1	905.071	-1.45417	0.119832	-7.96251	1.68582e-15	2.54579e-14
FALEC	6.08013	-1.76842	0.159319	-7.96147	1.70012e-15	2.5659e-14
HOXB13	3.09737	3.64507	0.395076	7.96068	1.71091e-15	2.58069e-14
MYL9	4200.7	-1.26677	0.096322	-7.96051	1.71337e-15	2.58291e-14
GINS2	138.45	1.03941	0.0678836	7.94611	1.92457e-15	2.89795e-14
CTXN3	1.25002	2.72064	0.279484	7.94549	1.9342e-15	2.91077e-14
CIP2A	76.3426	1.17781	0.0853286	7.94352	1.9653e-15	2.95417e-14
TUBBP5	37.1339	1.86003	0.171308	7.93905	2.03733e-15	3.06069e-14
IGFBP5	18000	-1.34176	0.106039	-7.93821	2.05115e-15	3.07967e-14
GALNT16	782.733	-1.28737	0.0992716	-7.93143	2.1663e-15	3.24697e-14
PM20D1	1557.66	-3.34486	0.359041	-7.92351	2.30903e-15	3.4589e-14
CD226	68.4008	1.21605	0.0903717	7.9234	2.31097e-15	3.45983e-14
PCDHB9	23.6467	-1.10508	0.0763968	-7.92018	2.37161e-15	3.54858e-14
PLPP3	4245.85	-1.066	0.0714747	-7.91893	2.39571e-15	3.58258e-14
CALML3	5083.49	1.52942	0.130023	7.9172	2.4292e-15	3.63058e-14
LINC01698	23.278	-2.80894	0.291729	-7.91467	2.47914e-15	3.70311e-14
C10orf71	2.55752	-2.26434	0.222927	-7.91446	2.48335e-15	3.70727e-14
TMEM35A	22.3066	-1.41195	0.115389	-7.90331	2.71596e-15	4.0499e-14
TMEM61	7.01651	-1.64325	0.144674	-7.90227	2.73859e-15	4.0813e-14
ISG20	130.079	1.19176	0.0875636	7.90007	2.78743e-15	4.14936e-14
LTBP4	3807.81	-1.43144	0.117956	-7.89652	2.86797e-15	4.26683e-14
CLMP	916.754	-1.32154	0.104096	-7.89219	2.9694e-15	4.41521e-14
PTGDR2	33.481	-1.55593	0.133816	-7.8909	3.00026e-15	4.45855e-14
LINC01634	3.70672	-2.62662	0.269568	-7.88898	3.04676e-15	4.52508e-14
MAPT	427.246	-1.15267	0.0827342	-7.88878	3.05146e-15	4.52948e-14
CMTM5	9.3846	-1.50445	0.12733	-7.88856	3.05682e-15	4.53486e-14
NOL4	1.89363	-2.31427	0.230039	-7.88681	3.10008e-15	4.59643e-14
LRRC10B	13.0484	-1.66237	0.147442	-7.88362	3.18029e-15	4.71268e-14
SEMA3G	621.794	-1.13303	0.0802978	-7.88348	3.18377e-15	4.71516e-14
ADH6	12.6472	-1.51206	0.128431	-7.88017	3.26934e-15	4.8364e-14
SEC14L4	26.8397	-2.53765	0.258751	-7.87494	3.40903e-15	5.0402e-14
NLGN3	35.876	-1.10153	0.0763947	-7.87393	3.43666e-15	5.0753e-14
LRFN5	68.5986	-1.44442	0.119973	-7.87199	3.49032e-15	5.15162e-14
LINC01863	2.17661	-2.266	0.224414	-7.86936	3.56446e-15	5.25808e-14
NAA15	1096.78	1.03233	0.0677801	7.85383	4.0351e-15	5.94898e-14
CDON	1030.93	-1.06016	0.0713852	-7.84699	4.26126e-15	6.27532e-14
FAM3B	46.1079	-1.28224	0.0996905	-7.84669	4.27175e-15	6.28723e-14
KLRC1	4.36368	2.06619	0.19967	7.84386	4.36913e-15	6.42394e-14
TMEM132E	10.963	-1.556	0.134717	-7.83867	4.55355e-15	6.69067e-14
RELL2	40.0491	1.30459	0.102749	7.83062	4.85471e-15	7.12916e-14
STEAP3-AS1	4.59869	1.72537	0.156502	7.82976	4.88784e-15	7.17378e-14
TTC38	289.459	-1.07448	0.0733799	-7.8288	4.92541e-15	7.22486e-14
CYP4F8	215.927	-2.74226	0.286585	-7.82408	5.11369e-15	7.49682e-14
HPGDS	131.922	-1.10994	0.0780027	-7.81945	5.30556e-15	7.77375e-14
ZDHHC11	36.9135	-1.64956	0.14711	-7.81425	5.52895e-15	8.09652e-14
IL12A-AS1	10.644	-3.54022	0.389073	-7.814	5.53996e-15	8.1081e-14
LINC02447	5.50167	-1.52405	0.131087	-7.812	5.62894e-15	8.2337e-14
NXNL2	2.69336	-2.0571	0.199324	-7.81187	5.63449e-15	8.23721e-14
RHOXF1-AS1	28.2674	1.73223	0.157804	7.8086	5.78285e-15	8.44937e-14
LYPD5	2816.31	1.20831	0.0907109	7.80842	5.79115e-15	8.45676e-14
TEKT3	10.6436	-1.39058	0.114064	-7.80774	5.82245e-15	8.49771e-14
RAB5A	2121.14	1.04375	0.0696599	7.80581	5.91195e-15	8.62351e-14
TRBC2	320.128	1.2284	0.0933178	7.80562	5.9211e-15	8.63204e-14
IL2RG	111.02	1.33874	0.107476	7.80394	6.00032e-15	8.74266e-14
TRDN	7.33312	-2.47417	0.252989	-7.80338	6.02715e-15	8.77685e-14
E2F2	280.863	1.0051	0.0647318	7.80304	6.04348e-15	8.79572e-14
ACSM3	106.456	-1.78229	0.164359	-7.80174	6.10583e-15	8.88152e-14
CALCRL-AS1	18.0686	1.46455	0.123696	7.79776	6.30159e-15	9.16116e-14
WFDC2	44.0958	-1.51463	0.130119	-7.79767	6.30622e-15	9.16279e-14
PIP	1307.41	-2.35576	0.238032	-7.79626	6.3768e-15	9.26019e-14
SDC2	1198.69	-1.1068	0.0778431	-7.79516	6.43247e-15	9.33584e-14
LGI3	246.158	-1.5734	0.137738	-7.79304	6.54152e-15	9.48884e-14
PELI2	294.423	-1.07277	0.0734995	-7.79286	6.55089e-15	9.49715e-14
GDF7	69.0555	-1.18232	0.0876861	-7.78144	7.17048e-15	1.03839e-13
CFAP107	5.11341	-3.63247	0.40275	-7.7777	7.38523e-15	1.06889e-13
TREML2	11.2017	1.5971	0.141094	7.77566	7.50549e-15	1.0857e-13
SUB1P3	28.9875	1.64926	0.147849	7.77321	7.65192e-15	1.10627e-13
LAMTOR4	1242.13	-1.21897	0.0926038	-7.76394	8.23283e-15	1.18942e-13
LTB	120.546	1.41429	0.117762	7.76389	8.23621e-15	1.18942e-13
PGM5-AS1	8.20228	-1.55462	0.135838	-7.76378	8.24326e-15	1.18978e-13
TRIM45	90.1528	-1.05784	0.0718918	-7.75948	8.528e-15	1.22952e-13
ELMOD1	658.556	-1.31564	0.105192	-7.75381	8.91768e-15	1.28358e-13
P4HTM	245.729	-1.09401	0.076625	-7.75217	9.03368e-15	1.29956e-13
TMEM225B	14.3044	-1.18516	0.0884075	-7.75	9.18922e-15	1.3212e-13
C1orf115	514.849	-1.03699	0.0693377	-7.74459	9.58927e-15	1.3772e-13
BTG2-DT	8.85615	-1.88419	0.17878	-7.74245	9.75185e-15	1.39978e-13
FXYD1	14.8668	-1.5162	0.131285	-7.74044	9.90735e-15	1.41976e-13
KIR2DL4	2.37464	2.60402	0.27182	7.74049	9.90353e-15	1.41976e-13
GTF3C6P2	32.1589	1.04862	0.0709175	7.73599	1.026e-14	1.4695e-13
FST	273.906	-1.06103	0.0725284	-7.73536	1.03111e-14	1.476e-13
LILRB4	124.197	1.3496	0.109854	7.73392	1.04281e-14	1.49194e-13
PAK3	66.4761	-1.29644	0.103036	-7.72973	1.07776e-14	1.54109e-13
ESYT3	748.649	1.03676	0.069447	7.72913	1.08287e-14	1.54755e-13
ZDHHC15	61.2525	-1.03997	0.0699019	-7.72469	1.12123e-14	1.6015e-13
UBE2QL1	79.6059	-1.36347	0.11179	-7.72405	1.12692e-14	1.60874e-13
CUBNP2	1.41491	3.05609	0.331062	7.72089	1.15516e-14	1.64726e-13
PAFAH1B2P2	4.27861	-2.99345	0.323113	-7.71698	1.19123e-14	1.69776e-13
SLAIN1	47.7118	-1.14636	0.0837861	-7.71442	1.21533e-14	1.73117e-13
PDLIM4	543.856	-1.30821	0.10477	-7.71412	1.21817e-14	1.73426e-13
CBX2	213.085	1.12302	0.0807702	7.71343	1.22482e-14	1.74279e-13
LINC02767	42.2572	-1.27817	0.10093	-7.70999	1.2583e-14	1.78945e-13
LCEP4	1.13319	3.26835	0.359112	7.70887	1.26932e-14	1.80414e-13
DAZL	2.95601	2.65387	0.279424	7.70826	1.27548e-14	1.81091e-13
SIPA1L1-AS1	10.103	-1.21544	0.0928139	-7.70832	1.27487e-14	1.81091e-13
ATP6V0A4	277.358	-1.51877	0.132218	-7.70527	1.30566e-14	1.85275e-13
AR	716.085	-1.23212	0.0950231	-7.70464	1.31208e-14	1.86085e-13
LY6D	4824.29	1.2801	0.101259	7.70404	1.31826e-14	1.8686e-13
SLC25A29	242.4	-1.01845	0.0673148	-7.70189	1.34064e-14	1.89929e-13
CXCR1	35.3856	1.59685	0.142431	7.70092	1.35092e-14	1.91282e-13
PYHIN1	19.7285	1.43225	0.121066	7.70037	1.35674e-14	1.92002e-13
PLPP7	35.3716	-1.19602	0.0904039	-7.69904	1.37089e-14	1.939e-13
TRPM6	76.643	1.24442	0.0967359	7.69536	1.41091e-14	1.99453e-13
CCR5	144.264	1.18771	0.0893736	7.6948	1.41713e-14	2.00223e-13
HSPA2	1407.82	-1.08516	0.0760809	-7.69126	1.45694e-14	2.05626e-13
GNG7	130.348	-1.15222	0.0848648	-7.68537	1.52554e-14	2.14959e-13
SPC24	67.9159	1.12169	0.0809515	7.67984	1.59288e-14	2.24326e-13
FAHD2CP	21.4759	-1.14963	0.0845944	-7.67933	1.59927e-14	2.25105e-13
GPC2	25.8828	-1.2907	0.102979	-7.67825	1.61276e-14	2.26759e-13
BMP3	22.3016	-1.81803	0.171762	-7.67358	1.67264e-14	2.35052e-13
CRACR2B	110.767	-1.54002	0.135547	-7.67276	1.6834e-14	2.36436e-13
CENPK	63.0363	1.27281	0.100725	7.67248	1.68704e-14	2.36821e-13
DUOX1	3448.85	1.01979	0.0677592	7.67117	1.7043e-14	2.38986e-13
OR7E15P	1.5352	-3.20724	0.352949	-7.67036	1.71516e-14	2.40381e-13
CLVS2	7.83336	-1.68991	0.15516	-7.66891	1.73461e-14	2.42976e-13
CTNND2	47.3791	-1.57181	0.139818	-7.66575	1.77789e-14	2.48905e-13
ANXA13	3.45268	-2.21745	0.224061	-7.66512	1.78671e-14	2.50005e-13
LINC02005	6.73183	2.01094	0.197252	7.65995	1.86e-14	2.60121e-13
XKR4	77.0965	-1.29214	0.103444	-7.65769	1.89314e-14	2.64614e-13
DEFB103A	1.24003	3.58055	0.402457	7.65437	1.94261e-14	2.71384e-13
BHLHE41	270.305	-1.17528	0.0882379	-7.65294	1.96433e-14	2.74125e-13
SOWAHA	8.10862	-1.43896	0.122776	-7.64773	2.0455e-14	2.853e-13
ALDOC	586.574	-1.07623	0.0753738	-7.64491	2.09089e-14	2.91474e-13
SSPN	397.517	-1.15004	0.0850679	-7.64142	2.14833e-14	2.99322e-13
VGLL2	10.2857	-1.95967	0.191109	-7.63786	2.20862e-14	3.07557e-13
NRAP	7.5785	1.65799	0.151667	7.63507	2.25692e-14	3.14117e-13
PLAC9	530.643	-1.3112	0.106275	-7.63298	2.29387e-14	3.19089e-13
HOXC-AS3	12.7369	-1.23977	0.0969857	-7.62762	2.39127e-14	3.3246e-13
CCNE2	55.6829	1.10254	0.0790149	7.62569	2.42741e-14	3.37306e-13
KDM7A-DT	327.772	1.0138	0.067402	7.62294	2.47957e-14	3.4437e-13
AWAT2	639.007	-3.35481	0.374571	-7.62156	2.50623e-14	3.47888e-13
OLIG3	1.77178	-3.30921	0.368659	-7.62007	2.53535e-14	3.51742e-13
SFN	28917.9	1.36366	0.113345	7.61973	2.54212e-14	3.52495e-13
LINC00663	23.8683	-1.17653	0.0888076	-7.61798	2.57683e-14	3.57118e-13
MAT1A	56.5158	-1.74999	0.164105	-7.61702	2.59594e-14	3.59576e-13
ZNF571-AS1	15.5278	-1.37385	0.114734	-7.61631	2.61032e-14	3.61376e-13
PTPRQ	7.12154	-2.20571	0.2241	-7.6114	2.7114e-14	3.7517e-13
SGCE	294.264	-1.02816	0.0694012	-7.61024	2.7358e-14	3.78346e-13
BCL3	603.916	1.25669	0.0994539	7.6085	2.77306e-14	3.83296e-13
CPB1	31.9774	-1.64339	0.15028	-7.6084	2.77503e-14	3.83365e-13
PTN	272.367	-1.29284	0.10428	-7.60298	2.89383e-14	3.99354e-13
FOXCUT	14.2832	-1.48332	0.129353	-7.60183	2.91982e-14	4.02728e-13
SPX	11.8706	-2.80763	0.303673	-7.59906	2.98296e-14	4.1122e-13
ZC3H12A-DT	174.541	1.09303	0.0781445	7.58891	3.22596e-14	4.44484e-13
MYOSLID	6.4018	1.56131	0.139941	7.58398	3.35121e-14	4.61499e-13
CCDC8	156.541	-1.2908	0.104277	-7.58358	3.36144e-14	4.62663e-13
GSX2	2.74795	-2.38107	0.248077	-7.58262	3.38645e-14	4.65859e-13
TNNC2	31.5221	-1.27549	0.102422	-7.57159	3.68686e-14	5.06919e-13
SYDE2	55.1559	-1.12423	0.0824749	-7.56876	3.768e-14	5.17802e-13
PCSK1N	72.3513	-2.00063	0.198414	-7.56313	3.93471e-14	5.40427e-13
DLG2	348.738	-1.17231	0.0889214	-7.5607	4.00905e-14	5.50349e-13
ADCYAP1	29.9834	2.78426	0.302599	7.54881	4.39259e-14	6.02683e-13
IGFL2-AS1	36.2603	-1.45923	0.127081	-7.54822	4.41249e-14	6.05095e-13
LONRF1	1003.75	-1.03784	0.0713114	-7.5421	4.62479e-14	6.33543e-13
CD5	141.261	1.29185	0.105006	7.54097	4.66473e-14	6.38679e-13
LBP	9.27064	2.62526	0.28188	7.5396	4.71432e-14	6.4513e-13
ISLR2	32.5729	-1.42694	0.1231	-7.52994	5.07655e-14	6.94336e-13
PKMYT1	86.4217	1.50867	0.13404	7.52519	5.26448e-14	7.19663e-13
LINC02967	88.5895	-1.07877	0.0769288	-7.52339	5.33727e-14	7.29231e-13
MACC1-DT	18.8206	-1.20035	0.0931253	-7.52055	5.45463e-14	7.44488e-13
SAA1	218.683	1.99422	0.198787	7.51671	5.61706e-14	7.65855e-13
PPP1R1B	514.902	-1.66048	0.154409	-7.51562	5.66424e-14	7.71886e-13
GRM7-AS1	0.928854	-2.6217	0.282315	-7.51537	5.67502e-14	7.72951e-13
HEATR4	18.3128	-1.54284	0.138957	-7.50474	6.15488e-14	8.37436e-13
AZGP1P1	97.5906	1.39815	0.11972	7.50208	6.28148e-14	8.54216e-13
EPHB1	219.751	-1.04572	0.0728042	-7.49571	6.59415e-14	8.95337e-13
SUSD2	687.921	-1.37468	0.116695	-7.49546	6.60657e-14	8.96556e-13
SYP	49.2612	-1.00661	0.0675937	-7.49497	6.63138e-14	8.99456e-13
SUB1	2170.89	1.08876	0.078588	7.49177	6.79534e-14	9.21216e-13
GALNT8	72.9617	-1.3706	0.116229	-7.49042	6.86543e-14	9.30236e-13
TNS1	5767.51	-1.03767	0.0717972	-7.48868	6.95673e-14	9.42117e-13
LAD1	7331.74	1.06855	0.0759425	7.48654	7.07105e-14	9.57102e-13
HSPH1	1360.01	1.19923	0.0934382	7.48334	7.24579e-14	9.79739e-13
UBASH3A	25.7357	1.35862	0.114795	7.47957	7.4569e-14	1.00776e-12
ROR2	250.412	-1.07133	0.0763878	-7.47933	7.47003e-14	1.00901e-12
CDH2	13.3944	-1.3894	0.118923	-7.47881	7.49974e-14	1.0125e-12
RASGEF1C	12.3749	-1.46699	0.129314	-7.47781	7.55717e-14	1.01973e-12
FAHD2B	86.5047	-1.00523	0.0675711	-7.47704	7.60174e-14	1.02521e-12
KCNJ18	108.162	1.74436	0.166438	7.4764	7.63885e-14	1.02969e-12
GSDMA	2982.84	1.08475	0.0782304	7.47478	7.73341e-14	1.0419e-12
YBX2	40.1002	-1.27269	0.10339	-7.47348	7.81019e-14	1.0517e-12
SP9	23.5185	-1.75678	0.168196	-7.47215	7.88971e-14	1.06186e-12
ISM1	563.725	-1.10779	0.0813524	-7.47103	7.95669e-14	1.07032e-12
TLE3	2686.72	1.0011	0.0671189	7.46592	8.27221e-14	1.11219e-12
LINC01208	1.71604	-2.71233	0.29633	-7.46577	8.28131e-14	1.11284e-12
LINC01562	2.5943	2.15259	0.221561	7.45885	8.72794e-14	1.17165e-12
PLCH2	571.899	-1.21185	0.0954429	-7.45834	8.76208e-14	1.17563e-12
PCDHB11	58.2156	-1.27766	0.104325	-7.45418	9.04277e-14	1.21267e-12
IKBKB-DT	9.39464	1.38623	0.118911	7.45293	9.12871e-14	1.22357e-12
IGFALS	7.54103	-1.8258	0.178051	-7.44618	9.60802e-14	1.28583e-12
PAK5	3.85843	-1.82148	0.177536	-7.44344	9.80933e-14	1.3121e-12
SHF	120.324	-1.11547	0.0827023	-7.44199	9.91827e-14	1.32599e-12
METTL7B	21.9553	-2.76296	0.304166	-7.43986	1.00788e-13	1.34677e-12
SH3GL3	21.4507	1.34068	0.113006	7.43924	1.01266e-13	1.35246e-12
IGHEP1	6.31922	-3.52802	0.407064	-7.43868	1.01693e-13	1.35746e-12
LINC00641	206.942	-1.01644	0.0694302	-7.4383	1.01986e-13	1.36069e-12
SRPK3	15.4786	-1.32247	0.110584	-7.43757	1.02553e-13	1.36755e-12
NALCN	27.4486	-1.28282	0.105258	-7.43719	1.02851e-13	1.37082e-12
LINC02273	9.52034	1.73877	0.166708	7.4308	1.07942e-13	1.43795e-12
GPR84-AS1	3.6267	-1.75109	0.168385	-7.42994	1.0865e-13	1.44663e-12
CASQ1	15.6872	-1.41701	0.123508	-7.42474	1.13005e-13	1.50385e-12
BEAN1	61.9147	-1.31111	0.109282	-7.42219	1.15198e-13	1.53225e-12
SGK2	107.51	-1.8205	0.177965	-7.41996	1.17155e-13	1.55749e-12
RCAN2	723.201	-1.04522	0.0734847	-7.41954	1.17526e-13	1.56162e-12
LAMC3	688.264	-1.37857	0.118472	-7.4158	1.20892e-13	1.60554e-12
SELE	280.564	1.52951	0.138843	7.41488	1.21735e-13	1.61592e-12
DGAT2L6	428.886	-3.38926	0.390074	-7.40694	1.29247e-13	1.71475e-12
HOXC-AS2	19.2203	-1.31655	0.110318	-7.4018	1.34355e-13	1.78162e-12
OTOF	9.10387	-1.64405	0.154592	-7.40044	1.35729e-13	1.79893e-12
PRB4	1.20005	-2.86233	0.319533	-7.39307	1.43476e-13	1.90063e-12
IL10	8.95291	1.56996	0.144802	7.38912	1.47799e-13	1.95691e-12
RPS29P14	1.76834	2.35048	0.250587	7.38459	1.52921e-13	2.0237e-12
SLC35F4	2.68553	-1.92781	0.193361	-7.38416	1.53422e-13	2.0293e-12
GEN1	271.28	1.1467	0.0876123	7.38133	1.56711e-13	2.07176e-12
LINC02577	2.09694	2.5982	0.284448	7.37639	1.62641e-13	2.14798e-12
CD207	838.006	-1.26898	0.104266	-7.37522	1.64075e-13	2.16583e-12
KCNJ1	7.19696	-1.56904	0.144982	-7.37359	1.66088e-13	2.19129e-12
SUCO	1076.98	1.09563	0.0808462	7.36743	1.73948e-13	2.29384e-12
NWD1	23.7192	-1.45446	0.129678	-7.36017	1.83678e-13	2.41969e-12
LINC02030	2.53113	-2.71936	0.301598	-7.35866	1.8576e-13	2.44465e-12
AZGP1P2	0.967633	3.37907	0.391405	7.35572	1.89897e-13	2.49659e-12
ZNF471	98.4734	-1.22242	0.0983515	-7.34528	2.05322e-13	2.69666e-12
PEX5L	7.75853	-1.70353	0.163902	-7.34294	2.08949e-13	2.74154e-12
SLC12A3	5.53227	1.89628	0.190275	7.33823	2.16444e-13	2.8356e-12
MYH7	2.6175	-2.51128	0.274144	-7.33657	2.19144e-13	2.86953e-12
SCN7A	149.857	-1.43433	0.127376	-7.33524	2.2133e-13	2.89526e-12
FBXO6	232.508	1.11075	0.0832922	7.33267	2.25614e-13	2.94982e-12
GPR146	26.1631	-1.12566	0.0853858	-7.3275	2.34489e-13	3.06432e-12
PSME2P1	9.01069	1.37981	0.120097	7.32587	2.37359e-13	3.09873e-12
IGSF5	3.15595	-2.11032	0.219956	-7.32111	2.45923e-13	3.20732e-12
ADCY8	77.4058	-1.88061	0.188743	-7.31478	2.57797e-13	3.3605e-12
AGR2	73.692	-1.48033	0.134127	-7.30897	2.69194e-13	3.50732e-12
RSPH1	29.1921	-1.13827	0.0874572	-7.29804	2.91994e-13	3.80247e-12
ETHE1	356.186	1.10713	0.0832025	7.29705	2.94155e-13	3.82871e-12
SERTAD4BP	2.93259	-2.1798	0.230235	-7.29605	2.9634e-13	3.85331e-12
TEDC2	21.379	1.26861	0.105353	7.29563	2.97263e-13	3.86339e-12
TRIM58	20.8617	1.55521	0.144658	7.29449	2.9979e-13	3.89429e-12
INHBB	457.419	-1.05551	0.0762057	-7.28963	3.10806e-13	4.03337e-12
SNCG	236.875	-1.24436	0.102114	-7.28944	3.11237e-13	4.03696e-12
TNN	164.807	-1.57666	0.147754	-7.28687	3.1725e-13	4.1129e-12
LMNB2	1413.07	1.07631	0.0790927	7.28656	3.17958e-13	4.12004e-12
COCH	145.814	-1.76357	0.173529	-7.28157	3.29962e-13	4.27135e-12
KIF26A	161.588	-1.2295	0.100424	-7.26423	3.75172e-13	4.85418e-12
VPS9D1-AS1	31.5377	1.23847	0.101709	7.26062	3.85309e-13	4.98287e-12
CHRNA2	11.6873	-2.23012	0.238296	-7.26036	3.86051e-13	4.99e-12
GPR183	189.463	1.07501	0.0793419	7.24725	4.25318e-13	5.49483e-12
TBILA	37.444	-1.44302	0.130221	-7.24166	4.4322e-13	5.72328e-12
CXCR3	43.169	1.44017	0.129859	7.23995	4.4885e-13	5.79312e-12
CRLF2	12.6303	1.38896	0.122899	7.23321	4.71693e-13	6.08493e-12
FABP5P9	3.71855	2.67948	0.301324	7.23302	4.72374e-13	6.09071e-12
FRZB	399.305	-1.13623	0.0879691	-7.23243	4.74434e-13	6.11425e-12
DDO	18.7053	-1.49002	0.136988	-7.227	4.93771e-13	6.35092e-12
FAM3D	69.7438	1.56534	0.147411	7.22701	4.93734e-13	6.35092e-12
AFTPH-DT	47.5385	1.12795	0.0869055	7.22571	4.98503e-13	6.40862e-12
MMP28	369.307	-1.11965	0.0857605	-7.2253	5.0001e-13	6.42483e-12
LINC01871	17.5622	1.30662	0.111738	7.21885	5.24283e-13	6.7301e-12
SLC2A14	13.4635	-2.43961	0.26871	-7.21823	5.26681e-13	6.75757e-12
NR1D1	1211.05	-1.54798	0.145215	-7.21672	5.32569e-13	6.82975e-12
ZNF528	183.648	-1.07486	0.0796659	-7.2159	5.35798e-13	6.86778e-12
CLDN3	25.067	-1.78523	0.178142	-7.21464	5.40775e-13	6.92818e-12
RPS3AP34	7.07649	-1.82118	0.183156	-7.21339	5.45773e-13	6.98878e-12
KCNJ3	4.66917	-1.83109	0.184611	-7.21022	5.58615e-13	7.14621e-12
LEFTY2	4.67884	-1.74297	0.172529	-7.2044	5.83013e-13	7.45469e-12
LINC01281	1.1272	2.90499	0.33402	7.20014	6.01528e-13	7.68015e-12
RNF223	133.545	1.40469	0.125702	7.19706	6.15231e-13	7.85126e-12
SPDEF	82.3188	-1.87065	0.190455	-7.19671	6.1682e-13	7.86769e-12
GABRA2	12.7956	-1.53831	0.144346	-7.19317	6.33022e-13	8.06647e-12
ATP1B2	105.959	-1.08958	0.081975	-7.19222	6.37482e-13	8.11934e-12
EN2	7.13684	1.67021	0.162795	7.18823	6.56361e-13	8.35573e-12
LINC01354	6.89186	-1.60254	0.153409	-7.18691	6.62763e-13	8.43311e-12
RSPH14	10.6166	-1.40145	0.125514	-7.18211	6.86442e-13	8.73015e-12
GALE	212.681	1.04245	0.0755372	7.18129	6.9059e-13	8.77863e-12
KRT43P	1.79745	-2.42271	0.268088	-7.17193	7.39502e-13	9.38667e-12
GRIK5	31.725	-1.23897	0.103111	-7.16672	7.68157e-13	9.7362e-12
PWWP3B	3.22686	-2.07502	0.220247	-7.15114	8.60572e-13	1.0897e-11
TRBV20-1	28.3308	1.36219	0.120694	7.14359	9.09253e-13	1.15078e-11
NCALD	751.911	-1.28012	0.109312	-7.13667	9.56203e-13	1.20961e-11
SMIM10L2B	43.0217	-1.08738	0.0823395	-7.13366	9.7733e-13	1.23574e-11
NOP53	5664.95	-1.08878	0.0825527	-7.13222	9.87626e-13	1.24816e-11
LINC01170	2.50248	-1.94233	0.202242	-7.13172	9.9122e-13	1.25209e-11
NEXMIF	57.0055	-1.06319	0.0789965	-7.12936	1.00839e-12	1.27317e-11
STOML3	1.64793	-2.30951	0.25402	-7.1235	1.05217e-12	1.32716e-11
ATP6V1B1	19.1222	-1.59607	0.153925	-7.12079	1.07308e-12	1.35157e-11
NPY4R	3.16866	-1.9052	0.197588	-7.11177	1.1456e-12	1.44083e-11
CRMA	4.41182	-1.79299	0.181853	-7.11005	1.15998e-12	1.45822e-11
LINC02195	2.32355	2.03797	0.21638	7.10773	1.17967e-12	1.48225e-11
ANKDD1B	9.06808	-1.50643	0.141657	-7.10467	1.20614e-12	1.51479e-11
C21orf62-AS1	11.007	-1.31065	0.114147	-7.10181	1.23129e-12	1.54563e-11
IL17D	85.5284	-1.13595	0.0896556	-7.09331	1.3094e-12	1.64288e-11
CFTR	136.042	-1.34154	0.118678	-7.09093	1.33215e-12	1.67063e-11
CPNE4	9.29877	-1.62927	0.159443	-7.0826	1.4147e-12	1.77245e-11
CHD5	10.1386	-1.52417	0.144692	-7.07828	1.45959e-12	1.82781e-11
CD164L2	101.931	1.20099	0.0990658	7.07601	1.48365e-12	1.85705e-11
HOXB-AS3	11.8746	-1.67662	0.166413	-7.07047	1.54414e-12	1.93184e-11
FYB1	321.504	1.14868	0.0917572	7.06953	1.55459e-12	1.94398e-11
P2RX2	3.7198	-2.41737	0.27128	-7.06788	1.57317e-12	1.96628e-11
FASTKD1	236.279	1.08168	0.0823019	7.06765	1.57584e-12	1.96866e-11
RHPN2	232.34	-1.52777	0.145433	-7.06696	1.58368e-12	1.97752e-11
FLRT1	13.1578	-1.29967	0.113165	-7.06644	1.58954e-12	1.98389e-11
IFIT5	416.14	1.07923	0.0819786	7.06565	1.5986e-12	1.99425e-11
C10orf82	7.26674	-1.37719	0.124205	-7.06246	1.63576e-12	2.03962e-11
SELENBP1	678.508	-1.00445	0.0714591	-7.05932	1.67315e-12	2.08525e-11
TUBG1	790.653	1.02117	0.0738384	7.05823	1.68634e-12	2.10068e-11
CRISP2	5.21515	-2.1242	0.230276	-7.05329	1.74734e-12	2.17564e-11
CMYA5	161.57	-1.29489	0.112727	-7.05152	1.7698e-12	2.20255e-11
RALGPS2	1585.53	1.02721	0.0747877	7.04943	1.79658e-12	2.23482e-11
FCGBP	1898.75	-1.35734	0.121682	-7.04579	1.84413e-12	2.29286e-11
ADGRG2	30.0099	-1.49424	0.141136	-7.04458	1.86021e-12	2.31177e-11
POSTN	5182.4	-1.37707	0.124512	-7.04401	1.8678e-12	2.32008e-11
GALNT15	492.534	-1.54358	0.148238	-7.03989	1.92392e-12	2.38753e-11
GLRX3P2	27.0627	1.25742	0.10759	7.0399	1.92379e-12	2.38753e-11
OR5H8	1.15322	3.5196	0.429135	7.03647	1.97176e-12	2.44573e-11
CCDC183-AS1	22.5238	1.28405	0.111476	7.03335	2.01632e-12	2.49981e-11
C2orf72	44.4761	-1.77282	0.18098	-7.03293	2.02237e-12	2.50612e-11
CHRM2	1.82926	-2.34063	0.261891	-7.02825	2.0914e-12	2.58921e-11
ZNF415	84.772	-1.10524	0.0861172	-7.0281	2.09369e-12	2.59082e-11
POLR2J4	46.9074	-1.17742	0.0964494	-7.02353	2.16331e-12	2.6757e-11
COL28A1	115.01	-1.18888	0.0981432	-7.0191	2.23302e-12	2.75669e-11
NCMAP	27.5862	-1.45703	0.136441	-7.01419	2.31282e-12	2.85386e-11
CAV3	3.75042	-1.96298	0.208736	-7.00874	2.40475e-12	2.96557e-11
FOXD1	14.9955	-1.46064	0.137064	-7.00869	2.40562e-12	2.96557e-11
IRF9	54.3056	1.22415	0.103391	7.00395	2.4885e-12	3.0634e-11
SORBS2	452.665	-1.07362	0.081909	-7.00316	2.50249e-12	3.07917e-11
[truncated: 1,841 more rows]
