# Supplementary material for: Identification of gene signatures and molecular mechanisms underlying the mutual exclusion between psoriasis and leprosy
Source: Sci Rep. 2024 Jan 25;14:2199. doi: 10.1038/s41598-024-52783-0 (PMC10810956; doi:10.1038/s41598-024-52783-0)
Supplement: Supplementary file 6 — Supplementary Table S4. [file 41598_2024_52783_MOESM6_ESM.xlsx]

## Sheet: Table S4
Table S4 Results of Gene Ontology enrichment for Candidate mutually exclusive genes
Terms	Counts	GeneRatio	BgRatio	pValue	FDR	foldEnrichment	geneID	geneSymbol
hsa04979~Cholesterol metabolism	4	4/17	51/7986	3.3e-06	0.000343521	36.8443	ENSG00000130208/ENSG00000130203/ENSG00000135929/ENSG00000057252	APOC1/APOE/CYP27A1/SOAT1
hsa00590~Arachidonic acid metabolism	2	2/17	60/7986	0.00702145	0.280906	15.6588	ENSG00000179593/ENSG00000186526	ALOX15B/CYP4F8
hsa01230~Biosynthesis of amino acids	2	2/17	75/7986	0.0108041	0.280906	12.5271	ENSG00000118520/ENSG00000143627	ARG1/PKLR
hsa03320~PPAR signaling pathway	2	2/17	75/7986	0.0108041	0.280906	12.5271	ENSG00000135929/ENSG00000140284	CYP27A1/SLC27A2
hsa05146~Amoebiasis	2	2/17	100/7986	0.018681	0.324343	9.39529	ENSG00000118520/ENSG00000166501	ARG1/PRKCB
hsa04931~Insulin resistance	2	2/17	108/7986	0.0215897	0.324343	8.69935	ENSG00000166501/ENSG00000140284	PRKCB/SLC27A2
hsa04726~Serotonergic synapse	2	2/17	113/7986	0.0234982	0.324343	8.31442	ENSG00000179593/ENSG00000166501	ALOX15B/PRKCB
hsa00120~Primary bile acid biosynthesis	1	1/17	17/7986	0.0356136	0.324343	27.6332	ENSG00000135929	CYP27A1
hsa00100~Steroid biosynthesis	1	1/17	20/7986	0.0417731	0.324343	23.4882	ENSG00000057252	SOAT1
hsa00220~Arginine biosynthesis	1	1/17	22/7986	0.0458589	0.324343	21.3529	ENSG00000118520	ARG1
hsa00534~Glycosaminoglycan biosynthesis - heparan sulfate / heparin	1	1/17	24/7986	0.0499282	0.324343	19.5735	ENSG00000122254	HS3ST2
hsa04950~Maturity onset diabetes of the young	1	1/17	26/7986	0.0539812	0.324343	18.0679	ENSG00000143627	PKLR
hsa01040~Biosynthesis of unsaturated fatty acids	1	1/17	27/7986	0.0560016	0.324343	17.3987	ENSG00000149485	FADS1
hsa04510~Focal adhesion	2	2/17	199/7986	0.0657583	0.324343	4.72125	ENSG00000105664/ENSG00000166501	COMP/PRKCB
hsa05143~African trypanosomiasis	1	1/17	36/7986	0.0740033	0.324343	13.049	ENSG00000166501	PRKCB
hsa04960~Aldosterone-regulated sodium reabsorption	1	1/17	37/7986	0.0759834	0.324343	12.6963	ENSG00000166501	PRKCB
hsa05163~Human cytomegalovirus infection	2	2/17	220/7986	0.0783503	0.324343	4.27059	ENSG00000166501/ENSG00000050628	PRKCB/PTGER3
hsa04020~Calcium signaling pathway	2	2/17	236/7986	0.0884279	0.324343	3.98106	ENSG00000166501/ENSG00000050628	PRKCB/PTGER3
hsa02010~ABC transporters	1	1/17	44/7986	0.089733	0.324343	10.6765	ENSG00000004846	ABCB5
hsa04930~Type II diabetes mellitus	1	1/17	46/7986	0.093626	0.324343	10.2123	ENSG00000143627	PKLR
hsa04973~Carbohydrate digestion and absorption	1	1/17	46/7986	0.093626	0.324343	10.2123	ENSG00000166501	PRKCB
hsa00620~Pyruvate metabolism	1	1/17	47/7986	0.0955666	0.324343	9.99499	ENSG00000143627	PKLR
hsa00330~Arginine and proline metabolism	1	1/17	49/7986	0.0994361	0.324343	9.58703	ENSG00000118520	ARG1
hsa05144~Malaria	1	1/17	49/7986	0.0994361	0.324343	9.58703	ENSG00000105664	COMP
hsa04961~Endocrine and other factor-regulated calcium reabsorption	1	1/17	53/7986	0.107128	0.324343	8.86349	ENSG00000166501	PRKCB
hsa01212~Fatty acid metabolism	1	1/17	57/7986	0.114759	0.324343	8.24149	ENSG00000149485	FADS1
hsa04923~Regulation of lipolysis in adipocytes	1	1/17	58/7986	0.116657	0.324343	8.09939	ENSG00000050628	PTGER3
hsa04370~VEGF signaling pathway	1	1/17	59/7986	0.118551	0.324343	7.96211	ENSG00000166501	PRKCB
hsa04730~Long-term depression	1	1/17	59/7986	0.118551	0.324343	7.96211	ENSG00000166501	PRKCB
hsa00140~Steroid hormone biosynthesis	1	1/17	61/7986	0.122328	0.324343	7.70106	ENSG00000117594	HSD11B1
hsa04929~GnRH secretion	1	1/17	64/7986	0.127964	0.324343	7.34007	ENSG00000166501	PRKCB
hsa05204~Chemical carcinogenesis - DNA adducts	1	1/17	65/7986	0.129836	0.324343	7.22715	ENSG00000117594	HSD11B1
hsa04720~Long-term potentiation	1	1/17	66/7986	0.131703	0.324343	7.11765	ENSG00000166501	PRKCB
hsa00010~Glycolysis / Gluconeogenesis	1	1/17	67/7986	0.133567	0.324343	7.01141	ENSG00000143627	PKLR
hsa05031~Amphetamine addiction	1	1/17	68/7986	0.135427	0.324343	6.9083	ENSG00000166501	PRKCB
hsa05223~Non-small cell lung cancer	1	1/17	72/7986	0.14283	0.324343	6.52451	ENSG00000166501	PRKCB
hsa05140~Leishmaniasis	1	1/17	73/7986	0.144671	0.324343	6.43513	ENSG00000166501	PRKCB
hsa05214~Glioma	1	1/17	74/7986	0.146508	0.324343	6.34817	ENSG00000166501	PRKCB
hsa00980~Metabolism of xenobiotics by cytochrome P450	1	1/17	75/7986	0.148342	0.324343	6.26353	ENSG00000117594	HSD11B1
hsa04918~Thyroid hormone synthesis	1	1/17	75/7986	0.148342	0.324343	6.26353	ENSG00000166501	PRKCB
hsa04971~Gastric acid secretion	1	1/17	75/7986	0.148342	0.324343	6.26353	ENSG00000166501	PRKCB
hsa04662~B cell receptor signaling pathway	1	1/17	78/7986	0.153822	0.324343	6.02262	ENSG00000166501	PRKCB
hsa01521~EGFR tyrosine kinase inhibitor resistance	1	1/17	79/7986	0.155641	0.324343	5.94639	ENSG00000166501	PRKCB
hsa04146~Peroxisome	1	1/17	80/7986	0.157456	0.324343	5.87206	ENSG00000140284	SLC27A2
hsa04012~ErbB signaling pathway	1	1/17	84/7986	0.164681	0.324343	5.59244	ENSG00000166501	PRKCB
hsa01232~Nucleotide metabolism	1	1/17	85/7986	0.166478	0.324343	5.52664	ENSG00000119125	GDA
hsa04911~Insulin secretion	1	1/17	86/7986	0.168271	0.324343	5.46238	ENSG00000166501	PRKCB
hsa04512~ECM-receptor interaction	1	1/17	87/7986	0.170061	0.324343	5.39959	ENSG00000105664	COMP
hsa04540~Gap junction	1	1/17	88/7986	0.171847	0.324343	5.33824	ENSG00000166501	PRKCB
hsa04727~GABAergic synapse	1	1/17	88/7986	0.171847	0.324343	5.33824	ENSG00000166501	PRKCB
hsa05032~Morphine addiction	1	1/17	89/7986	0.17363	0.324343	5.27826	ENSG00000166501	PRKCB
hsa04970~Salivary secretion	1	1/17	90/7986	0.175409	0.324343	5.21961	ENSG00000166501	PRKCB
hsa04912~GnRH signaling pathway	1	1/17	92/7986	0.178956	0.324343	5.10614	ENSG00000166501	PRKCB
hsa04666~Fc gamma R-mediated phagocytosis	1	1/17	94/7986	0.182488	0.324343	4.9975	ENSG00000166501	PRKCB
hsa04070~Phosphatidylinositol signaling system	1	1/17	96/7986	0.186007	0.324343	4.89338	ENSG00000166501	PRKCB
hsa04713~Circadian entrainment	1	1/17	96/7986	0.186007	0.324343	4.89338	ENSG00000166501	PRKCB
hsa04925~Aldosterone synthesis and secretion	1	1/17	96/7986	0.186007	0.324343	4.89338	ENSG00000166501	PRKCB
hsa04750~Inflammatory mediator regulation of TRP channels	1	1/17	97/7986	0.187761	0.324343	4.84294	ENSG00000166501	PRKCB
hsa05231~Choline metabolism in cancer	1	1/17	98/7986	0.189511	0.324343	4.79352	ENSG00000166501	PRKCB
hsa04916~Melanogenesis	1	1/17	99/7986	0.191258	0.324343	4.7451	ENSG00000166501	PRKCB
hsa04933~AGE-RAGE signaling pathway in diabetic complications	1	1/17	100/7986	0.193001	0.324343	4.69765	ENSG00000166501	PRKCB
hsa04972~Pancreatic secretion	1	1/17	101/7986	0.194741	0.324343	4.65114	ENSG00000166501	PRKCB
hsa04064~NF-kappa B signaling pathway	1	1/17	102/7986	0.196477	0.324343	4.60554	ENSG00000166501	PRKCB
hsa04928~Parathyroid hormone synthesis, secretion and action	1	1/17	104/7986	0.199938	0.3249	4.51697	ENSG00000166501	PRKCB
hsa04066~HIF-1 signaling pathway	1	1/17	109/7986	0.208531	0.329677	4.30977	ENSG00000166501	PRKCB
hsa04725~Cholinergic synapse	1	1/17	112/7986	0.213645	0.329677	4.19433	ENSG00000166501	PRKCB
hsa04670~Leukocyte transendothelial migration	1	1/17	113/7986	0.215343	0.329677	4.15721	ENSG00000166501	PRKCB
hsa04724~Glutamatergic synapse	1	1/17	114/7986	0.217037	0.329677	4.12074	ENSG00000166501	PRKCB
hsa01200~Carbon metabolism	1	1/17	115/7986	0.218728	0.329677	4.08491	ENSG00000143627	PKLR
hsa04071~Sphingolipid signaling pathway	1	1/17	117/7986	0.2221	0.329977	4.01508	ENSG00000166501	PRKCB
hsa04935~Growth hormone synthesis, secretion and action	1	1/17	120/7986	0.227131	0.330491	3.91471	ENSG00000166501	PRKCB
hsa04919~Thyroid hormone signaling pathway	1	1/17	121/7986	0.228801	0.330491	3.88235	ENSG00000166501	PRKCB
hsa04650~Natural killer cell mediated cytotoxicity	1	1/17	123/7986	0.232132	0.330708	3.81923	ENSG00000166501	PRKCB
hsa00230~Purine metabolism	1	1/17	127/7986	0.238752	0.335544	3.69893	ENSG00000119125	GDA
hsa04728~Dopaminergic synapse	1	1/17	131/7986	0.245319	0.337935	3.58599	ENSG00000166501	PRKCB
hsa04270~Vascular smooth muscle contraction	1	1/17	132/7986	0.246952	0.337935	3.55882	ENSG00000166501	PRKCB
hsa04910~Insulin signaling pathway	1	1/17	136/7986	0.253452	0.342325	3.45415	ENSG00000143627	PKLR
hsa05017~Spinocerebellar ataxia	1	1/17	142/7986	0.263103	0.350804	3.3082	ENSG00000166501	PRKCB
hsa04723~Retrograde endocannabinoid signaling	1	1/17	147/7986	0.271056	0.353417	3.19568	ENSG00000166501	PRKCB
hsa04145~Phagosome	1	1/17	148/7986	0.272637	0.353417	3.17409	ENSG00000105664	COMP
hsa04921~Oxytocin signaling pathway	1	1/17	152/7986	0.278928	0.353417	3.09056	ENSG00000166501	PRKCB
hsa04150~mTOR signaling pathway	1	1/17	154/7986	0.282054	0.353417	3.05042	ENSG00000166501	PRKCB
hsa04932~Non-alcoholic fatty liver disease	1	1/17	154/7986	0.282054	0.353417	3.05042	ENSG00000143627	PKLR
hsa05161~Hepatitis B	1	1/17	162/7986	0.294432	0.364535	2.89978	ENSG00000166501	PRKCB
hsa05225~Hepatocellular carcinoma	1	1/17	165/7986	0.299022	0.364715	2.84706	ENSG00000166501	PRKCB
hsa04310~Wnt signaling pathway	1	1/17	167/7986	0.302066	0.364715	2.81296	ENSG00000166501	PRKCB
hsa05164~Influenza A	1	1/17	169/7986	0.305098	0.364715	2.77967	ENSG00000166501	PRKCB
hsa04613~Neutrophil extracellular trap formation	1	1/17	184/7986	0.327444	0.38698	2.55307	ENSG00000166501	PRKCB
hsa04062~Chemokine signaling pathway	1	1/17	190/7986	0.336192	0.392854	2.47245	ENSG00000166501	PRKCB
hsa05205~Proteoglycans in cancer	1	1/17	200/7986	0.350534	0.40183	2.34882	ENSG00000166501	PRKCB
hsa05415~Diabetic cardiomyopathy	1	1/17	202/7986	0.353367	0.40183	2.32557	ENSG00000166501	PRKCB
hsa05207~Chemical carcinogenesis - receptor activation	1	1/17	204/7986	0.356189	0.40183	2.30277	ENSG00000166501	PRKCB
hsa05170~Human immunodeficiency virus 1 infection	1	1/17	208/7986	0.361797	0.40183	2.25848	ENSG00000166501	PRKCB
hsa04015~Rap1 signaling pathway	1	1/17	209/7986	0.363192	0.40183	2.24768	ENSG00000166501	PRKCB
hsa04024~cAMP signaling pathway	1	1/17	221/7986	0.379708	0.415681	2.12563	ENSG00000050628	PTGER3
hsa05171~Coronavirus disease - COVID-19	1	1/17	225/7986	0.385124	0.417217	2.08784	ENSG00000166501	PRKCB
hsa04014~Ras signaling pathway	1	1/17	233/7986	0.395821	0.424386	2.01616	ENSG00000166501	PRKCB
hsa05206~MicroRNAs in cancer	1	1/17	265/7986	0.436884	0.463632	1.7727	ENSG00000166501	PRKCB
hsa04010~MAPK signaling pathway	1	1/17	294/7986	0.471815	0.495644	1.59784	ENSG00000166501	PRKCB
hsa05165~Human papillomavirus infection	1	1/17	329/7986	0.511257	0.531707	1.42786	ENSG00000105664	COMP
hsa04151~PI3K-Akt signaling pathway	1	1/17	352/7986	0.535648	0.551559	1.33456	ENSG00000105664	COMP
hsa04080~Neuroactive ligand-receptor interaction	1	1/17	360/7986	0.54386	0.554524	1.3049	ENSG00000050628	PTGER3
hsa05010~Alzheimer disease	1	1/17	379/7986	0.562819	0.568284	1.23948	ENSG00000130203	APOE
hsa05022~Pathways of neurodegeneration - multiple diseases	1	1/17	471/7986	0.644589	0.644589	0.997377	ENSG00000166501	PRKCB
