# Supplementary material for: Identification of gene signatures and molecular mechanisms underlying the mutual exclusion between psoriasis and leprosy
Source: Sci Rep. 2024 Jan 25;14:2199. doi: 10.1038/s41598-024-52783-0 (PMC10810956; doi:10.1038/s41598-024-52783-0)
Supplement: Supplementary file 7 — Supplementary Table S5. [file 41598_2024_52783_MOESM7_ESM.xlsx]

## Sheet: Table S5
Table S5 Results of KEGG enrichment for Candidate mutually exclusive genes
Terms	Counts	GeneRatio	BgRatio	pValue	FDR	foldEnrichment	geneID	geneSymbol	Category
GO:0072330~monocarboxylic acid biosynthetic process	6	6/27	214/18368	5.62632e-07	0.000517059	19.0737	ENSG00000179593/ENSG00000130208/ENSG00000135929/ENSG00000149485/ENSG00000143627/ENSG00000140284	ALOX15B/APOC1/CYP27A1/FADS1/PKLR/SLC27A2	GO_BP
GO:0034433~steroid esterification	3	3/27	18/18368	2.27754e-06	0.000523264	113.383	ENSG00000130208/ENSG00000130203/ENSG00000057252	APOC1/APOE/SOAT1	GO_BP
GO:0034434~sterol esterification	3	3/27	18/18368	2.27754e-06	0.000523264	113.383	ENSG00000130208/ENSG00000130203/ENSG00000057252	APOC1/APOE/SOAT1	GO_BP
GO:0034435~cholesterol esterification	3	3/27	18/18368	2.27754e-06	0.000523264	113.383	ENSG00000130208/ENSG00000130203/ENSG00000057252	APOC1/APOE/SOAT1	GO_BP
GO:0046394~carboxylic acid biosynthetic process	6	6/27	314/18368	5.2032e-06	0.000732401	12.9993	ENSG00000179593/ENSG00000130208/ENSG00000135929/ENSG00000149485/ENSG00000143627/ENSG00000140284	ALOX15B/APOC1/CYP27A1/FADS1/PKLR/SLC27A2	GO_BP
GO:0016053~organic acid biosynthetic process	6	6/27	316/18368	5.39621e-06	0.000732401	12.917	ENSG00000179593/ENSG00000130208/ENSG00000135929/ENSG00000149485/ENSG00000143627/ENSG00000140284	ALOX15B/APOC1/CYP27A1/FADS1/PKLR/SLC27A2	GO_BP
GO:0008202~steroid metabolic process	6	6/27	322/18368	6.01054e-06	0.000732401	12.6763	ENSG00000130208/ENSG00000130203/ENSG00000135929/ENSG00000117594/ENSG00000140284/ENSG00000057252	APOC1/APOE/CYP27A1/HSD11B1/SLC27A2/SOAT1	GO_BP
GO:0034377~plasma lipoprotein particle assembly	3	3/27	25/18368	6.37563e-06	0.000732401	81.6356	ENSG00000130208/ENSG00000130203/ENSG00000057252	APOC1/APOE/SOAT1	GO_BP
GO:0006706~steroid catabolic process	3	3/27	27/18368	8.09226e-06	0.00082631	75.5885	ENSG00000130203/ENSG00000135929/ENSG00000117594	APOE/CYP27A1/HSD11B1	GO_BP
GO:0065005~protein-lipid complex assembly	3	3/27	28/18368	9.05446e-06	0.000832105	72.8889	ENSG00000130208/ENSG00000130203/ENSG00000057252	APOC1/APOE/SOAT1	GO_BP
GO:0030258~lipid modification	5	5/27	216/18368	1.40372e-05	0.00117275	15.7476	ENSG00000179593/ENSG00000130208/ENSG00000130203/ENSG00000140284/ENSG00000057252	ALOX15B/APOC1/APOE/SLC27A2/SOAT1	GO_BP
GO:0006631~fatty acid metabolic process	6	6/27	394/18368	1.89469e-05	0.00145102	10.3598	ENSG00000179593/ENSG00000130208/ENSG00000186526/ENSG00000149485/ENSG00000162877/ENSG00000140284	ALOX15B/APOC1/CYP4F8/FADS1/PM20D1/SLC27A2	GO_BP
GO:0071827~plasma lipoprotein particle organization	3	3/27	44/18368	3.60353e-05	0.00254742	46.3838	ENSG00000130208/ENSG00000130203/ENSG00000057252	APOC1/APOE/SOAT1	GO_BP
GO:0071825~protein-lipid complex subunit organization	3	3/27	47/18368	4.39896e-05	0.0028876	43.4232	ENSG00000130208/ENSG00000130203/ENSG00000057252	APOC1/APOE/SOAT1	GO_BP
GO:0034381~plasma lipoprotein particle clearance	3	3/27	50/18368	5.30167e-05	0.00324816	40.8178	ENSG00000130208/ENSG00000130203/ENSG00000057252	APOC1/APOE/SOAT1	GO_BP
GO:0034379~very-low-density lipoprotein particle assembly	2	2/27	10/18368	9.296e-05	0.00533939	136.059	ENSG00000130208/ENSG00000057252	APOC1/SOAT1	GO_BP
GO:0016042~lipid catabolic process	5	5/27	327/18368	0.000101458	0.0054847	10.4021	ENSG00000130208/ENSG00000130203/ENSG00000135929/ENSG00000117594/ENSG00000140284	APOC1/APOE/CYP27A1/HSD11B1/SLC27A2	GO_BP
GO:0006707~cholesterol catabolic process	2	2/27	11/18368	0.000113515	0.00549053	123.69	ENSG00000130203/ENSG00000135929	APOE/CYP27A1	GO_BP
GO:0016127~sterol catabolic process	2	2/27	11/18368	0.000113515	0.00549053	123.69	ENSG00000130203/ENSG00000135929	APOE/CYP27A1	GO_BP
GO:0033344~cholesterol efflux	3	3/27	66/18368	0.000121853	0.00559916	30.9226	ENSG00000130208/ENSG00000130203/ENSG00000057252	APOC1/APOE/SOAT1	GO_BP
GO:0033700~phospholipid efflux	2	2/27	13/18368	0.000160693	0.00703222	104.661	ENSG00000130208/ENSG00000130203	APOC1/APOE	GO_BP
GO:0010872~regulation of cholesterol esterification	2	2/27	14/18368	0.000187305	0.0075975	97.1852	ENSG00000130208/ENSG00000130203	APOC1/APOE	GO_BP
GO:0044282~small molecule catabolic process	5	5/27	374/18368	0.000190144	0.0075975	9.09487	ENSG00000130203/ENSG00000118520/ENSG00000135929/ENSG00000119125/ENSG00000140284	APOE/ARG1/CYP27A1/GDA/SLC27A2	GO_BP
GO:0097006~regulation of plasma lipoprotein particle levels	3	3/27	80/18368	0.000215804	0.00826348	25.5111	ENSG00000130208/ENSG00000130203/ENSG00000057252	APOC1/APOE/SOAT1	GO_BP
GO:0034375~high-density lipoprotein particle remodeling	2	2/27	16/18368	0.000246548	0.00906309	85.037	ENSG00000130208/ENSG00000130203	APOC1/APOE	GO_BP
GO:0043651~linoleic acid metabolic process	2	2/27	20/18368	0.000388954	0.013748	68.0296	ENSG00000179593/ENSG00000149485	ALOX15B/FADS1	GO_BP
GO:1901617~organic hydroxy compound biosynthetic process	4	4/27	243/18368	0.0004128	0.0140505	11.1983	ENSG00000179593/ENSG00000130203/ENSG00000135929/ENSG00000140284	ALOX15B/APOE/CYP27A1/SLC27A2	GO_BP
GO:0001676~long-chain fatty acid metabolic process	3	3/27	110/18368	0.000550479	0.0180675	18.5535	ENSG00000179593/ENSG00000149485/ENSG00000140284	ALOX15B/FADS1/SLC27A2	GO_BP
GO:0033559~unsaturated fatty acid metabolic process	3	3/27	114/18368	0.000610942	0.0193605	17.9025	ENSG00000179593/ENSG00000186526/ENSG00000149485	ALOX15B/CYP4F8/FADS1	GO_BP
GO:0006690~icosanoid metabolic process	3	3/27	121/18368	0.000726673	0.0222604	16.8669	ENSG00000179593/ENSG00000186526/ENSG00000149485	ALOX15B/CYP4F8/FADS1	GO_BP
GO:0042759~long-chain fatty acid biosynthetic process	2	2/27	29/18368	0.00082438	0.0244389	46.917	ENSG00000179593/ENSG00000149485	ALOX15B/FADS1	GO_BP
GO:0034368~protein-lipid complex remodeling	2	2/27	30/18368	0.000882464	0.0245753	45.3531	ENSG00000130208/ENSG00000130203	APOC1/APOE	GO_BP
GO:0034369~plasma lipoprotein particle remodeling	2	2/27	30/18368	0.000882464	0.0245753	45.3531	ENSG00000130208/ENSG00000130203	APOC1/APOE	GO_BP
GO:0034367~protein-containing complex remodeling	2	2/27	32/18368	0.00100439	0.0271481	42.5185	ENSG00000130208/ENSG00000130203	APOC1/APOE	GO_BP
GO:0045940~positive regulation of steroid metabolic process	2	2/27	33/18368	0.00106822	0.0277211	41.2301	ENSG00000130208/ENSG00000130203	APOC1/APOE	GO_BP
GO:0008203~cholesterol metabolic process	3	3/27	139/18368	0.00108592	0.0277211	14.6827	ENSG00000130203/ENSG00000135929/ENSG00000057252	APOE/CYP27A1/SOAT1	GO_BP
GO:0006699~bile acid biosynthetic process	2	2/27	36/18368	0.00127112	0.0314649	37.7942	ENSG00000135929/ENSG00000140284	CYP27A1/SLC27A2	GO_BP
GO:1902652~secondary alcohol metabolic process	3	3/27	148/18368	0.00130105	0.0314649	13.7898	ENSG00000130203/ENSG00000135929/ENSG00000057252	APOE/CYP27A1/SOAT1	GO_BP
GO:0010742~macrophage derived foam cell differentiation	2	2/27	38/18368	0.00141585	0.0333631	35.8051	ENSG00000179593/ENSG00000057252	ALOX15B/SOAT1	GO_BP
GO:0016125~sterol metabolic process	3	3/27	154/18368	0.00145838	0.0334208	13.2525	ENSG00000130203/ENSG00000135929/ENSG00000057252	APOE/CYP27A1/SOAT1	GO_BP
GO:0090077~foam cell differentiation	2	2/27	39/18368	0.00149103	0.0334208	34.887	ENSG00000179593/ENSG00000057252	ALOX15B/SOAT1	GO_BP
GO:0006633~fatty acid biosynthetic process	3	3/27	161/18368	0.00165649	0.0362456	12.6763	ENSG00000179593/ENSG00000130208/ENSG00000149485	ALOX15B/APOC1/FADS1	GO_BP
GO:0006694~steroid biosynthetic process	3	3/27	175/18368	0.00210155	0.0449146	11.6622	ENSG00000130203/ENSG00000135929/ENSG00000140284	APOE/CYP27A1/SLC27A2	GO_BP
GO:0008206~bile acid metabolic process	2	2/27	49/18368	0.00234501	0.0478902	27.7672	ENSG00000135929/ENSG00000140284	CYP27A1/SLC27A2	GO_BP
GO:1900047~negative regulation of hemostasis	2	2/27	49/18368	0.00234501	0.0478902	27.7672	ENSG00000130203/ENSG00000105664	APOE/COMP	GO_BP
GO:0006636~unsaturated fatty acid biosynthetic process	2	2/27	51/18368	0.00253782	0.0507013	26.6783	ENSG00000179593/ENSG00000149485	ALOX15B/FADS1	GO_BP
GO:0046164~alcohol catabolic process	2	2/27	55/18368	0.00294514	0.0575869	24.738	ENSG00000130203/ENSG00000135929	APOE/CYP27A1	GO_BP
GO:0051055~negative regulation of lipid biosynthetic process	2	2/27	61/18368	0.00360973	0.0691113	22.3048	ENSG00000130208/ENSG00000130203	APOC1/APOE	GO_BP
GO:0010876~lipid localization	4	4/27	442/18368	0.00374286	0.0701976	6.15653	ENSG00000130208/ENSG00000130203/ENSG00000140284/ENSG00000057252	APOC1/APOE/SLC27A2/SOAT1	GO_BP
GO:0031667~response to nutrient levels	4	4/27	446/18368	0.00386514	0.0710412	6.10131	ENSG00000130203/ENSG00000118520/ENSG00000149485/ENSG00000143627	APOE/ARG1/FADS1/PKLR	GO_BP
GO:0051051~negative regulation of transport	4	4/27	449/18368	0.00395862	0.0713328	6.06055	ENSG00000130208/ENSG00000130203/ENSG00000166501/ENSG00000050628	APOC1/APOE/PRKCB/PTGER3	GO_BP
GO:0015909~long-chain fatty acid transport	2	2/27	66/18368	0.004212	0.074439	20.615	ENSG00000130203/ENSG00000140284	APOE/SLC27A2	GO_BP
GO:1900046~regulation of hemostasis	2	2/27	68/18368	0.00446509	0.0774229	20.0087	ENSG00000130203/ENSG00000105664	APOE/COMP	GO_BP
GO:0009991~response to extracellular stimulus	4	4/27	479/18368	0.00497972	0.0847475	5.68097	ENSG00000130203/ENSG00000118520/ENSG00000149485/ENSG00000143627	APOE/ARG1/FADS1/PKLR	GO_BP
GO:1901361~organic cyclic compound catabolic process	4	4/27	493/18368	0.00551202	0.0894177	5.51965	ENSG00000130203/ENSG00000135929/ENSG00000119125/ENSG00000117594	APOE/CYP27A1/GDA/HSD11B1	GO_BP
GO:0030301~cholesterol transport	2	2/27	76/18368	0.00554604	0.0894177	17.9025	ENSG00000130208/ENSG00000130203	APOC1/APOE	GO_BP
GO:0048844~artery morphogenesis	2	2/27	76/18368	0.00554604	0.0894177	17.9025	ENSG00000130203/ENSG00000105664	APOE/COMP	GO_BP
GO:1901616~organic hydroxy compound catabolic process	2	2/27	78/18368	0.00583323	0.0924265	17.4435	ENSG00000130203/ENSG00000135929	APOE/CYP27A1	GO_BP
GO:0019915~lipid storage	2	2/27	83/18368	0.00658045	0.102499	16.3927	ENSG00000130203/ENSG00000057252	APOE/SOAT1	GO_BP
GO:0042982~amyloid precursor protein metabolic process	2	2/27	88/18368	0.00736896	0.112868	15.4613	ENSG00000130203/ENSG00000057252	APOE/SOAT1	GO_BP
GO:0015918~sterol transport	2	2/27	91/18368	0.00786164	0.11844	14.9516	ENSG00000130208/ENSG00000130203	APOC1/APOE	GO_BP
GO:0042632~cholesterol homeostasis	2	2/27	94/18368	0.00836884	0.124048	14.4744	ENSG00000130203/ENSG00000057252	APOE/SOAT1	GO_BP
GO:0055092~sterol homeostasis	2	2/27	95/18368	0.00854111	0.124592	14.322	ENSG00000130203/ENSG00000057252	APOE/SOAT1	GO_BP
GO:0071375~cellular response to peptide hormone stimulus	3	3/27	293/18368	0.00885289	0.127122	6.96549	ENSG00000118520/ENSG00000143627/ENSG00000166501	ARG1/PKLR/PRKCB	GO_BP
GO:0015908~fatty acid transport	2	2/27	99/18368	0.00924609	0.128547	13.7434	ENSG00000130203/ENSG00000140284	APOE/SLC27A2	GO_BP
GO:0043588~skin development	3	3/27	298/18368	0.00927028	0.128547	6.84862	ENSG00000179593/ENSG00000105664/ENSG00000184148	ALOX15B/COMP/SPRR4	GO_BP
GO:0062014~negative regulation of small molecule metabolic process	2	2/27	100/18368	0.00942628	0.128547	13.6059	ENSG00000130208/ENSG00000130203	APOC1/APOE	GO_BP
GO:0051702~biological process involved in interaction with symbiont	2	2/27	101/18368	0.00960805	0.128547	13.4712	ENSG00000130203/ENSG00000118520	APOE/ARG1	GO_BP
GO:0006641~triglyceride metabolic process	2	2/27	102/18368	0.00979138	0.128547	13.3391	ENSG00000130208/ENSG00000130203	APOC1/APOE	GO_BP
GO:0015914~phospholipid transport	2	2/27	102/18368	0.00979138	0.128547	13.3391	ENSG00000130208/ENSG00000130203	APOC1/APOE	GO_BP
GO:0060840~artery development	2	2/27	103/18368	0.00997628	0.12913	13.2096	ENSG00000130203/ENSG00000105664	APOE/COMP	GO_BP
GO:0019218~regulation of steroid metabolic process	2	2/27	104/18368	0.0101627	0.129716	13.0826	ENSG00000130208/ENSG00000130203	APOC1/APOE	GO_BP
GO:0045833~negative regulation of lipid metabolic process	2	2/27	105/18368	0.0103507	0.13003	12.958	ENSG00000130208/ENSG00000130203	APOC1/APOE	GO_BP
GO:0006939~smooth muscle contraction	2	2/27	110/18368	0.0113139	0.13003	12.369	ENSG00000105664/ENSG00000050628	COMP/PTGER3	GO_BP
GO:0034440~lipid oxidation	2	2/27	112/18368	0.0117099	0.13003	12.1481	ENSG00000179593/ENSG00000140284	ALOX15B/SLC27A2	GO_BP
GO:0032368~regulation of lipid transport	2	2/27	115/18368	0.0123152	0.13003	11.8312	ENSG00000130208/ENSG00000130203	APOC1/APOE	GO_BP
GO:0000050~urea cycle	1	1/27	10/18368	0.0146062	0.13003	68.0296	ENSG00000118520	ARG1	GO_BP
GO:0006527~arginine catabolic process	1	1/27	10/18368	0.0146062	0.13003	68.0296	ENSG00000118520	ARG1	GO_BP
GO:0009128~purine nucleoside monophosphate catabolic process	1	1/27	10/18368	0.0146062	0.13003	68.0296	ENSG00000119125	GDA	GO_BP
GO:0009155~purine deoxyribonucleotide catabolic process	1	1/27	10/18368	0.0146062	0.13003	68.0296	ENSG00000119125	GDA	GO_BP
GO:0009169~purine ribonucleoside monophosphate catabolic process	1	1/27	10/18368	0.0146062	0.13003	68.0296	ENSG00000119125	GDA	GO_BP
GO:0032372~negative regulation of sterol transport	1	1/27	10/18368	0.0146062	0.13003	68.0296	ENSG00000130208	APOC1	GO_BP
GO:0032375~negative regulation of cholesterol transport	1	1/27	10/18368	0.0146062	0.13003	68.0296	ENSG00000130208	APOC1	GO_BP
GO:0033197~response to vitamin E	1	1/27	10/18368	0.0146062	0.13003	68.0296	ENSG00000118520	ARG1	GO_BP
GO:0036109~alpha-linolenic acid metabolic process	1	1/27	10/18368	0.0146062	0.13003	68.0296	ENSG00000149485	FADS1	GO_BP
GO:0042368~vitamin D biosynthetic process	1	1/27	10/18368	0.0146062	0.13003	68.0296	ENSG00000135929	CYP27A1	GO_BP
GO:0150172~regulation of phosphatidylcholine metabolic process	1	1/27	10/18368	0.0146062	0.13003	68.0296	ENSG00000130208	APOC1	GO_BP
GO:0006066~alcohol metabolic process	3	3/27	359/18368	0.0153008	0.13003	5.68493	ENSG00000130203/ENSG00000135929/ENSG00000057252	APOE/CYP27A1/SOAT1	GO_BP
GO:1901653~cellular response to peptide	3	3/27	359/18368	0.0153008	0.13003	5.68493	ENSG00000118520/ENSG00000143627/ENSG00000166501	ARG1/PKLR/PRKCB	GO_BP
GO:0006639~acylglycerol metabolic process	2	2/27	130/18368	0.0155421	0.13003	10.4661	ENSG00000130208/ENSG00000130203	APOC1/APOE	GO_BP
GO:0030168~platelet activation	2	2/27	130/18368	0.0155421	0.13003	10.4661	ENSG00000130203/ENSG00000105664	APOE/COMP	GO_BP
GO:0006638~neutral lipid metabolic process	2	2/27	131/18368	0.0157689	0.13003	10.3862	ENSG00000130208/ENSG00000130203	APOC1/APOE	GO_BP
GO:1902600~proton transmembrane transport	2	2/27	132/18368	0.0159971	0.13003	10.3075	ENSG00000182938/ENSG00000162877	OTOP3/PM20D1	GO_BP
GO:0001660~fever generation	1	1/27	11/18368	0.0160554	0.13003	61.8451	ENSG00000050628	PTGER3	GO_BP
GO:0002725~negative regulation of T cell cytokine production	1	1/27	11/18368	0.0160554	0.13003	61.8451	ENSG00000118520	ARG1	GO_BP
GO:0009120~deoxyribonucleoside metabolic process	1	1/27	11/18368	0.0160554	0.13003	61.8451	ENSG00000119125	GDA	GO_BP
GO:0014831~gastro-intestinal system smooth muscle contraction	1	1/27	11/18368	0.0160554	0.13003	61.8451	ENSG00000050628	PTGER3	GO_BP
GO:0019372~lipoxygenase pathway	1	1/27	11/18368	0.0160554	0.13003	61.8451	ENSG00000179593	ALOX15B	GO_BP
GO:0051081~nuclear membrane disassembly	1	1/27	11/18368	0.0160554	0.13003	61.8451	ENSG00000166501	PRKCB	GO_BP
GO:0060453~regulation of gastric acid secretion	1	1/27	11/18368	0.0160554	0.13003	61.8451	ENSG00000050628	PTGER3	GO_BP
GO:0071377~cellular response to glucagon stimulus	1	1/27	11/18368	0.0160554	0.13003	61.8451	ENSG00000118520	ARG1	GO_BP
GO:0071872~cellular response to epinephrine stimulus	1	1/27	11/18368	0.0160554	0.13003	61.8451	ENSG00000143627	PKLR	GO_BP
GO:0097084~vascular associated smooth muscle cell development	1	1/27	11/18368	0.0160554	0.13003	61.8451	ENSG00000105664	COMP	GO_BP
GO:0099171~presynaptic modulation of chemical synaptic transmission	1	1/27	11/18368	0.0160554	0.13003	61.8451	ENSG00000166501	PRKCB	GO_BP
GO:0099188~postsynaptic cytoskeleton organization	1	1/27	11/18368	0.0160554	0.13003	61.8451	ENSG00000148798	INA	GO_BP
GO:1902950~regulation of dendritic spine maintenance	1	1/27	11/18368	0.0160554	0.13003	61.8451	ENSG00000130203	APOE	GO_BP
GO:2000644~regulation of receptor catabolic process	1	1/27	11/18368	0.0160554	0.13003	61.8451	ENSG00000130203	APOE	GO_BP
GO:0010269~response to selenium ion	1	1/27	12/18368	0.0175027	0.13003	56.6914	ENSG00000118520	ARG1	GO_BP
GO:0019627~urea metabolic process	1	1/27	12/18368	0.0175027	0.13003	56.6914	ENSG00000118520	ARG1	GO_BP
GO:0030397~membrane disassembly	1	1/27	12/18368	0.0175027	0.13003	56.6914	ENSG00000166501	PRKCB	GO_BP
GO:0031650~regulation of heat generation	1	1/27	12/18368	0.0175027	0.13003	56.6914	ENSG00000050628	PTGER3	GO_BP
GO:0034370~triglyceride-rich lipoprotein particle remodeling	1	1/27	12/18368	0.0175027	0.13003	56.6914	ENSG00000130203	APOE	GO_BP
GO:0034372~very-low-density lipoprotein particle remodeling	1	1/27	12/18368	0.0175027	0.13003	56.6914	ENSG00000130203	APOE	GO_BP
GO:0070943~neutrophil-mediated killing of symbiont cell	1	1/27	12/18368	0.0175027	0.13003	56.6914	ENSG00000118520	ARG1	GO_BP
GO:0071941~nitrogen cycle metabolic process	1	1/27	12/18368	0.0175027	0.13003	56.6914	ENSG00000118520	ARG1	GO_BP
GO:0090209~negative regulation of triglyceride metabolic process	1	1/27	12/18368	0.0175027	0.13003	56.6914	ENSG00000130203	APOE	GO_BP
GO:1900272~negative regulation of long-term synaptic potentiation	1	1/27	12/18368	0.0175027	0.13003	56.6914	ENSG00000130203	APOE	GO_BP
GO:0035296~regulation of tube diameter	2	2/27	139/18368	0.0176342	0.13003	9.78844	ENSG00000130203/ENSG00000105664	APOE/COMP	GO_BP
GO:0097746~blood vessel diameter maintenance	2	2/27	139/18368	0.0176342	0.13003	9.78844	ENSG00000130203/ENSG00000105664	APOE/COMP	GO_BP
GO:0035150~regulation of tube size	2	2/27	140/18368	0.0178737	0.13003	9.71852	ENSG00000130203/ENSG00000105664	APOE/COMP	GO_BP
GO:0042157~lipoprotein metabolic process	2	2/27	140/18368	0.0178737	0.13003	9.71852	ENSG00000130208/ENSG00000130203	APOC1/APOE	GO_BP
GO:0046165~alcohol biosynthetic process	2	2/27	142/18368	0.0183569	0.13003	9.58164	ENSG00000130203/ENSG00000135929	APOE/CYP27A1	GO_BP
GO:0006869~lipid transport	3	3/27	388/18368	0.0187919	0.13003	5.26002	ENSG00000130208/ENSG00000130203/ENSG00000140284	APOC1/APOE/SLC27A2	GO_BP
GO:0006644~phospholipid metabolic process	3	3/27	389/18368	0.0189196	0.13003	5.2465	ENSG00000179593/ENSG00000130208/ENSG00000149485	ALOX15B/APOC1/FADS1	GO_BP
GO:0035745~T-helper 2 cell cytokine production	1	1/27	13/18368	0.0189478	0.13003	52.3305	ENSG00000118520	ARG1	GO_BP
GO:0042362~fat-soluble vitamin biosynthetic process	1	1/27	13/18368	0.0189478	0.13003	52.3305	ENSG00000135929	CYP27A1	GO_BP
GO:0046415~urate metabolic process	1	1/27	13/18368	0.0189478	0.13003	52.3305	ENSG00000165449	SLC16A9	GO_BP
GO:1905907~negative regulation of amyloid fibril formation	1	1/27	13/18368	0.0189478	0.13003	52.3305	ENSG00000130203	APOE	GO_BP
GO:2000551~regulation of T-helper 2 cell cytokine production	1	1/27	13/18368	0.0189478	0.13003	52.3305	ENSG00000118520	ARG1	GO_BP
GO:0015748~organophosphate ester transport	2	2/27	145/18368	0.0190921	0.13003	9.3834	ENSG00000130208/ENSG00000130203	APOC1/APOE	GO_BP
GO:0007584~response to nutrient	2	2/27	150/18368	0.0203446	0.13003	9.07062	ENSG00000118520/ENSG00000143627	ARG1/PKLR	GO_BP
GO:0002829~negative regulation of type 2 immune response	1	1/27	14/18368	0.0203909	0.13003	48.5926	ENSG00000118520	ARG1	GO_BP
GO:0009158~ribonucleoside monophosphate catabolic process	1	1/27	14/18368	0.0203909	0.13003	48.5926	ENSG00000119125	GDA	GO_BP
GO:0009159~deoxyribonucleoside monophosphate catabolic process	1	1/27	14/18368	0.0203909	0.13003	48.5926	ENSG00000119125	GDA	GO_BP
GO:0034380~high-density lipoprotein particle assembly	1	1/27	14/18368	0.0203909	0.13003	48.5926	ENSG00000130203	APOE	GO_BP
GO:0034384~high-density lipoprotein particle clearance	1	1/27	14/18368	0.0203909	0.13003	48.5926	ENSG00000130203	APOE	GO_BP
GO:0035358~regulation of peroxisome proliferator activated receptor signaling pathway	1	1/27	14/18368	0.0203909	0.13003	48.5926	ENSG00000179593	ALOX15B	GO_BP
GO:0043252~sodium-independent organic anion transport	1	1/27	14/18368	0.0203909	0.13003	48.5926	ENSG00000173930	SLCO4C1	GO_BP
GO:0044794~positive regulation by host of viral process	1	1/27	14/18368	0.0203909	0.13003	48.5926	ENSG00000130203	APOE	GO_BP
GO:0070942~neutrophil mediated cytotoxicity	1	1/27	14/18368	0.0203909	0.13003	48.5926	ENSG00000118520	ARG1	GO_BP
GO:0071871~response to epinephrine	1	1/27	14/18368	0.0203909	0.13003	48.5926	ENSG00000143627	PKLR	GO_BP
GO:0072578~neurotransmitter-gated ion channel clustering	1	1/27	14/18368	0.0203909	0.13003	48.5926	ENSG00000130203	APOE	GO_BP
GO:2001140~positive regulation of phospholipid transport	1	1/27	14/18368	0.0203909	0.13003	48.5926	ENSG00000130203	APOE	GO_BP
GO:0045834~positive regulation of lipid metabolic process	2	2/27	151/18368	0.0205992	0.13003	9.01055	ENSG00000130208/ENSG00000130203	APOC1/APOE	GO_BP
GO:1905952~regulation of lipid localization	2	2/27	151/18368	0.0205992	0.13003	9.01055	ENSG00000130208/ENSG00000130203	APOC1/APOE	GO_BP
GO:0043434~response to peptide hormone	3	3/27	403/18368	0.0207585	0.13003	5.06424	ENSG00000118520/ENSG00000143627/ENSG00000166501	ARG1/PKLR/PRKCB	GO_BP
GO:0120254~olefinic compound metabolic process	2	2/27	155/18368	0.021631	0.13003	8.77802	ENSG00000179593/ENSG00000149485	ALOX15B/FADS1	GO_BP
GO:0030949~positive regulation of vascular endothelial growth factor receptor signaling pathway	1	1/27	15/18368	0.021832	0.13003	45.3531	ENSG00000166501	PRKCB	GO_BP
GO:0032488~Cdc42 protein signal transduction	1	1/27	15/18368	0.021832	0.13003	45.3531	ENSG00000130203	APOE	GO_BP
GO:0046007~negative regulation of activated T cell proliferation	1	1/27	15/18368	0.021832	0.13003	45.3531	ENSG00000118520	ARG1	GO_BP
GO:2001138~regulation of phospholipid transport	1	1/27	15/18368	0.021832	0.13003	45.3531	ENSG00000130203	APOE	GO_BP
GO:0046434~organophosphate catabolic process	2	2/27	157/18368	0.0221548	0.13003	8.66619	ENSG00000130208/ENSG00000119125	APOC1/GDA	GO_BP
GO:0009151~purine deoxyribonucleotide metabolic process	1	1/27	16/18368	0.023271	0.13003	42.5185	ENSG00000119125	GDA	GO_BP
GO:0031649~heat generation	1	1/27	16/18368	0.023271	0.13003	42.5185	ENSG00000050628	PTGER3	GO_BP
GO:0034374~low-density lipoprotein particle remodeling	1	1/27	16/18368	0.023271	0.13003	42.5185	ENSG00000130203	APOE	GO_BP
GO:0034638~phosphatidylcholine catabolic process	1	1/27	16/18368	0.023271	0.13003	42.5185	ENSG00000130208	APOC1	GO_BP
GO:0035641~locomotory exploration behavior	1	1/27	16/18368	0.023271	0.13003	42.5185	ENSG00000130203	APOE	GO_BP
GO:0042159~lipoprotein catabolic process	1	1/27	16/18368	0.023271	0.13003	42.5185	ENSG00000130203	APOE	GO_BP
GO:0051044~positive regulation of membrane protein ectodomain proteolysis	1	1/27	16/18368	0.023271	0.13003	42.5185	ENSG00000130203	APOE	GO_BP
GO:0060330~regulation of response to interferon-gamma	1	1/27	16/18368	0.023271	0.13003	42.5185	ENSG00000118520	ARG1	GO_BP
GO:0060334~regulation of interferon-gamma-mediated signaling pathway	1	1/27	16/18368	0.023271	0.13003	42.5185	ENSG00000118520	ARG1	GO_BP
GO:1902931~negative regulation of alcohol biosynthetic process	1	1/27	16/18368	0.023271	0.13003	42.5185	ENSG00000130203	APOE	GO_BP
GO:1905906~regulation of amyloid fibril formation	1	1/27	16/18368	0.023271	0.13003	42.5185	ENSG00000130203	APOE	GO_BP
GO:0007568~aging	2	2/27	162/18368	0.0234875	0.13003	8.39872	ENSG00000118520/ENSG00000105664	ARG1/COMP	GO_BP
GO:0051048~negative regulation of secretion	2	2/27	162/18368	0.0234875	0.13003	8.39872	ENSG00000130203/ENSG00000050628	APOE/PTGER3	GO_BP
GO:0099173~postsynapse organization	2	2/27	162/18368	0.0234875	0.13003	8.39872	ENSG00000130203/ENSG00000148798	APOE/INA	GO_BP
GO:0001936~regulation of endothelial cell proliferation	2	2/27	164/18368	0.0240297	0.130498	8.2963	ENSG00000130203/ENSG00000118520	APOE/ARG1	GO_BP
GO:0010985~negative regulation of lipoprotein particle clearance	1	1/27	17/18368	0.024708	0.130498	40.0174	ENSG00000130208	APOC1	GO_BP
GO:0033189~response to vitamin A	1	1/27	17/18368	0.024708	0.130498	40.0174	ENSG00000118520	ARG1	GO_BP
GO:0043117~positive regulation of vascular permeability	1	1/27	17/18368	0.024708	0.130498	40.0174	ENSG00000130203	APOE	GO_BP
GO:0044539~long-chain fatty acid import into cell	1	1/27	17/18368	0.024708	0.130498	40.0174	ENSG00000140284	SLC27A2	GO_BP
GO:0055089~fatty acid homeostasis	1	1/27	17/18368	0.024708	0.130498	40.0174	ENSG00000130203	APOE	GO_BP
GO:0060192~negative regulation of lipase activity	1	1/27	17/18368	0.024708	0.130498	40.0174	ENSG00000130208	APOC1	GO_BP
GO:0060457~negative regulation of digestive system process	1	1/27	17/18368	0.024708	0.130498	40.0174	ENSG00000050628	PTGER3	GO_BP
GO:0030216~keratinocyte differentiation	2	2/27	168/18368	0.0251296	0.131307	8.09877	ENSG00000179593/ENSG00000184148	ALOX15B/SPRR4	GO_BP
GO:0055088~lipid homeostasis	2	2/27	169/18368	0.0254077	0.131307	8.05084	ENSG00000130203/ENSG00000057252	APOE/SOAT1	GO_BP
GO:0001696~gastric acid secretion	1	1/27	18/18368	0.026143	0.131307	37.7942	ENSG00000050628	PTGER3	GO_BP
GO:0009125~nucleoside monophosphate catabolic process	1	1/27	18/18368	0.026143	0.131307	37.7942	ENSG00000119125	GDA	GO_BP
GO:0043691~reverse cholesterol transport	1	1/27	18/18368	0.026143	0.131307	37.7942	ENSG00000130203	APOE	GO_BP
GO:0060263~regulation of respiratory burst	1	1/27	18/18368	0.026143	0.131307	37.7942	ENSG00000132465	JCHAIN	GO_BP
GO:0140354~lipid import into cell	1	1/27	18/18368	0.026143	0.131307	37.7942	ENSG00000140284	SLC27A2	GO_BP
GO:1900221~regulation of amyloid-beta clearance	1	1/27	18/18368	0.026143	0.131307	37.7942	ENSG00000130203	APOE	GO_BP
GO:0046890~regulation of lipid biosynthetic process	2	2/27	173/18368	0.0265331	0.131307	7.8647	ENSG00000130208/ENSG00000130203	APOC1/APOE	GO_BP
GO:0002888~positive regulation of myeloid leukocyte mediated immunity	1	1/27	19/18368	0.0275759	0.131307	35.8051	ENSG00000118520	ARG1	GO_BP
GO:0003417~growth plate cartilage development	1	1/27	19/18368	0.0275759	0.131307	35.8051	ENSG00000105664	COMP	GO_BP
GO:0006144~purine nucleobase metabolic process	1	1/27	19/18368	0.0275759	0.131307	35.8051	ENSG00000119125	GDA	GO_BP
GO:0010544~negative regulation of platelet activation	1	1/27	19/18368	0.0275759	0.131307	35.8051	ENSG00000130203	APOE	GO_BP
GO:0010744~positive regulation of macrophage derived foam cell differentiation	1	1/27	19/18368	0.0275759	0.131307	35.8051	ENSG00000179593	ALOX15B	GO_BP
GO:0010878~cholesterol storage	1	1/27	19/18368	0.0275759	0.131307	35.8051	ENSG00000057252	SOAT1	GO_BP
GO:0035743~CD4-positive, alpha-beta T cell cytokine production	1	1/27	19/18368	0.0275759	0.131307	35.8051	ENSG00000118520	ARG1	GO_BP
GO:0042359~vitamin D metabolic process	1	1/27	19/18368	0.0275759	0.131307	35.8051	ENSG00000135929	CYP27A1	GO_BP
GO:0042953~lipoprotein transport	1	1/27	19/18368	0.0275759	0.131307	35.8051	ENSG00000166501	PRKCB	GO_BP
GO:0045618~positive regulation of keratinocyte differentiation	1	1/27	19/18368	0.0275759	0.131307	35.8051	ENSG00000179593	ALOX15B	GO_BP
GO:0030324~lung development	2	2/27	178/18368	0.027968	0.132487	7.64378	ENSG00000118520/ENSG00000117594	ARG1/HSD11B1	GO_BP
GO:0006874~cellular calcium ion homeostasis	3	3/27	455/18368	0.0284313	0.132564	4.48547	ENSG00000130203/ENSG00000166501/ENSG00000050628	APOE/PRKCB/PTGER3	GO_BP
GO:0001935~endothelial cell proliferation	2	2/27	180/18368	0.0285506	0.132564	7.55885	ENSG00000130203/ENSG00000118520	APOE/ARG1	GO_BP
GO:0006525~arginine metabolic process	1	1/27	20/18368	0.0290068	0.132564	34.0148	ENSG00000118520	ARG1	GO_BP
GO:0009110~vitamin biosynthetic process	1	1/27	20/18368	0.0290068	0.132564	34.0148	ENSG00000135929	CYP27A1	GO_BP
GO:0044872~lipoprotein localization	1	1/27	20/18368	0.0290068	0.132564	34.0148	ENSG00000166501	PRKCB	GO_BP
GO:0051004~regulation of lipoprotein lipase activity	1	1/27	20/18368	0.0290068	0.132564	34.0148	ENSG00000130208	APOC1	GO_BP
GO:0097062~dendritic spine maintenance	1	1/27	20/18368	0.0290068	0.132564	34.0148	ENSG00000130203	APOE	GO_BP
GO:0030323~respiratory tube development	2	2/27	182/18368	0.0291381	0.132564	7.47578	ENSG00000118520/ENSG00000117594	ARG1/HSD11B1	GO_BP
GO:0055074~calcium ion homeostasis	3	3/27	467/18368	0.0303908	0.13383	4.37021	ENSG00000130203/ENSG00000166501/ENSG00000050628	APOE/PRKCB/PTGER3	GO_BP
GO:0010829~negative regulation of glucose transmembrane transport	1	1/27	21/18368	0.0304357	0.13383	32.3951	ENSG00000166501	PRKCB	GO_BP
GO:0033762~response to glucagon	1	1/27	21/18368	0.0304357	0.13383	32.3951	ENSG00000118520	ARG1	GO_BP
GO:0035357~peroxisome proliferator activated receptor signaling pathway	1	1/27	21/18368	0.0304357	0.13383	32.3951	ENSG00000179593	ALOX15B	GO_BP
GO:0045717~negative regulation of fatty acid biosynthetic process	1	1/27	21/18368	0.0304357	0.13383	32.3951	ENSG00000130208	APOC1	GO_BP
GO:0050855~regulation of B cell receptor signaling pathway	1	1/27	21/18368	0.0304357	0.13383	32.3951	ENSG00000166501	PRKCB	GO_BP
GO:0051000~positive regulation of nitric-oxide synthase activity	1	1/27	21/18368	0.0304357	0.13383	32.3951	ENSG00000130203	APOE	GO_BP
GO:0010042~response to manganese ion	1	1/27	22/18368	0.0318625	0.138121	30.9226	ENSG00000118520	ARG1	GO_BP
GO:0010226~response to lithium ion	1	1/27	22/18368	0.0318625	0.138121	30.9226	ENSG00000143627	PKLR	GO_BP
GO:0035988~chondrocyte proliferation	1	1/27	22/18368	0.0318625	0.138121	30.9226	ENSG00000105664	COMP	GO_BP
GO:0000302~response to reactive oxygen species	2	2/27	195/18368	0.0330746	0.140326	6.9774	ENSG00000130203/ENSG00000118520	APOE/ARG1	GO_BP
GO:0010155~regulation of proton transport	1	1/27	23/18368	0.0332873	0.140326	29.5781	ENSG00000162877	PM20D1	GO_BP
GO:0010259~multicellular organism aging	1	1/27	23/18368	0.0332873	0.140326	29.5781	ENSG00000105664	COMP	GO_BP
GO:0014821~phasic smooth muscle contraction	1	1/27	23/18368	0.0332873	0.140326	29.5781	ENSG00000050628	PTGER3	GO_BP
GO:0045540~regulation of cholesterol biosynthetic process	1	1/27	23/18368	0.0332873	0.140326	29.5781	ENSG00000130203	APOE	GO_BP
GO:0106118~regulation of sterol biosynthetic process	1	1/27	23/18368	0.0332873	0.140326	29.5781	ENSG00000130203	APOE	GO_BP
GO:1901652~response to peptide	3	3/27	489/18368	0.0341664	0.141772	4.1736	ENSG00000118520/ENSG00000143627/ENSG00000166501	ARG1/PKLR/PRKCB	GO_BP
GO:0009162~deoxyribonucleoside monophosphate metabolic process	1	1/27	24/18368	0.0347101	0.141772	28.3457	ENSG00000119125	GDA	GO_BP
GO:0010560~positive regulation of glycoprotein biosynthetic process	1	1/27	24/18368	0.0347101	0.141772	28.3457	ENSG00000057252	SOAT1	GO_BP
GO:0042983~amyloid precursor protein biosynthetic process	1	1/27	24/18368	0.0347101	0.141772	28.3457	ENSG00000057252	SOAT1	GO_BP
GO:0042984~regulation of amyloid precursor protein biosynthetic process	1	1/27	24/18368	0.0347101	0.141772	28.3457	ENSG00000057252	SOAT1	GO_BP
GO:0050857~positive regulation of antigen receptor-mediated signaling pathway	1	1/27	24/18368	0.0347101	0.141772	28.3457	ENSG00000166501	PRKCB	GO_BP
GO:0051043~regulation of membrane protein ectodomain proteolysis	1	1/27	24/18368	0.0347101	0.141772	28.3457	ENSG00000130203	APOE	GO_BP
GO:0072503~cellular divalent inorganic cation homeostasis	3	3/27	493/18368	0.0348783	0.141828	4.13973	ENSG00000130203/ENSG00000166501/ENSG00000050628	APOE/PRKCB/PTGER3	GO_BP
GO:0060541~respiratory system development	2	2/27	202/18368	0.0352767	0.141899	6.73561	ENSG00000118520/ENSG00000117594	ARG1/HSD11B1	GO_BP
GO:0032869~cellular response to insulin stimulus	2	2/27	204/18368	0.0359162	0.141899	6.66957	ENSG00000143627/ENSG00000166501	PKLR/PRKCB	GO_BP
GO:0009065~glutamine family amino acid catabolic process	1	1/27	25/18368	0.0361309	0.141899	27.2119	ENSG00000118520	ARG1	GO_BP
GO:0009164~nucleoside catabolic process	1	1/27	25/18368	0.0361309	0.141899	27.2119	ENSG00000119125	GDA	GO_BP
GO:0014829~vascular associated smooth muscle contraction	1	1/27	25/18368	0.0361309	0.141899	27.2119	ENSG00000105664	COMP	GO_BP
GO:0032369~negative regulation of lipid transport	1	1/27	25/18368	0.0361309	0.141899	27.2119	ENSG00000130208	APOC1	GO_BP
GO:0060333~interferon-gamma-mediated signaling pathway	1	1/27	25/18368	0.0361309	0.141899	27.2119	ENSG00000118520	ARG1	GO_BP
GO:1902430~negative regulation of amyloid-beta formation	1	1/27	25/18368	0.0361309	0.141899	27.2119	ENSG00000130203	APOE	GO_BP
GO:0030100~regulation of endocytosis	2	2/27	207/18368	0.0368839	0.142104	6.57291	ENSG00000130208/ENSG00000130203	APOC1/APOE	GO_BP
GO:0002675~positive regulation of acute inflammatory response	1	1/27	26/18368	0.0375497	0.142104	26.1652	ENSG00000050628	PTGER3	GO_BP
GO:0003094~glomerular filtration	1	1/27	26/18368	0.0375497	0.142104	26.1652	ENSG00000132465	JCHAIN	GO_BP
GO:0042832~defense response to protozoan	1	1/27	26/18368	0.0375497	0.142104	26.1652	ENSG00000118520	ARG1	GO_BP
GO:0046037~GMP metabolic process	1	1/27	26/18368	0.0375497	0.142104	26.1652	ENSG00000119125	GDA	GO_BP
GO:0050995~negative regulation of lipid catabolic process	1	1/27	26/18368	0.0375497	0.142104	26.1652	ENSG00000130208	APOC1	GO_BP
GO:0071549~cellular response to dexamethasone stimulus	1	1/27	26/18368	0.0375497	0.142104	26.1652	ENSG00000118520	ARG1	GO_BP
GO:1901215~negative regulation of neuron death	2	2/27	210/18368	0.0378618	0.142104	6.47901	ENSG00000130203/ENSG00000162877	APOE/PM20D1	GO_BP
GO:0001562~response to protozoan	1	1/27	27/18368	0.0389664	0.142104	25.1962	ENSG00000118520	ARG1	GO_BP
GO:0002710~negative regulation of T cell mediated immunity	1	1/27	27/18368	0.0389664	0.142104	25.1962	ENSG00000118520	ARG1	GO_BP
GO:0002719~negative regulation of cytokine production involved in immune response	1	1/27	27/18368	0.0389664	0.142104	25.1962	ENSG00000118520	ARG1	GO_BP
GO:0007263~nitric oxide mediated signal transduction	1	1/27	27/18368	0.0389664	0.142104	25.1962	ENSG00000130203	APOE	GO_BP
GO:0010875~positive regulation of cholesterol efflux	1	1/27	27/18368	0.0389664	0.142104	25.1962	ENSG00000130203	APOE	GO_BP
GO:0010894~negative regulation of steroid biosynthetic process	1	1/27	27/18368	0.0389664	0.142104	25.1962	ENSG00000130203	APOE	GO_BP
GO:0035640~exploration behavior	1	1/27	27/18368	0.0389664	0.142104	25.1962	ENSG00000130203	APOE	GO_BP
GO:0045606~positive regulation of epidermal cell differentiation	1	1/27	27/18368	0.0389664	0.142104	25.1962	ENSG00000179593	ALOX15B	GO_BP
GO:0097205~renal filtration	1	1/27	27/18368	0.0389664	0.142104	25.1962	ENSG00000132465	JCHAIN	GO_BP
GO:1903020~positive regulation of glycoprotein metabolic process	1	1/27	27/18368	0.0389664	0.142104	25.1962	ENSG00000057252	SOAT1	GO_BP
GO:0050866~negative regulation of cell activation	2	2/27	216/18368	0.0398474	0.144742	6.29904	ENSG00000130203/ENSG00000118520	APOE/ARG1	GO_BP
GO:0003416~endochondral bone growth	1	1/27	28/18368	0.0403812	0.144887	24.2963	ENSG00000105664	COMP	GO_BP
GO:0032801~receptor catabolic process	1	1/27	28/18368	0.0403812	0.144887	24.2963	ENSG00000130203	APOE	GO_BP
GO:0042278~purine nucleoside metabolic process	1	1/27	28/18368	0.0403812	0.144887	24.2963	ENSG00000119125	GDA	GO_BP
GO:0009743~response to carbohydrate	2	2/27	218/18368	0.040518	0.144887	6.24125	ENSG00000143627/ENSG00000166501	PKLR/PRKCB	GO_BP
GO:0044242~cellular lipid catabolic process	2	2/27	219/18368	0.040855	0.145526	6.21275	ENSG00000130208/ENSG00000140284	APOC1/SLC27A2	GO_BP
GO:0007596~blood coagulation	2	2/27	221/18368	0.0415321	0.14604	6.15653	ENSG00000130203/ENSG00000105664	APOE/COMP	GO_BP
GO:0002021~response to dietary excess	1	1/27	29/18368	0.0417939	0.14604	23.4585	ENSG00000130203	APOE	GO_BP
GO:0007271~synaptic transmission, cholinergic	1	1/27	29/18368	0.0417939	0.14604	23.4585	ENSG00000130203	APOE	GO_BP
GO:0009264~deoxyribonucleotide catabolic process	1	1/27	29/18368	0.0417939	0.14604	23.4585	ENSG00000119125	GDA	GO_BP
GO:1902992~negative regulation of amyloid precursor protein catabolic process	1	1/27	29/18368	0.0417939	0.14604	23.4585	ENSG00000130203	APOE	GO_BP
GO:0050817~coagulation	2	2/27	225/18368	0.0428992	0.147056	6.04708	ENSG00000130203/ENSG00000105664	APOE/COMP	GO_BP
GO:0030947~regulation of vascular endothelial growth factor receptor signaling pathway	1	1/27	30/18368	0.0432047	0.147056	22.6765	ENSG00000166501	PRKCB	GO_BP
GO:0033198~response to ATP	1	1/27	30/18368	0.0432047	0.147056	22.6765	ENSG00000143627	PKLR	GO_BP
GO:0034656~nucleobase-containing small molecule catabolic process	1	1/27	30/18368	0.0432047	0.147056	22.6765	ENSG00000119125	GDA	GO_BP
GO:0045939~negative regulation of steroid metabolic process	1	1/27	30/18368	0.0432047	0.147056	22.6765	ENSG00000130203	APOE	GO_BP
GO:0046386~deoxyribose phosphate catabolic process	1	1/27	30/18368	0.0432047	0.147056	22.6765	ENSG00000119125	GDA	GO_BP
GO:0051873~killing by host of symbiont cells	1	1/27	30/18368	0.0432047	0.147056	22.6765	ENSG00000118520	ARG1	GO_BP
GO:0007599~hemostasis	2	2/27	227/18368	0.0435891	0.147481	5.9938	ENSG00000130203/ENSG00000105664	APOE/COMP	GO_BP
GO:0045088~regulation of innate immune response	2	2/27	228/18368	0.0439356	0.147481	5.96751	ENSG00000130203/ENSG00000118520	APOE/ARG1	GO_BP
GO:0002063~chondrocyte development	1	1/27	31/18368	0.0446134	0.147481	21.945	ENSG00000105664	COMP	GO_BP
GO:0010984~regulation of lipoprotein particle clearance	1	1/27	31/18368	0.0446134	0.147481	21.945	ENSG00000130208	APOC1	GO_BP
GO:0032770~positive regulation of monooxygenase activity	1	1/27	31/18368	0.0446134	0.147481	21.945	ENSG00000130203	APOE	GO_BP
GO:0055094~response to lipoprotein particle	1	1/27	31/18368	0.0446134	0.147481	21.945	ENSG00000130203	APOE	GO_BP
GO:0060351~cartilage development involved in endochondral bone morphogenesis	1	1/27	31/18368	0.0446134	0.147481	21.945	ENSG00000105664	COMP	GO_BP
GO:0098868~bone growth	1	1/27	31/18368	0.0446134	0.147481	21.945	ENSG00000105664	COMP	GO_BP
GO:0009913~epidermal cell differentiation	2	2/27	231/18368	0.0449815	0.148165	5.89001	ENSG00000179593/ENSG00000184148	ALOX15B/SPRR4	GO_BP
GO:0002828~regulation of type 2 immune response	1	1/27	32/18368	0.0460202	0.148395	21.2593	ENSG00000118520	ARG1	GO_BP
GO:0010743~regulation of macrophage derived foam cell differentiation	1	1/27	32/18368	0.0460202	0.148395	21.2593	ENSG00000179593	ALOX15B	GO_BP
GO:0034383~low-density lipoprotein particle clearance	1	1/27	32/18368	0.0460202	0.148395	21.2593	ENSG00000057252	SOAT1	GO_BP
GO:0044788~modulation by host of viral process	1	1/27	32/18368	0.0460202	0.148395	21.2593	ENSG00000130203	APOE	GO_BP
GO:0045684~positive regulation of epidermis development	1	1/27	32/18368	0.0460202	0.148395	21.2593	ENSG00000179593	ALOX15B	GO_BP
GO:0071353~cellular response to interleukin-4	1	1/27	32/18368	0.0460202	0.148395	21.2593	ENSG00000118520	ARG1	GO_BP
GO:0046395~carboxylic acid catabolic process	2	2/27	236/18368	0.0467453	0.150206	5.76522	ENSG00000118520/ENSG00000140284	ARG1/SLC27A2	GO_BP
GO:0001662~behavioral fear response	1	1/27	33/18368	0.0474249	0.150358	20.615	ENSG00000130203	APOE	GO_BP
GO:0009112~nucleobase metabolic process	1	1/27	33/18368	0.0474249	0.150358	20.615	ENSG00000119125	GDA	GO_BP
GO:0016054~organic acid catabolic process	2	2/27	240/18368	0.0481747	0.150358	5.66914	ENSG00000118520/ENSG00000140284	ARG1/SLC27A2	GO_BP
GO:0002209~behavioral defense response	1	1/27	34/18368	0.0488277	0.150358	20.0087	ENSG00000130203	APOE	GO_BP
GO:0046475~glycerophospholipid catabolic process	1	1/27	34/18368	0.0488277	0.150358	20.0087	ENSG00000130208	APOC1	GO_BP
GO:0048261~negative regulation of receptor-mediated endocytosis	1	1/27	34/18368	0.0488277	0.150358	20.0087	ENSG00000130208	APOC1	GO_BP
GO:0070670~response to interleukin-4	1	1/27	34/18368	0.0488277	0.150358	20.0087	ENSG00000118520	ARG1	GO_BP
GO:0071402~cellular response to lipoprotein particle stimulus	1	1/27	34/18368	0.0488277	0.150358	20.0087	ENSG00000130203	APOE	GO_BP
GO:1990000~amyloid fibril formation	1	1/27	34/18368	0.0488277	0.150358	20.0087	ENSG00000130203	APOE	GO_BP
GO:0009636~response to toxic substance	2	2/27	242/18368	0.0488954	0.150358	5.62228	ENSG00000130203/ENSG00000118520	APOE/ARG1	GO_BP
GO:0015850~organic hydroxy compound transport	2	2/27	243/18368	0.0492573	0.150358	5.59915	ENSG00000130208/ENSG00000130203	APOC1/APOE	GO_BP
GO:0006898~receptor-mediated endocytosis	2	2/27	245/18368	0.049984	0.150358	5.55344	ENSG00000130208/ENSG00000130203	APOC1/APOE	GO_BP
GO:0000038~very long-chain fatty acid metabolic process	1	1/27	35/18368	0.0502284	0.150358	19.437	ENSG00000140284	SLC27A2	GO_BP
GO:0002446~neutrophil mediated immunity	1	1/27	35/18368	0.0502284	0.150358	19.437	ENSG00000118520	ARG1	GO_BP
GO:0019068~virion assembly	1	1/27	35/18368	0.0502284	0.150358	19.437	ENSG00000130203	APOE	GO_BP
GO:0019934~cGMP-mediated signaling	1	1/27	35/18368	0.0502284	0.150358	19.437	ENSG00000130203	APOE	GO_BP
GO:0032371~regulation of sterol transport	1	1/27	35/18368	0.0502284	0.150358	19.437	ENSG00000130208	APOC1	GO_BP
GO:0032374~regulation of cholesterol transport	1	1/27	35/18368	0.0502284	0.150358	19.437	ENSG00000130208	APOC1	GO_BP
GO:0035886~vascular associated smooth muscle cell differentiation	1	1/27	35/18368	0.0502284	0.150358	19.437	ENSG00000105664	COMP	GO_BP
GO:0045922~negative regulation of fatty acid metabolic process	1	1/27	35/18368	0.0502284	0.150358	19.437	ENSG00000130208	APOC1	GO_BP
GO:1901658~glycosyl compound catabolic process	1	1/27	35/18368	0.0502284	0.150358	19.437	ENSG00000119125	GDA	GO_BP
GO:0001941~postsynaptic membrane organization	1	1/27	36/18368	0.0516272	0.152558	18.8971	ENSG00000130203	APOE	GO_BP
GO:0007616~long-term memory	1	1/27	36/18368	0.0516272	0.152558	18.8971	ENSG00000130203	APOE	GO_BP
GO:0046627~negative regulation of insulin receptor signaling pathway	1	1/27	36/18368	0.0516272	0.152558	18.8971	ENSG00000166501	PRKCB	GO_BP
GO:0060999~positive regulation of dendritic spine development	1	1/27	36/18368	0.0516272	0.152558	18.8971	ENSG00000130203	APOE	GO_BP
GO:0042092~type 2 immune response	1	1/27	37/18368	0.053024	0.153719	18.3864	ENSG00000118520	ARG1	GO_BP
GO:0042596~fear response	1	1/27	37/18368	0.053024	0.153719	18.3864	ENSG00000130203	APOE	GO_BP
GO:0045730~respiratory burst	1	1/27	37/18368	0.053024	0.153719	18.3864	ENSG00000132465	JCHAIN	GO_BP
GO:0090181~regulation of cholesterol metabolic process	1	1/27	37/18368	0.053024	0.153719	18.3864	ENSG00000130203	APOE	GO_BP
GO:0097242~amyloid-beta clearance	1	1/27	37/18368	0.053024	0.153719	18.3864	ENSG00000130203	APOE	GO_BP
GO:1903725~regulation of phospholipid metabolic process	1	1/27	37/18368	0.053024	0.153719	18.3864	ENSG00000130208	APOC1	GO_BP
GO:0031348~negative regulation of defense response	2	2/27	256/18368	0.0540507	0.154832	5.31481	ENSG00000130203/ENSG00000118520	APOE/ARG1	GO_BP
GO:0002369~T cell cytokine production	1	1/27	38/18368	0.0544188	0.154832	17.9025	ENSG00000118520	ARG1	GO_BP
GO:0002701~negative regulation of production of molecular mediator of immune response	1	1/27	38/18368	0.0544188	0.154832	17.9025	ENSG00000118520	ARG1	GO_BP
GO:0002724~regulation of T cell cytokine production	1	1/27	38/18368	0.0544188	0.154832	17.9025	ENSG00000118520	ARG1	GO_BP
GO:0045616~regulation of keratinocyte differentiation	1	1/27	38/18368	0.0544188	0.154832	17.9025	ENSG00000179593	ALOX15B	GO_BP
GO:1900077~negative regulation of cellular response to insulin stimulus	1	1/27	38/18368	0.0544188	0.154832	17.9025	ENSG00000166501	PRKCB	GO_BP
GO:0032868~response to insulin	2	2/27	258/18368	0.0548026	0.155443	5.27361	ENSG00000143627/ENSG00000166501	PKLR/PRKCB	GO_BP
GO:0003018~vascular process in circulatory system	2	2/27	261/18368	0.0559375	0.158174	5.213	ENSG00000130203/ENSG00000105664	APOE/COMP	GO_BP
GO:0097009~energy homeostasis	1	1/27	40/18368	0.0572025	0.161255	17.0074	ENSG00000162877	PM20D1	GO_BP
GO:0009154~purine ribonucleotide catabolic process	1	1/27	41/18368	0.0585914	0.162185	16.5926	ENSG00000119125	GDA	GO_BP
GO:0050999~regulation of nitric-oxide synthase activity	1	1/27	41/18368	0.0585914	0.162185	16.5926	ENSG00000130203	APOE	GO_BP
GO:0055090~acylglycerol homeostasis	1	1/27	41/18368	0.0585914	0.162185	16.5926	ENSG00000130203	APOE	GO_BP
GO:0070328~triglyceride homeostasis	1	1/27	41/18368	0.0585914	0.162185	16.5926	ENSG00000130203	APOE	GO_BP
GO:0071548~response to dexamethasone	1	1/27	41/18368	0.0585914	0.162185	16.5926	ENSG00000118520	ARG1	GO_BP
GO:0090207~regulation of triglyceride metabolic process	1	1/27	41/18368	0.0585914	0.162185	16.5926	ENSG00000130203	APOE	GO_BP
GO:0006775~fat-soluble vitamin metabolic process	1	1/27	42/18368	0.0599783	0.164048	16.1975	ENSG00000135929	CYP27A1	GO_BP
GO:0009167~purine ribonucleoside monophosphate metabolic process	1	1/27	42/18368	0.0599783	0.164048	16.1975	ENSG00000119125	GDA	GO_BP
GO:0071763~nuclear membrane organization	1	1/27	42/18368	0.0599783	0.164048	16.1975	ENSG00000166501	PRKCB	GO_BP
GO:1905953~negative regulation of lipid localization	1	1/27	42/18368	0.0599783	0.164048	16.1975	ENSG00000130208	APOC1	GO_BP
GO:0001894~tissue homeostasis	2	2/27	272/18368	0.0601699	0.164083	5.00218	ENSG00000105664/ENSG00000132465	COMP/JCHAIN	GO_BP
GO:0009394~2'-deoxyribonucleotide metabolic process	1	1/27	43/18368	0.0613633	0.165375	15.8208	ENSG00000119125	GDA	GO_BP
GO:0014075~response to amine	1	1/27	43/18368	0.0613633	0.165375	15.8208	ENSG00000118520	ARG1	GO_BP
GO:0044058~regulation of digestive system process	1	1/27	43/18368	0.0613633	0.165375	15.8208	ENSG00000050628	PTGER3	GO_BP
GO:0060443~mammary gland morphogenesis	1	1/27	43/18368	0.0613633	0.165375	15.8208	ENSG00000118520	ARG1	GO_BP
GO:0006509~membrane protein ectodomain proteolysis	1	1/27	44/18368	0.0627462	0.165701	15.4613	ENSG00000130203	APOE	GO_BP
GO:0009126~purine nucleoside monophosphate metabolic process	1	1/27	44/18368	0.0627462	0.165701	15.4613	ENSG00000119125	GDA	GO_BP
GO:0009262~deoxyribonucleotide metabolic process	1	1/27	44/18368	0.0627462	0.165701	15.4613	ENSG00000119125	GDA	GO_BP
GO:0021762~substantia nigra development	1	1/27	44/18368	0.0627462	0.165701	15.4613	ENSG00000148798	INA	GO_BP
GO:0032964~collagen biosynthetic process	1	1/27	44/18368	0.0627462	0.165701	15.4613	ENSG00000118520	ARG1	GO_BP
GO:0046006~regulation of activated T cell proliferation	1	1/27	44/18368	0.0627462	0.165701	15.4613	ENSG00000118520	ARG1	GO_BP
GO:1902003~regulation of amyloid-beta formation	1	1/27	44/18368	0.0627462	0.165701	15.4613	ENSG00000130203	APOE	GO_BP
GO:0006520~cellular amino acid metabolic process	2	2/27	282/18368	0.0641118	0.166008	4.8248	ENSG00000118520/ENSG00000162877	ARG1/PM20D1	GO_BP
GO:0031349~positive regulation of defense response	2	2/27	282/18368	0.0641118	0.166008	4.8248	ENSG00000118520/ENSG00000050628	ARG1/PTGER3	GO_BP
GO:0006195~purine nucleotide catabolic process	1	1/27	45/18368	0.0641273	0.166008	15.1177	ENSG00000119125	GDA	GO_BP
GO:0016572~histone phosphorylation	1	1/27	45/18368	0.0641273	0.166008	15.1177	ENSG00000166501	PRKCB	GO_BP
GO:0019692~deoxyribose phosphate metabolic process	1	1/27	45/18368	0.0641273	0.166008	15.1177	ENSG00000119125	GDA	GO_BP
GO:0051180~vitamin transport	1	1/27	45/18368	0.0641273	0.166008	15.1177	ENSG00000134827	TCN1	GO_BP
GO:1900271~regulation of long-term synaptic potentiation	1	1/27	45/18368	0.0641273	0.166008	15.1177	ENSG00000130203	APOE	GO_BP
GO:0002673~regulation of acute inflammatory response	1	1/27	46/18368	0.0655063	0.167689	14.789	ENSG00000050628	PTGER3	GO_BP
GO:0009261~ribonucleotide catabolic process	1	1/27	46/18368	0.0655063	0.167689	14.789	ENSG00000119125	GDA	GO_BP
GO:0042908~xenobiotic transport	1	1/27	46/18368	0.0655063	0.167689	14.789	ENSG00000004846	ABCB5	GO_BP
GO:0046717~acid secretion	1	1/27	46/18368	0.0655063	0.167689	14.789	ENSG00000050628	PTGER3	GO_BP
GO:0044403~biological process involved in symbiotic interaction	2	2/27	286/18368	0.065713	0.167751	4.75732	ENSG00000130203/ENSG00000118520	APOE/ARG1	GO_BP
GO:0050798~activated T cell proliferation	1	1/27	47/18368	0.0668834	0.170266	14.4744	ENSG00000118520	ARG1	GO_BP
GO:0006953~acute-phase response	1	1/27	48/18368	0.0682586	0.171392	14.1728	ENSG00000050628	PTGER3	GO_BP
GO:0010543~regulation of platelet activation	1	1/27	48/18368	0.0682586	0.171392	14.1728	ENSG00000130203	APOE	GO_BP
GO:0030195~negative regulation of blood coagulation	1	1/27	48/18368	0.0682586	0.171392	14.1728	ENSG00000130203	APOE	GO_BP
GO:0042311~vasodilation	1	1/27	48/18368	0.0682586	0.171392	14.1728	ENSG00000130203	APOE	GO_BP
GO:0043114~regulation of vascular permeability	1	1/27	48/18368	0.0682586	0.171392	14.1728	ENSG00000130203	APOE	GO_BP
GO:0010874~regulation of cholesterol efflux	1	1/27	49/18368	0.0696318	0.17295	13.8836	ENSG00000130203	APOE	GO_BP
GO:0030850~prostate gland development	1	1/27	49/18368	0.0696318	0.17295	13.8836	ENSG00000179593	ALOX15B	GO_BP
GO:0042304~regulation of fatty acid biosynthetic process	1	1/27	49/18368	0.0696318	0.17295	13.8836	ENSG00000130208	APOC1	GO_BP
GO:0120009~intermembrane lipid transfer	1	1/27	49/18368	0.0696318	0.17295	13.8836	ENSG00000130203	APOE	GO_BP
GO:0072523~purine-containing compound catabolic process	1	1/27	50/18368	0.071003	0.175408	13.6059	ENSG00000119125	GDA	GO_BP
GO:1901570~fatty acid derivative biosynthetic process	1	1/27	50/18368	0.071003	0.175408	13.6059	ENSG00000179593	ALOX15B	GO_BP
GO:0006692~prostanoid metabolic process	1	1/27	51/18368	0.0723723	0.17642	13.3391	ENSG00000186526	CYP4F8	GO_BP
GO:0006693~prostaglandin metabolic process	1	1/27	51/18368	0.0723723	0.17642	13.3391	ENSG00000186526	CYP4F8	GO_BP
GO:0048168~regulation of neuronal synaptic plasticity	1	1/27	51/18368	0.0723723	0.17642	13.3391	ENSG00000130203	APOE	GO_BP
GO:0050819~negative regulation of coagulation	1	1/27	51/18368	0.0723723	0.17642	13.3391	ENSG00000130203	APOE	GO_BP
GO:1902991~regulation of amyloid precursor protein catabolic process	1	1/27	51/18368	0.0723723	0.17642	13.3391	ENSG00000130203	APOE	GO_BP
GO:0009395~phospholipid catabolic process	1	1/27	52/18368	0.0737397	0.178334	13.0826	ENSG00000130208	APOC1	GO_BP
GO:0034205~amyloid-beta formation	1	1/27	52/18368	0.0737397	0.178334	13.0826	ENSG00000130203	APOE	GO_BP
GO:1902930~regulation of alcohol biosynthetic process	1	1/27	52/18368	0.0737397	0.178334	13.0826	ENSG00000130203	APOE	GO_BP
GO:0010043~response to zinc ion	1	1/27	53/18368	0.0751051	0.180685	12.8358	ENSG00000118520	ARG1	GO_BP
GO:0050832~defense response to fungus	1	1/27	53/18368	0.0751051	0.180685	12.8358	ENSG00000118520	ARG1	GO_BP
GO:0002823~negative regulation of adaptive immune response based on somatic recombination of immune receptors built from immunoglobulin superfamily domains	1	1/27	54/18368	0.0764686	0.182022	12.5981	ENSG00000118520	ARG1	GO_BP
GO:0010559~regulation of glycoprotein biosynthetic process	1	1/27	54/18368	0.0764686	0.182022	12.5981	ENSG00000057252	SOAT1	GO_BP
GO:0045806~negative regulation of endocytosis	1	1/27	54/18368	0.0764686	0.182022	12.5981	ENSG00000130208	APOC1	GO_BP
GO:0071385~cellular response to glucocorticoid stimulus	1	1/27	54/18368	0.0764686	0.182022	12.5981	ENSG00000118520	ARG1	GO_BP
GO:1901214~regulation of neuron death	2	2/27	314/18368	0.0772916	0.182022	4.3331	ENSG00000130203/ENSG00000162877	APOE/PM20D1	GO_BP
GO:0002707~negative regulation of lymphocyte mediated immunity	1	1/27	55/18368	0.0778302	0.182022	12.369	ENSG00000118520	ARG1	GO_BP
GO:0006754~ATP biosynthetic process	1	1/27	55/18368	0.0778302	0.182022	12.369	ENSG00000143627	PKLR	GO_BP
GO:0032768~regulation of monooxygenase activity	1	1/27	55/18368	0.0778302	0.182022	12.369	ENSG00000130203	APOE	GO_BP
GO:0060998~regulation of dendritic spine development	1	1/27	55/18368	0.0778302	0.182022	12.369	ENSG00000130203	APOE	GO_BP
GO:2000300~regulation of synaptic vesicle exocytosis	1	1/27	55/18368	0.0778302	0.182022	12.369	ENSG00000166501	PRKCB	GO_BP
GO:0015849~organic acid transport	2	2/27	317/18368	0.0785689	0.182022	4.29209	ENSG00000130203/ENSG00000140284	APOE/SLC27A2	GO_BP
GO:0001912~positive regulation of leukocyte mediated cytotoxicity	1	1/27	56/18368	0.0791898	0.182022	12.1481	ENSG00000118520	ARG1	GO_BP
GO:0043113~receptor clustering	1	1/27	56/18368	0.0791898	0.182022	12.1481	ENSG00000130203	APOE	GO_BP
GO:0043903~regulation of biological process involved in symbiotic interaction	1	1/27	56/18368	0.0791898	0.182022	12.1481	ENSG00000118520	ARG1	GO_BP
GO:0048010~vascular endothelial growth factor receptor signaling pathway	1	1/27	56/18368	0.0791898	0.182022	12.1481	ENSG00000166501	PRKCB	GO_BP
GO:0050879~multicellular organismal movement	1	1/27	56/18368	0.0791898	0.182022	12.1481	ENSG00000105664	COMP	GO_BP
GO:0050881~musculoskeletal movement	1	1/27	56/18368	0.0791898	0.182022	12.1481	ENSG00000105664	COMP	GO_BP
GO:0030336~negative regulation of cell migration	2	2/27	319/18368	0.0794243	0.182022	4.26518	ENSG00000179593/ENSG00000130203	ALOX15B/APOE	GO_BP
GO:0060249~anatomical structure homeostasis	2	2/27	319/18368	0.0794243	0.182022	4.26518	ENSG00000105664/ENSG00000132465	COMP/JCHAIN	GO_BP
GO:0006998~nuclear envelope organization	1	1/27	57/18368	0.0805474	0.182773	11.935	ENSG00000166501	PRKCB	GO_BP
GO:0019369~arachidonic acid metabolic process	1	1/27	57/18368	0.0805474	0.182773	11.935	ENSG00000179593	ALOX15B	GO_BP
GO:0046456~icosanoid biosynthetic process	1	1/27	57/18368	0.0805474	0.182773	11.935	ENSG00000149485	FADS1	GO_BP
GO:0060350~endochondral bone morphogenesis	1	1/27	57/18368	0.0805474	0.182773	11.935	ENSG00000105664	COMP	GO_BP
GO:0006695~cholesterol biosynthetic process	1	1/27	58/18368	0.0819032	0.182926	11.7292	ENSG00000130203	APOE	GO_BP
GO:0033619~membrane protein proteolysis	1	1/27	58/18368	0.0819032	0.182926	11.7292	ENSG00000130203	APOE	GO_BP
GO:0045604~regulation of epidermal cell differentiation	1	1/27	58/18368	0.0819032	0.182926	11.7292	ENSG00000179593	ALOX15B	GO_BP
GO:0051353~positive regulation of oxidoreductase activity	1	1/27	58/18368	0.0819032	0.182926	11.7292	ENSG00000130203	APOE	GO_BP
GO:0060135~maternal process involved in female pregnancy	1	1/27	58/18368	0.0819032	0.182926	11.7292	ENSG00000118520	ARG1	GO_BP
GO:1902653~secondary alcohol biosynthetic process	1	1/27	58/18368	0.0819032	0.182926	11.7292	ENSG00000130203	APOE	GO_BP
GO:0051235~maintenance of location	2	2/27	325/18368	0.0820083	0.182926	4.18644	ENSG00000130203/ENSG00000057252	APOE/SOAT1	GO_BP
GO:0002820~negative regulation of adaptive immune response	1	1/27	59/18368	0.083257	0.183485	11.5304	ENSG00000118520	ARG1	GO_BP
GO:0002886~regulation of myeloid leukocyte mediated immunity	1	1/27	59/18368	0.083257	0.183485	11.5304	ENSG00000118520	ARG1	GO_BP
GO:0009161~ribonucleoside monophosphate metabolic process	1	1/27	59/18368	0.083257	0.183485	11.5304	ENSG00000119125	GDA	GO_BP
GO:0043407~negative regulation of MAP kinase activity	1	1/27	59/18368	0.083257	0.183485	11.5304	ENSG00000130203	APOE	GO_BP
GO:0046686~response to cadmium ion	1	1/27	59/18368	0.083257	0.183485	11.5304	ENSG00000118520	ARG1	GO_BP
GO:0019731~antibacterial humoral response	1	1/27	60/18368	0.0846089	0.184693	11.3383	ENSG00000132465	JCHAIN	GO_BP
GO:0030199~collagen fibril organization	1	1/27	60/18368	0.0846089	0.184693	11.3383	ENSG00000105664	COMP	GO_BP
GO:0071384~cellular response to corticosteroid stimulus	1	1/27	60/18368	0.0846089	0.184693	11.3383	ENSG00000118520	ARG1	GO_BP
GO:1903018~regulation of glycoprotein metabolic process	1	1/27	60/18368	0.0846089	0.184693	11.3383	ENSG00000057252	SOAT1	GO_BP
GO:2000146~negative regulation of cell motility	2	2/27	334/18368	0.0859337	0.186312	4.07363	ENSG00000179593/ENSG00000130203	ALOX15B/APOE	GO_BP
GO:0043112~receptor metabolic process	1	1/27	61/18368	0.0859589	0.186312	11.1524	ENSG00000130203	APOE	GO_BP
GO:0050994~regulation of lipid catabolic process	1	1/27	61/18368	0.0859589	0.186312	11.1524	ENSG00000130208	APOC1	GO_BP
GO:0019216~regulation of lipid metabolic process	2	2/27	337/18368	0.087255	0.187369	4.03737	ENSG00000130208/ENSG00000130203	APOC1/APOE	GO_BP
GO:0046173~polyol biosynthetic process	1	1/27	62/18368	0.087307	0.187369	10.9725	ENSG00000135929	CYP27A1	GO_BP
GO:0050435~amyloid-beta metabolic process	1	1/27	62/18368	0.087307	0.187369	10.9725	ENSG00000130203	APOE	GO_BP
GO:0062012~regulation of small molecule metabolic process	2	2/27	339/18368	0.0881394	0.187369	4.01355	ENSG00000130208/ENSG00000130203	APOC1/APOE	GO_BP
GO:0030858~positive regulation of epithelial cell differentiation	1	1/27	63/18368	0.0886531	0.187369	10.7984	ENSG00000179593	ALOX15B	GO_BP
GO:0031343~positive regulation of cell killing	1	1/27	63/18368	0.0886531	0.187369	10.7984	ENSG00000118520	ARG1	GO_BP
GO:0050854~regulation of antigen receptor-mediated signaling pathway	1	1/27	63/18368	0.0886531	0.187369	10.7984	ENSG00000166501	PRKCB	GO_BP
GO:0051271~negative regulation of cellular component movement	2	2/27	342/18368	0.0894711	0.187369	3.97834	ENSG00000179593/ENSG00000130203	ALOX15B/APOE	GO_BP
GO:0009116~nucleoside metabolic process	1	1/27	64/18368	0.0899974	0.187369	10.6296	ENSG00000119125	GDA	GO_BP
GO:0009620~response to fungus	1	1/27	64/18368	0.0899974	0.187369	10.6296	ENSG00000118520	ARG1	GO_BP
GO:0048662~negative regulation of smooth muscle cell proliferation	1	1/27	64/18368	0.0899974	0.187369	10.6296	ENSG00000130203	APOE	GO_BP
GO:0048857~neural nucleus development	1	1/27	64/18368	0.0899974	0.187369	10.6296	ENSG00000148798	INA	GO_BP
GO:0050709~negative regulation of protein secretion	1	1/27	64/18368	0.0899974	0.187369	10.6296	ENSG00000130203	APOE	GO_BP
GO:0009306~protein secretion	2	2/27	344/18368	0.0903624	0.187369	3.95521	ENSG00000130203/ENSG00000105664	APOE/COMP	GO_BP
GO:0035592~establishment of protein localization to extracellular region	2	2/27	345/18368	0.0908091	0.187369	3.94375	ENSG00000130203/ENSG00000105664	APOE/COMP	GO_BP
GO:0006936~muscle contraction	2	2/27	346/18368	0.0912564	0.187369	3.93235	ENSG00000105664/ENSG00000050628	COMP/PTGER3	GO_BP
GO:0001937~negative regulation of endothelial cell proliferation	1	1/27	65/18368	0.0913397	0.187369	10.4661	ENSG00000130203	APOE	GO_BP
GO:0009206~purine ribonucleoside triphosphate biosynthetic process	1	1/27	65/18368	0.0913397	0.187369	10.4661	ENSG00000143627	PKLR	GO_BP
GO:0016126~sterol biosynthetic process	1	1/27	65/18368	0.0913397	0.187369	10.4661	ENSG00000130203	APOE	GO_BP
GO:0042987~amyloid precursor protein catabolic process	1	1/27	65/18368	0.0913397	0.187369	10.4661	ENSG00000130203	APOE	GO_BP
GO:0043537~negative regulation of blood vessel endothelial cell migration	1	1/27	65/18368	0.0913397	0.187369	10.4661	ENSG00000130203	APOE	GO_BP
GO:0043954~cellular component maintenance	1	1/27	65/18368	0.0913397	0.187369	10.4661	ENSG00000130203	APOE	GO_BP
GO:0045682~regulation of epidermis development	1	1/27	65/18368	0.0913397	0.187369	10.4661	ENSG00000179593	ALOX15B	GO_BP
GO:1900076~regulation of cellular response to insulin stimulus	1	1/27	65/18368	0.0913397	0.187369	10.4661	ENSG00000166501	PRKCB	GO_BP
GO:0002831~regulation of response to biotic stimulus	2	2/27	347/18368	0.0917044	0.187698	3.92102	ENSG00000130203/ENSG00000118520	APOE/ARG1	GO_BP
GO:0009145~purine nucleoside triphosphate biosynthetic process	1	1/27	66/18368	0.0926802	0.188854	10.3075	ENSG00000143627	PKLR	GO_BP
GO:0030193~regulation of blood coagulation	1	1/27	66/18368	0.0926802	0.188854	10.3075	ENSG00000130203	APOE	GO_BP
GO:0010038~response to metal ion	2	2/27	350/18368	0.0930525	0.189193	3.88741	ENSG00000118520/ENSG00000143627	ARG1/PKLR	GO_BP
GO:0071692~protein localization to extracellular region	2	2/27	352/18368	0.0939545	0.189481	3.86532	ENSG00000130203/ENSG00000105664	APOE/COMP	GO_BP
GO:0002704~negative regulation of leukocyte mediated immunity	1	1/27	67/18368	0.0940187	0.189481	10.1537	ENSG00000118520	ARG1	GO_BP
GO:0046626~regulation of insulin receptor signaling pathway	1	1/27	67/18368	0.0940187	0.189481	10.1537	ENSG00000166501	PRKCB	GO_BP
GO:0051851~modulation by host of symbiont process	1	1/27	67/18368	0.0940187	0.189481	10.1537	ENSG00000130203	APOE	GO_BP
GO:0070997~neuron death	2	2/27	353/18368	0.0944065	0.189846	3.85437	ENSG00000130203/ENSG00000162877	APOE/PM20D1	GO_BP
GO:0045109~intermediate filament organization	1	1/27	68/18368	0.0953553	0.190503	10.0044	ENSG00000148798	INA	GO_BP
GO:0046503~glycerolipid catabolic process	1	1/27	68/18368	0.0953553	0.190503	10.0044	ENSG00000130208	APOC1	GO_BP
GO:0051145~smooth muscle cell differentiation	1	1/27	68/18368	0.0953553	0.190503	10.0044	ENSG00000105664	COMP	GO_BP
GO:0008544~epidermis development	2	2/27	356/18368	0.0957664	0.190683	3.82189	ENSG00000179593/ENSG00000184148	ALOX15B/SPRR4	GO_BP
GO:0032370~positive regulation of lipid transport	1	1/27	69/18368	0.09669	0.190683	9.85937	ENSG00000130203	APOE	GO_BP
GO:0032722~positive regulation of chemokine production	1	1/27	69/18368	0.09669	0.190683	9.85937	ENSG00000179593	ALOX15B	GO_BP
GO:0042130~negative regulation of T cell proliferation	1	1/27	69/18368	0.09669	0.190683	9.85937	ENSG00000118520	ARG1	GO_BP
GO:0050795~regulation of behavior	1	1/27	69/18368	0.09669	0.190683	9.85937	ENSG00000130203	APOE	GO_BP
GO:0070527~platelet aggregation	1	1/27	69/18368	0.09669	0.190683	9.85937	ENSG00000105664	COMP	GO_BP
GO:0015711~organic anion transport	2	2/27	359/18368	0.0971321	0.191144	3.78995	ENSG00000165449/ENSG00000173930	SLC16A9/SLCO4C1	GO_BP
GO:0050818~regulation of coagulation	1	1/27	70/18368	0.0980228	0.192485	9.71852	ENSG00000130203	APOE	GO_BP
GO:0009150~purine ribonucleotide metabolic process	2	2/27	363/18368	0.098962	0.193915	3.74819	ENSG00000119125/ENSG00000143627	GDA/PKLR	GO_BP
GO:0009201~ribonucleoside triphosphate biosynthetic process	1	1/27	71/18368	0.0993538	0.194268	9.58164	ENSG00000143627	PKLR	GO_BP
GO:0009166~nucleotide catabolic process	1	1/27	72/18368	0.100683	0.195437	9.44856	ENSG00000119125	GDA	GO_BP
GO:0045824~negative regulation of innate immune response	1	1/27	72/18368	0.100683	0.195437	9.44856	ENSG00000118520	ARG1	GO_BP
GO:0050810~regulation of steroid biosynthetic process	1	1/27	72/18368	0.100683	0.195437	9.44856	ENSG00000130203	APOE	GO_BP
GO:0050678~regulation of epithelial cell proliferation	2	2/27	367/18368	0.100802	0.195437	3.70734	ENSG00000130203/ENSG00000118520	APOE/ARG1	GO_BP
GO:0040013~negative regulation of locomotion	2	2/27	369/18368	0.101726	0.196812	3.68724	ENSG00000179593/ENSG00000130203	ALOX15B/APOE	GO_BP
GO:0033555~multicellular organismal response to stress	1	1/27	73/18368	0.10201	0.196948	9.31913	ENSG00000130203	APOE	GO_BP
GO:0046470~phosphatidylcholine metabolic process	1	1/27	74/18368	0.103335	0.198672	9.19319	ENSG00000130208	APOC1	GO_BP
GO:1901568~fatty acid derivative metabolic process	1	1/27	74/18368	0.103335	0.198672	9.19319	ENSG00000179593	ALOX15B	GO_BP
GO:0061045~negative regulation of wound healing	1	1/27	75/18368	0.104659	0.200796	9.07062	ENSG00000130203	APOE	GO_BP
GO:0006635~fatty acid beta-oxidation	1	1/27	76/18368	0.10598	0.202908	8.95127	ENSG00000140284	SLC27A2	GO_BP
GO:0050727~regulation of inflammatory response	2	2/27	380/18368	0.106849	0.203352	3.58051	ENSG00000130203/ENSG00000050628	APOE/PTGER3	GO_BP
GO:0006024~glycosaminoglycan biosynthetic process	1	1/27	77/18368	0.1073	0.203352	8.83502	ENSG00000122254	HS3ST2	GO_BP
GO:0009064~glutamine family amino acid metabolic process	1	1/27	77/18368	0.1073	0.203352	8.83502	ENSG00000118520	ARG1	GO_BP
GO:0010827~regulation of glucose transmembrane transport	1	1/27	77/18368	0.1073	0.203352	8.83502	ENSG00000166501	PRKCB	GO_BP
GO:0009259~ribonucleotide metabolic process	2	2/27	381/18368	0.107318	0.203352	3.57111	ENSG00000119125/ENSG00000143627	GDA/PKLR	GO_BP
GO:0050878~regulation of body fluid levels	2	2/27	382/18368	0.107788	0.203822	3.56176	ENSG00000130203/ENSG00000105664	APOE/COMP	GO_BP
GO:0009123~nucleoside monophosphate metabolic process	1	1/27	78/18368	0.108617	0.204968	8.72175	ENSG00000119125	GDA	GO_BP
GO:0009205~purine ribonucleoside triphosphate metabolic process	1	1/27	79/18368	0.109933	0.207026	8.61135	ENSG00000143627	PKLR	GO_BP
GO:0001895~retina homeostasis	1	1/27	80/18368	0.111247	0.208133	8.5037	ENSG00000132465	JCHAIN	GO_BP
GO:0030500~regulation of bone mineralization	1	1/27	80/18368	0.111247	0.208133	8.5037	ENSG00000105664	COMP	GO_BP
GO:0097061~dendritic spine organization	1	1/27	80/18368	0.111247	0.208133	8.5037	ENSG00000130203	APOE	GO_BP
GO:0006163~purine nucleotide metabolic process	2	2/27	390/18368	0.111568	0.208133	3.4887	ENSG00000119125/ENSG00000143627	GDA/PKLR	GO_BP
GO:0019693~ribose phosphate metabolic process	2	2/27	391/18368	0.112043	0.208133	3.47978	ENSG00000119125/ENSG00000143627	GDA/PKLR	GO_BP
GO:0006023~aminoglycan biosynthetic process	1	1/27	81/18368	0.112559	0.208133	8.39872	ENSG00000122254	HS3ST2	GO_BP
GO:0006096~glycolytic process	1	1/27	81/18368	0.112559	0.208133	8.39872	ENSG00000143627	PKLR	GO_BP
GO:0042310~vasoconstriction	1	1/27	81/18368	0.112559	0.208133	8.39872	ENSG00000105664	COMP	GO_BP
GO:0048678~response to axon injury	1	1/27	81/18368	0.112559	0.208133	8.39872	ENSG00000118520	ARG1	GO_BP
GO:0006757~ATP generation from ADP	1	1/27	82/18368	0.11387	0.208775	8.2963	ENSG00000143627	PKLR	GO_BP
GO:0009142~nucleoside triphosphate biosynthetic process	1	1/27	82/18368	0.11387	0.208775	8.2963	ENSG00000143627	PKLR	GO_BP
GO:0019935~cyclic-nucleotide-mediated signaling	1	1/27	82/18368	0.11387	0.208775	8.2963	ENSG00000130203	APOE	GO_BP
GO:1901292~nucleoside phosphate catabolic process	1	1/27	82/18368	0.11387	0.208775	8.2963	ENSG00000119125	GDA	GO_BP
GO:0046486~glycerolipid metabolic process	2	2/27	396/18368	0.114427	0.208775	3.43584	ENSG00000130208/ENSG00000130203	APOC1/APOE	GO_BP
GO:0001910~regulation of leukocyte mediated cytotoxicity	1	1/27	83/18368	0.115178	0.208775	8.19634	ENSG00000118520	ARG1	GO_BP
GO:0010596~negative regulation of endothelial cell migration	1	1/27	83/18368	0.115178	0.208775	8.19634	ENSG00000130203	APOE	GO_BP
GO:0032092~positive regulation of protein binding	1	1/27	83/18368	0.115178	0.208775	8.19634	ENSG00000130203	APOE	GO_BP
GO:0033273~response to vitamin	1	1/27	83/18368	0.115178	0.208775	8.19634	ENSG00000118520	ARG1	GO_BP
GO:0046889~positive regulation of lipid biosynthetic process	1	1/27	83/18368	0.115178	0.208775	8.19634	ENSG00000130203	APOE	GO_BP
GO:0001960~negative regulation of cytokine-mediated signaling pathway	1	1/27	84/18368	0.116485	0.209901	8.09877	ENSG00000118520	ARG1	GO_BP
GO:0009144~purine nucleoside triphosphate metabolic process	1	1/27	84/18368	0.116485	0.209901	8.09877	ENSG00000143627	PKLR	GO_BP
GO:0070301~cellular response to hydrogen peroxide	1	1/27	84/18368	0.116485	0.209901	8.09877	ENSG00000118520	ARG1	GO_BP
GO:0031424~keratinization	1	1/27	85/18368	0.117789	0.211011	8.00349	ENSG00000184148	SPRR4	GO_BP
GO:0046928~regulation of neurotransmitter secretion	1	1/27	85/18368	0.117789	0.211011	8.00349	ENSG00000166501	PRKCB	GO_BP
GO:0050672~negative regulation of lymphocyte proliferation	1	1/27	85/18368	0.117789	0.211011	8.00349	ENSG00000118520	ARG1	GO_BP
GO:0002709~regulation of T cell mediated immunity	1	1/27	86/18368	0.119092	0.211694	7.91042	ENSG00000118520	ARG1	GO_BP
GO:0009199~ribonucleoside triphosphate metabolic process	1	1/27	86/18368	0.119092	0.211694	7.91042	ENSG00000143627	PKLR	GO_BP
GO:0032945~negative regulation of mononuclear cell proliferation	1	1/27	86/18368	0.119092	0.211694	7.91042	ENSG00000118520	ARG1	GO_BP
GO:0099175~regulation of postsynapse organization	1	1/27	86/18368	0.119092	0.211694	7.91042	ENSG00000130203	APOE	GO_BP
GO:0010232~vascular transport	1	1/27	87/18368	0.120393	0.212772	7.8195	ENSG00000130203	APOE	GO_BP
GO:0035023~regulation of Rho protein signal transduction	1	1/27	87/18368	0.120393	0.212772	7.8195	ENSG00000130203	APOE	GO_BP
GO:0150104~transport across blood-brain barrier	1	1/27	87/18368	0.120393	0.212772	7.8195	ENSG00000130203	APOE	GO_BP
GO:0045104~intermediate filament cytoskeleton organization	1	1/27	88/18368	0.121692	0.214244	7.73064	ENSG00000148798	INA	GO_BP
GO:0051591~response to cAMP	1	1/27	88/18368	0.121692	0.214244	7.73064	ENSG00000143627	PKLR	GO_BP
GO:0072521~purine-containing compound metabolic process	2	2/27	412/18368	0.122143	0.214473	3.30241	ENSG00000119125/ENSG00000143627	GDA/PKLR	GO_BP
GO:0032102~negative regulation of response to external stimulus	2	2/27	413/18368	0.12263	0.214473	3.29441	ENSG00000130203/ENSG00000118520	APOE/ARG1	GO_BP
GO:0045103~intermediate filament-based process	1	1/27	89/18368	0.12299	0.214473	7.64378	ENSG00000148798	INA	GO_BP
GO:0060761~negative regulation of response to cytokine stimulus	1	1/27	89/18368	0.12299	0.214473	7.64378	ENSG00000118520	ARG1	GO_BP
GO:0106027~neuron projection organization	1	1/27	89/18368	0.12299	0.214473	7.64378	ENSG00000130203	APOE	GO_BP
GO:0030901~midbrain development	1	1/27	90/18368	0.124285	0.2151	7.55885	ENSG00000148798	INA	GO_BP
GO:0046031~ADP metabolic process	1	1/27	90/18368	0.124285	0.2151	7.55885	ENSG00000143627	PKLR	GO_BP
GO:0060191~regulation of lipase activity	1	1/27	90/18368	0.124285	0.2151	7.55885	ENSG00000130208	APOC1	GO_BP
GO:1901657~glycosyl compound metabolic process	1	1/27	90/18368	0.124285	0.2151	7.55885	ENSG00000119125	GDA	GO_BP
GO:0060996~dendritic spine development	1	1/27	91/18368	0.125579	0.216523	7.47578	ENSG00000130203	APOE	GO_BP
GO:1903035~negative regulation of response to wounding	1	1/27	91/18368	0.125579	0.216523	7.47578	ENSG00000130203	APOE	GO_BP
GO:0050808~synapse organization	2	2/27	420/18368	0.126051	0.216591	3.23951	ENSG00000130203/ENSG00000148798	APOE/INA	GO_BP
GO:0019217~regulation of fatty acid metabolic process	1	1/27	92/18368	0.12687	0.216591	7.39452	ENSG00000130208	APOC1	GO_BP
GO:0070664~negative regulation of leukocyte proliferation	1	1/27	92/18368	0.12687	0.216591	7.39452	ENSG00000118520	ARG1	GO_BP
GO:1901606~alpha-amino acid catabolic process	1	1/27	92/18368	0.12687	0.216591	7.39452	ENSG00000118520	ARG1	GO_BP
GO:1905954~positive regulation of lipid localization	1	1/27	92/18368	0.12687	0.216591	7.39452	ENSG00000130203	APOE	GO_BP
GO:0006979~response to oxidative stress	2	2/27	422/18368	0.127032	0.216591	3.22415	ENSG00000130203/ENSG00000118520	APOE/ARG1	GO_BP
GO:0050804~modulation of chemical synaptic transmission	2	2/27	424/18368	0.128016	0.216905	3.20894	ENSG00000130203/ENSG00000166501	APOE/PRKCB	GO_BP
GO:0030516~regulation of axon extension	1	1/27	93/18368	0.12816	0.216905	7.31501	ENSG00000130203	APOE	GO_BP
GO:0034109~homotypic cell-cell adhesion	1	1/27	93/18368	0.12816	0.216905	7.31501	ENSG00000105664	COMP	GO_BP
GO:0060291~long-term synaptic potentiation	1	1/27	93/18368	0.12816	0.216905	7.31501	ENSG00000130203	APOE	GO_BP
GO:0099177~regulation of trans-synaptic signaling	2	2/27	425/18368	0.128509	0.217094	3.20139	ENSG00000130203/ENSG00000166501	APOE/PRKCB	GO_BP
GO:0042060~wound healing	2	2/27	426/18368	0.129002	0.217527	3.19388	ENSG00000130203/ENSG00000105664	APOE/COMP	GO_BP
GO:0050673~epithelial cell proliferation	2	2/27	428/18368	0.129989	0.218791	3.17895	ENSG00000130203/ENSG00000118520	APOE/ARG1	GO_BP
GO:0048732~gland development	2	2/27	429/18368	0.130483	0.218844	3.17154	ENSG00000179593/ENSG00000118520	ALOX15B/ARG1	GO_BP
GO:0032642~regulation of chemokine production	1	1/27	95/18368	0.130735	0.218844	7.16101	ENSG00000179593	ALOX15B	GO_BP
GO:1901655~cellular response to ketone	1	1/27	95/18368	0.130735	0.218844	7.16101	ENSG00000118520	ARG1	GO_BP
GO:0045936~negative regulation of phosphate metabolic process	2	2/27	430/18368	0.130978	0.218853	3.16417	ENSG00000130208/ENSG00000130203	APOC1/APOE	GO_BP
GO:0010563~negative regulation of phosphorus metabolic process	2	2/27	431/18368	0.131474	0.219282	3.15683	ENSG00000130208/ENSG00000130203	APOC1/APOE	GO_BP
GO:0032602~chemokine production	1	1/27	96/18368	0.132019	0.219395	7.08642	ENSG00000179593	ALOX15B	GO_BP
GO:0098869~cellular oxidant detoxification	1	1/27	96/18368	0.132019	0.219395	7.08642	ENSG00000130203	APOE	GO_BP
GO:0032963~collagen metabolic process	1	1/27	97/18368	0.133302	0.219683	7.01336	ENSG00000118520	ARG1	GO_BP
GO:0060349~bone morphogenesis	1	1/27	97/18368	0.133302	0.219683	7.01336	ENSG00000105664	COMP	GO_BP
GO:0032103~positive regulation of response to external stimulus	2	2/27	435/18368	0.13346	0.219683	3.1278	ENSG00000118520/ENSG00000050628	ARG1/PTGER3	GO_BP
GO:0002718~regulation of cytokine production involved in immune response	1	1/27	98/18368	0.134582	0.219683	6.9418	ENSG00000118520	ARG1	GO_BP
GO:0006165~nucleoside diphosphate phosphorylation	1	1/27	98/18368	0.134582	0.219683	6.9418	ENSG00000143627	PKLR	GO_BP
GO:0010633~negative regulation of epithelial cell migration	1	1/27	98/18368	0.134582	0.219683	6.9418	ENSG00000130203	APOE	GO_BP
GO:0031341~regulation of cell killing	1	1/27	98/18368	0.134582	0.219683	6.9418	ENSG00000118520	ARG1	GO_BP
GO:0045807~positive regulation of endocytosis	1	1/27	98/18368	0.134582	0.219683	6.9418	ENSG00000130203	APOE	GO_BP
GO:0051588~regulation of neurotransmitter transport	1	1/27	98/18368	0.134582	0.219683	6.9418	ENSG00000166501	PRKCB	GO_BP
GO:1990830~cellular response to leukemia inhibitory factor	1	1/27	98/18368	0.134582	0.219683	6.9418	ENSG00000148798	INA	GO_BP
GO:0003012~muscle system process	2	2/27	438/18368	0.134954	0.219898	3.10638	ENSG00000105664/ENSG00000050628	COMP/PTGER3	GO_BP
GO:0046939~nucleotide phosphorylation	1	1/27	99/18368	0.135861	0.220595	6.87168	ENSG00000143627	PKLR	GO_BP
GO:1990823~response to leukemia inhibitory factor	1	1/27	99/18368	0.135861	0.220595	6.87168	ENSG00000148798	INA	GO_BP
GO:0000041~transition metal ion transport	1	1/27	100/18368	0.137138	0.221494	6.80296	ENSG00000134827	TCN1	GO_BP
GO:0002367~cytokine production involved in immune response	1	1/27	100/18368	0.137138	0.221494	6.80296	ENSG00000118520	ARG1	GO_BP
GO:0070167~regulation of biomineral tissue development	1	1/27	100/18368	0.137138	0.221494	6.80296	ENSG00000105664	COMP	GO_BP
GO:0042158~lipoprotein biosynthetic process	1	1/27	101/18368	0.138414	0.223162	6.73561	ENSG00000130203	APOE	GO_BP
GO:0009062~fatty acid catabolic process	1	1/27	102/18368	0.139687	0.224036	6.66957	ENSG00000140284	SLC27A2	GO_BP
GO:0051341~regulation of oxidoreductase activity	1	1/27	102/18368	0.139687	0.224036	6.66957	ENSG00000130203	APOE	GO_BP
GO:0110149~regulation of biomineralization	1	1/27	102/18368	0.139687	0.224036	6.66957	ENSG00000105664	COMP	GO_BP
GO:0044270~cellular nitrogen compound catabolic process	2	2/27	448/18368	0.139963	0.224088	3.03704	ENSG00000119125/ENSG00000162877	GDA/PM20D1	GO_BP
GO:0007200~phospholipase C-activating G protein-coupled receptor signaling pathway	1	1/27	103/18368	0.140959	0.224508	6.60482	ENSG00000050628	PTGER3	GO_BP
GO:0009135~purine nucleoside diphosphate metabolic process	1	1/27	103/18368	0.140959	0.224508	6.60482	ENSG00000143627	PKLR	GO_BP
GO:0009179~purine ribonucleoside diphosphate metabolic process	1	1/27	103/18368	0.140959	0.224508	6.60482	ENSG00000143627	PKLR	GO_BP
GO:0002444~myeloid leukocyte mediated immunity	1	1/27	104/18368	0.142229	0.224971	6.54131	ENSG00000118520	ARG1	GO_BP
GO:0022600~digestive system process	1	1/27	104/18368	0.142229	0.224971	6.54131	ENSG00000050628	PTGER3	GO_BP
GO:0071868~cellular response to monoamine stimulus	1	1/27	104/18368	0.142229	0.224971	6.54131	ENSG00000143627	PKLR	GO_BP
GO:0071870~cellular response to catecholamine stimulus	1	1/27	104/18368	0.142229	0.224971	6.54131	ENSG00000143627	PKLR	GO_BP
GO:0001938~positive regulation of endothelial cell proliferation	1	1/27	106/18368	0.144763	0.227026	6.41789	ENSG00000118520	ARG1	GO_BP
GO:0006090~pyruvate metabolic process	1	1/27	106/18368	0.144763	0.227026	6.41789	ENSG00000143627	PKLR	GO_BP
GO:0009408~response to heat	1	1/27	106/18368	0.144763	0.227026	6.41789	ENSG00000143627	PKLR	GO_BP
GO:0016079~synaptic vesicle exocytosis	1	1/27	106/18368	0.144763	0.227026	6.41789	ENSG00000166501	PRKCB	GO_BP
GO:0019395~fatty acid oxidation	1	1/27	106/18368	0.144763	0.227026	6.41789	ENSG00000140284	SLC27A2	GO_BP
GO:0006766~vitamin metabolic process	1	1/27	107/18368	0.146028	0.227843	6.35791	ENSG00000135929	CYP27A1	GO_BP
GO:0071867~response to monoamine	1	1/27	107/18368	0.146028	0.227843	6.35791	ENSG00000143627	PKLR	GO_BP
GO:0071869~response to catecholamine	1	1/27	107/18368	0.146028	0.227843	6.35791	ENSG00000143627	PKLR	GO_BP
GO:0002456~T cell mediated immunity	1	1/27	108/18368	0.14729	0.228263	6.29904	ENSG00000118520	ARG1	GO_BP
GO:0009141~nucleoside triphosphate metabolic process	1	1/27	108/18368	0.14729	0.228263	6.29904	ENSG00000143627	PKLR	GO_BP
GO:0048259~regulation of receptor-mediated endocytosis	1	1/27	108/18368	0.14729	0.228263	6.29904	ENSG00000130208	APOC1	GO_BP
GO:0061387~regulation of extent of cell growth	1	1/27	108/18368	0.14729	0.228263	6.29904	ENSG00000130203	APOE	GO_BP
GO:0002062~chondrocyte differentiation	1	1/27	109/18368	0.148551	0.229829	6.24125	ENSG00000105664	COMP	GO_BP
GO:0009063~cellular amino acid catabolic process	1	1/27	110/18368	0.14981	0.231387	6.18451	ENSG00000118520	ARG1	GO_BP
GO:1990748~cellular detoxification	1	1/27	111/18368	0.151067	0.23292	6.1288	ENSG00000130203	APOE	GO_BP
GO:0002526~acute inflammatory response	1	1/27	112/18368	0.152323	0.23292	6.07407	ENSG00000050628	PTGER3	GO_BP
GO:0002698~negative regulation of immune effector process	1	1/27	112/18368	0.152323	0.23292	6.07407	ENSG00000118520	ARG1	GO_BP
GO:0002832~negative regulation of response to biotic stimulus	1	1/27	112/18368	0.152323	0.23292	6.07407	ENSG00000118520	ARG1	GO_BP
GO:0009185~ribonucleoside diphosphate metabolic process	1	1/27	112/18368	0.152323	0.23292	6.07407	ENSG00000143627	PKLR	GO_BP
GO:1904659~glucose transmembrane transport	1	1/27	112/18368	0.152323	0.23292	6.07407	ENSG00000166501	PRKCB	GO_BP
GO:0018107~peptidyl-threonine phosphorylation	1	1/27	113/18368	0.153577	0.234058	6.02032	ENSG00000166501	PRKCB	GO_BP
GO:0043200~response to amino acid	1	1/27	113/18368	0.153577	0.234058	6.02032	ENSG00000118520	ARG1	GO_BP
GO:0050853~B cell receptor signaling pathway	1	1/27	114/18368	0.154828	0.235575	5.96751	ENSG00000166501	PRKCB	GO_BP
GO:0003014~renal system process	1	1/27	115/18368	0.156079	0.235915	5.91562	ENSG00000132465	JCHAIN	GO_BP
GO:0015718~monocarboxylic acid transport	1	1/27	115/18368	0.156079	0.235915	5.91562	ENSG00000165449	SLC16A9	GO_BP
GO:0019751~polyol metabolic process	1	1/27	115/18368	0.156079	0.235915	5.91562	ENSG00000135929	CYP27A1	GO_BP
GO:0071901~negative regulation of protein serine/threonine kinase activity	1	1/27	115/18368	0.156079	0.235915	5.91562	ENSG00000130203	APOE	GO_BP
GO:0008645~hexose transmembrane transport	1	1/27	116/18368	0.157327	0.237411	5.86462	ENSG00000166501	PRKCB	GO_BP
GO:0009117~nucleotide metabolic process	2	2/27	483/18368	0.157814	0.237731	2.81696	ENSG00000119125/ENSG00000143627	GDA/PKLR	GO_BP
GO:0008286~insulin receptor signaling pathway	1	1/27	117/18368	0.158573	0.237731	5.8145	ENSG00000166501	PRKCB	GO_BP
GO:0030278~regulation of ossification	1	1/27	117/18368	0.158573	0.237731	5.8145	ENSG00000105664	COMP	GO_BP
GO:0071346~cellular response to interferon-gamma	1	1/27	117/18368	0.158573	0.237731	5.8145	ENSG00000118520	ARG1	GO_BP
GO:0090066~regulation of anatomical structure size	2	2/27	485/18368	0.158848	0.237754	2.80535	ENSG00000130203/ENSG00000105664	APOE/COMP	GO_BP
GO:0015749~monosaccharide transmembrane transport	1	1/27	118/18368	0.159818	0.238818	5.76522	ENSG00000166501	PRKCB	GO_BP
GO:0097237~cellular response to toxic substance	1	1/27	119/18368	0.161061	0.240285	5.71678	ENSG00000130203	APOE	GO_BP
GO:0006753~nucleoside phosphate metabolic process	2	2/27	491/18368	0.161957	0.240963	2.77106	ENSG00000119125/ENSG00000143627	GDA/PKLR	GO_BP
GO:0030282~bone mineralization	1	1/27	120/18368	0.162303	0.240963	5.66914	ENSG00000105664	COMP	GO_BP
GO:0051224~negative regulation of protein transport	1	1/27	120/18368	0.162303	0.240963	5.66914	ENSG00000130203	APOE	GO_BP
GO:0030203~glycosaminoglycan metabolic process	1	1/27	121/18368	0.163542	0.242021	5.62228	ENSG00000122254	HS3ST2	GO_BP
GO:0048675~axon extension	1	1/27	121/18368	0.163542	0.242021	5.62228	ENSG00000130203	APOE	GO_BP
GO:0018210~peptidyl-threonine modification	1	1/27	122/18368	0.16478	0.242292	5.5762	ENSG00000166501	PRKCB	GO_BP
GO:0019730~antimicrobial humoral response	1	1/27	122/18368	0.16478	0.242292	5.5762	ENSG00000132465	JCHAIN	GO_BP
GO:0022612~gland morphogenesis	1	1/27	122/18368	0.16478	0.242292	5.5762	ENSG00000118520	ARG1	GO_BP
GO:0042542~response to hydrogen peroxide	1	1/27	122/18368	0.16478	0.242292	5.5762	ENSG00000118520	ARG1	GO_BP
GO:0007613~memory	1	1/27	123/18368	0.166016	0.243331	5.53086	ENSG00000130203	APOE	GO_BP
GO:0046683~response to organophosphorus	1	1/27	123/18368	0.166016	0.243331	5.53086	ENSG00000143627	PKLR	GO_BP
GO:0072329~monocarboxylic acid catabolic process	1	1/27	124/18368	0.16725	0.24436	5.48626	ENSG00000140284	SLC27A2	GO_BP
GO:1904950~negative regulation of establishment of protein localization	1	1/27	124/18368	0.16725	0.24436	5.48626	ENSG00000130203	APOE	GO_BP
GO:0050868~negative regulation of T cell activation	1	1/27	125/18368	0.168482	0.24577	5.44237	ENSG00000118520	ARG1	GO_BP
GO:0001101~response to acid chemical	1	1/27	127/18368	0.170942	0.248569	5.35666	ENSG00000118520	ARG1	GO_BP
GO:0001909~leukocyte mediated cytotoxicity	1	1/27	127/18368	0.170942	0.248569	5.35666	ENSG00000118520	ARG1	GO_BP
GO:0009132~nucleoside diphosphate metabolic process	1	1/27	129/18368	0.173394	0.25134	5.27361	ENSG00000143627	PKLR	GO_BP
GO:0034219~carbohydrate transmembrane transport	1	1/27	129/18368	0.173394	0.25134	5.27361	ENSG00000166501	PRKCB	GO_BP
GO:0061041~regulation of wound healing	1	1/27	130/18368	0.174618	0.252715	5.23305	ENSG00000130203	APOE	GO_BP
GO:0006022~aminoglycan metabolic process	1	1/27	132/18368	0.17706	0.255445	5.15376	ENSG00000122254	HS3ST2	GO_BP
GO:0010565~regulation of cellular ketone metabolic process	1	1/27	132/18368	0.17706	0.255445	5.15376	ENSG00000130208	APOC1	GO_BP
GO:0001889~liver development	1	1/27	133/18368	0.178279	0.256397	5.11501	ENSG00000118520	ARG1	GO_BP
GO:0014074~response to purine-containing compound	1	1/27	133/18368	0.178279	0.256397	5.11501	ENSG00000143627	PKLR	GO_BP
GO:0030879~mammary gland development	1	1/27	134/18368	0.179495	0.257342	5.07684	ENSG00000118520	ARG1	GO_BP
GO:0043535~regulation of blood vessel endothelial cell migration	1	1/27	134/18368	0.179495	0.257342	5.07684	ENSG00000130203	APOE	GO_BP
GO:0002705~positive regulation of leukocyte mediated immunity	1	1/27	135/18368	0.18071	0.258278	5.03923	ENSG00000118520	ARG1	GO_BP
GO:0034763~negative regulation of transmembrane transport	1	1/27	135/18368	0.18071	0.258278	5.03923	ENSG00000166501	PRKCB	GO_BP
GO:0010977~negative regulation of neuron projection development	1	1/27	136/18368	0.181923	0.259206	5.00218	ENSG00000130203	APOE	GO_BP
GO:0061008~hepaticobiliary system development	1	1/27	136/18368	0.181923	0.259206	5.00218	ENSG00000118520	ARG1	GO_BP
GO:0006986~response to unfolded protein	1	1/27	137/18368	0.183135	0.259724	4.96567	ENSG00000105664	COMP	GO_BP
GO:0006997~nucleus organization	1	1/27	137/18368	0.183135	0.259724	4.96567	ENSG00000166501	PRKCB	GO_BP
GO:0007586~digestion	1	1/27	137/18368	0.183135	0.259724	4.96567	ENSG00000050628	PTGER3	GO_BP
GO:0007266~Rho protein signal transduction	1	1/27	138/18368	0.184345	0.26034	4.92968	ENSG00000130203	APOE	GO_BP
GO:1903531~negative regulation of secretion by cell	1	1/27	138/18368	0.184345	0.26034	4.92968	ENSG00000130203	APOE	GO_BP
GO:0034341~response to interferon-gamma	1	1/27	139/18368	0.185553	0.26034	4.89422	ENSG00000118520	ARG1	GO_BP
GO:0034614~cellular response to reactive oxygen species	1	1/27	139/18368	0.185553	0.26034	4.89422	ENSG00000118520	ARG1	GO_BP
GO:0071322~cellular response to carbohydrate stimulus	1	1/27	139/18368	0.185553	0.26034	4.89422	ENSG00000166501	PRKCB	GO_BP
GO:0090090~negative regulation of canonical Wnt signaling pathway	1	1/27	139/18368	0.185553	0.26034	4.89422	ENSG00000130203	APOE	GO_BP
GO:1903305~regulation of regulated secretory pathway	1	1/27	139/18368	0.185553	0.26034	4.89422	ENSG00000166501	PRKCB	GO_BP
GO:0050729~positive regulation of inflammatory response	1	1/27	140/18368	0.186759	0.261235	4.85926	ENSG00000050628	PTGER3	GO_BP
GO:0051384~response to glucocorticoid	1	1/27	140/18368	0.186759	0.261235	4.85926	ENSG00000118520	ARG1	GO_BP
GO:0035264~multicellular organism growth	1	1/27	143/18368	0.190368	0.265475	4.75732	ENSG00000105664	COMP	GO_BP
GO:1903038~negative regulation of leukocyte cell-cell adhesion	1	1/27	143/18368	0.190368	0.265475	4.75732	ENSG00000118520	ARG1	GO_BP
GO:0007269~neurotransmitter secretion	1	1/27	144/18368	0.191567	0.266339	4.72428	ENSG00000166501	PRKCB	GO_BP
GO:0099643~signal release from synapse	1	1/27	144/18368	0.191567	0.266339	4.72428	ENSG00000166501	PRKCB	GO_BP
GO:0098754~detoxification	1	1/27	145/18368	0.192765	0.2676	4.6917	ENSG00000130203	APOE	GO_BP
GO:0043524~negative regulation of neuron apoptotic process	1	1/27	146/18368	0.193961	0.268854	4.65956	ENSG00000130203	APOE	GO_BP
GO:0010976~positive regulation of neuron projection development	1	1/27	150/18368	0.198728	0.275047	4.53531	ENSG00000130203	APOE	GO_BP
GO:0050680~negative regulation of epithelial cell proliferation	1	1/27	151/18368	0.199916	0.276274	4.50527	ENSG00000130203	APOE	GO_BP
GO:0016052~carbohydrate catabolic process	1	1/27	152/18368	0.201101	0.27708	4.47563	ENSG00000143627	PKLR	GO_BP
GO:0030856~regulation of epithelial cell differentiation	1	1/27	152/18368	0.201101	0.27708	4.47563	ENSG00000179593	ALOX15B	GO_BP
GO:0050905~neuromuscular process	1	1/27	153/18368	0.202286	0.277878	4.44638	ENSG00000105664	COMP	GO_BP
GO:0051092~positive regulation of NF-kappaB transcription factor activity	1	1/27	153/18368	0.202286	0.277878	4.44638	ENSG00000166501	PRKCB	GO_BP
GO:0008643~carbohydrate transport	1	1/27	154/18368	0.203468	0.279085	4.41751	ENSG00000166501	PRKCB	GO_BP
GO:0007189~adenylate cyclase-activating G protein-coupled receptor signaling pathway	1	1/27	155/18368	0.204649	0.280286	4.38901	ENSG00000050628	PTGER3	GO_BP
GO:0050806~positive regulation of synaptic transmission	1	1/27	156/18368	0.205828	0.281482	4.36087	ENSG00000130203	APOE	GO_BP
GO:0031960~response to corticosteroid	1	1/27	158/18368	0.208181	0.283015	4.30567	ENSG00000118520	ARG1	GO_BP
GO:0035966~response to topologically incorrect protein	1	1/27	158/18368	0.208181	0.283015	4.30567	ENSG00000105664	COMP	GO_BP
GO:0048660~regulation of smooth muscle cell proliferation	1	1/27	158/18368	0.208181	0.283015	4.30567	ENSG00000130203	APOE	GO_BP
GO:1903364~positive regulation of cellular protein catabolic process	1	1/27	158/18368	0.208181	0.283015	4.30567	ENSG00000130203	APOE	GO_BP
GO:0030509~BMP signaling pathway	1	1/27	159/18368	0.209355	0.283354	4.27859	ENSG00000105664	COMP	GO_BP
GO:0043534~blood vessel endothelial cell migration	1	1/27	159/18368	0.209355	0.283354	4.27859	ENSG00000130203	APOE	GO_BP
GO:1990845~adaptive thermogenesis	1	1/27	159/18368	0.209355	0.283354	4.27859	ENSG00000162877	PM20D1	GO_BP
GO:0009267~cellular response to starvation	1	1/27	160/18368	0.210527	0.284521	4.25185	ENSG00000149485	FADS1	GO_BP
GO:0048659~smooth muscle cell proliferation	1	1/27	161/18368	0.211698	0.285265	4.22544	ENSG00000130203	APOE	GO_BP
GO:0051250~negative regulation of lymphocyte activation	1	1/27	161/18368	0.211698	0.285265	4.22544	ENSG00000118520	ARG1	GO_BP
GO:0001959~regulation of cytokine-mediated signaling pathway	1	1/27	162/18368	0.212867	0.286001	4.19936	ENSG00000118520	ARG1	GO_BP
GO:1903034~regulation of response to wounding	1	1/27	162/18368	0.212867	0.286001	4.19936	ENSG00000130203	APOE	GO_BP
GO:1902904~negative regulation of supramolecular fiber organization	1	1/27	164/18368	0.2152	0.288714	4.14815	ENSG00000130203	APOE	GO_BP
GO:0048771~tissue remodeling	1	1/27	166/18368	0.217526	0.291409	4.09817	ENSG00000118520	ARG1	GO_BP
GO:0002700~regulation of production of molecular mediator of immune response	1	1/27	167/18368	0.218687	0.292113	4.07363	ENSG00000118520	ARG1	GO_BP
GO:0009152~purine ribonucleotide biosynthetic process	1	1/27	167/18368	0.218687	0.292113	4.07363	ENSG00000143627	PKLR	GO_BP
GO:1901136~carbohydrate derivative catabolic process	1	1/27	168/18368	0.219846	0.293234	4.04938	ENSG00000119125	GDA	GO_BP
GO:0031214~biomineral tissue development	1	1/27	169/18368	0.221003	0.294018	4.02542	ENSG00000105664	COMP	GO_BP
GO:0002822~regulation of adaptive immune response based on somatic recombination of immune receptors built from immunoglobulin superfamily domains	1	1/27	170/18368	0.222159	0.294018	4.00174	ENSG00000118520	ARG1	GO_BP
GO:0071772~response to BMP	1	1/27	170/18368	0.222159	0.294018	4.00174	ENSG00000105664	COMP	GO_BP
GO:0071773~cellular response to BMP stimulus	1	1/27	170/18368	0.222159	0.294018	4.00174	ENSG00000105664	COMP	GO_BP
GO:0030178~negative regulation of Wnt signaling pathway	1	1/27	171/18368	0.223313	0.294018	3.97834	ENSG00000130203	APOE	GO_BP
GO:0035265~organ growth	1	1/27	171/18368	0.223313	0.294018	3.97834	ENSG00000105664	COMP	GO_BP
GO:0050728~negative regulation of inflammatory response	1	1/27	171/18368	0.223313	0.294018	3.97834	ENSG00000130203	APOE	GO_BP
GO:0110148~biomineralization	1	1/27	171/18368	0.223313	0.294018	3.97834	ENSG00000105664	COMP	GO_BP
GO:1990138~neuron projection extension	1	1/27	171/18368	0.223313	0.294018	3.97834	ENSG00000130203	APOE	GO_BP
GO:0002706~regulation of lymphocyte mediated immunity	1	1/27	172/18368	0.224466	0.294691	3.95521	ENSG00000118520	ARG1	GO_BP
GO:0051099~positive regulation of binding	1	1/27	172/18368	0.224466	0.294691	3.95521	ENSG00000130203	APOE	GO_BP
GO:0043409~negative regulation of MAPK cascade	1	1/27	173/18368	0.225616	0.29578	3.93235	ENSG00000130203	APOE	GO_BP
GO:0042129~regulation of T cell proliferation	1	1/27	174/18368	0.226766	0.29644	3.90975	ENSG00000118520	ARG1	GO_BP
GO:0060759~regulation of response to cytokine stimulus	1	1/27	174/18368	0.226766	0.29644	3.90975	ENSG00000118520	ARG1	GO_BP
GO:0045766~positive regulation of angiogenesis	1	1/27	175/18368	0.227913	0.296674	3.88741	ENSG00000166501	PRKCB	GO_BP
GO:0050777~negative regulation of immune response	1	1/27	175/18368	0.227913	0.296674	3.88741	ENSG00000118520	ARG1	GO_BP
GO:1904018~positive regulation of vasculature development	1	1/27	175/18368	0.227913	0.296674	3.88741	ENSG00000166501	PRKCB	GO_BP
GO:1902905~positive regulation of supramolecular fiber organization	1	1/27	176/18368	0.229059	0.29713	3.86532	ENSG00000130203	APOE	GO_BP
GO:0001659~temperature homeostasis	1	1/27	177/18368	0.230203	0.29713	3.84348	ENSG00000050628	PTGER3	GO_BP
GO:0002833~positive regulation of response to biotic stimulus	1	1/27	177/18368	0.230203	0.29713	3.84348	ENSG00000118520	ARG1	GO_BP
GO:0009266~response to temperature stimulus	1	1/27	177/18368	0.230203	0.29713	3.84348	ENSG00000143627	PKLR	GO_BP
GO:0048736~appendage development	1	1/27	177/18368	0.230203	0.29713	3.84348	ENSG00000105664	COMP	GO_BP
GO:0060173~limb development	1	1/27	177/18368	0.230203	0.29713	3.84348	ENSG00000105664	COMP	GO_BP
GO:0055001~muscle cell development	1	1/27	179/18368	0.232487	0.299657	3.80054	ENSG00000105664	COMP	GO_BP
GO:0008361~regulation of cell size	1	1/27	180/18368	0.233626	0.300703	3.77942	ENSG00000130203	APOE	GO_BP
GO:0009260~ribonucleotide biosynthetic process	1	1/27	181/18368	0.234764	0.301324	3.75854	ENSG00000143627	PKLR	GO_BP
GO:0009749~response to glucose	1	1/27	181/18368	0.234764	0.301324	3.75854	ENSG00000143627	PKLR	GO_BP
GO:0001906~cell killing	1	1/27	182/18368	0.2359	0.301518	3.73789	ENSG00000118520	ARG1	GO_BP
GO:0043405~regulation of MAP kinase activity	1	1/27	182/18368	0.2359	0.301518	3.73789	ENSG00000130203	APOE	GO_BP
GO:0099504~synaptic vesicle cycle	1	1/27	182/18368	0.2359	0.301518	3.73789	ENSG00000166501	PRKCB	GO_BP
GO:0002819~regulation of adaptive immune response	1	1/27	185/18368	0.239298	0.304591	3.67728	ENSG00000118520	ARG1	GO_BP
GO:0007565~female pregnancy	1	1/27	185/18368	0.239298	0.304591	3.67728	ENSG00000118520	ARG1	GO_BP
GO:0009746~response to hexose	1	1/27	185/18368	0.239298	0.304591	3.67728	ENSG00000143627	PKLR	GO_BP
GO:0031345~negative regulation of cell projection organization	1	1/27	186/18368	0.240428	0.305606	3.65751	ENSG00000130203	APOE	GO_BP
GO:0046578~regulation of Ras protein signal transduction	1	1/27	187/18368	0.241556	0.306193	3.63795	ENSG00000130203	APOE	GO_BP
GO:0051260~protein homooligomerization	1	1/27	187/18368	0.241556	0.306193	3.63795	ENSG00000105664	COMP	GO_BP
GO:0006164~purine nucleotide biosynthetic process	1	1/27	188/18368	0.242682	0.306353	3.6186	ENSG00000143627	PKLR	GO_BP
GO:0046390~ribose phosphate biosynthetic process	1	1/27	188/18368	0.242682	0.306353	3.6186	ENSG00000143627	PKLR	GO_BP
GO:0061136~regulation of proteasomal protein catabolic process	1	1/27	188/18368	0.242682	0.306353	3.6186	ENSG00000130203	APOE	GO_BP
GO:0043123~positive regulation of I-kappaB kinase/NF-kappaB signaling	1	1/27	189/18368	0.243807	0.30735	3.59945	ENSG00000166501	PRKCB	GO_BP
GO:1901654~response to ketone	1	1/27	191/18368	0.246051	0.309755	3.56176	ENSG00000118520	ARG1	GO_BP
GO:0007626~locomotory behavior	1	1/27	192/18368	0.247171	0.310315	3.54321	ENSG00000130203	APOE	GO_BP
GO:0034284~response to monosaccharide	1	1/27	192/18368	0.247171	0.310315	3.54321	ENSG00000143627	PKLR	GO_BP
GO:0002695~negative regulation of leukocyte activation	1	1/27	193/18368	0.24829	0.310869	3.52485	ENSG00000118520	ARG1	GO_BP
GO:0051216~cartilage development	1	1/27	193/18368	0.24829	0.310869	3.52485	ENSG00000105664	COMP	GO_BP
GO:0048167~regulation of synaptic plasticity	1	1/27	195/18368	0.250521	0.312811	3.4887	ENSG00000130203	APOE	GO_BP
GO:1903828~negative regulation of protein localization	1	1/27	195/18368	0.250521	0.312811	3.4887	ENSG00000130203	APOE	GO_BP
GO:0042594~response to starvation	1	1/27	196/18368	0.251635	0.312926	3.4709	ENSG00000149485	FADS1	GO_BP
GO:0043393~regulation of protein binding	1	1/27	196/18368	0.251635	0.312926	3.4709	ENSG00000130203	APOE	GO_BP
GO:0099003~vesicle-mediated transport in synapse	1	1/27	196/18368	0.251635	0.312926	3.4709	ENSG00000166501	PRKCB	GO_BP
GO:0022408~negative regulation of cell-cell adhesion	1	1/27	198/18368	0.253857	0.314838	3.43584	ENSG00000118520	ARG1	GO_BP
GO:0072522~purine-containing compound biosynthetic process	1	1/27	198/18368	0.253857	0.314838	3.43584	ENSG00000143627	PKLR	GO_BP
GO:1901605~alpha-amino acid metabolic process	1	1/27	200/18368	0.256073	0.317158	3.40148	ENSG00000118520	ARG1	GO_BP
GO:0017157~regulation of exocytosis	1	1/27	203/18368	0.259385	0.320827	3.35121	ENSG00000166501	PRKCB	GO_BP
GO:0042098~T cell proliferation	1	1/27	204/18368	0.260486	0.321324	3.33479	ENSG00000118520	ARG1	GO_BP
GO:0071383~cellular response to steroid hormone stimulus	1	1/27	204/18368	0.260486	0.321324	3.33479	ENSG00000118520	ARG1	GO_BP
GO:0044703~multi-organism reproductive process	1	1/27	205/18368	0.261585	0.322248	3.31852	ENSG00000118520	ARG1	GO_BP
GO:0006469~negative regulation of protein kinase activity	1	1/27	206/18368	0.262683	0.322304	3.30241	ENSG00000130203	APOE	GO_BP
GO:0006836~neurotransmitter transport	1	1/27	206/18368	0.262683	0.322304	3.30241	ENSG00000166501	PRKCB	GO_BP
GO:0050679~positive regulation of epithelial cell proliferation	1	1/27	206/18368	0.262683	0.322304	3.30241	ENSG00000118520	ARG1	GO_BP
GO:0043523~regulation of neuron apoptotic process	1	1/27	208/18368	0.264873	0.324558	3.27066	ENSG00000130203	APOE	GO_BP
GO:0017038~protein import	1	1/27	209/18368	0.265966	0.325464	3.25501	ENSG00000130203	APOE	GO_BP
GO:0050807~regulation of synapse organization	1	1/27	210/18368	0.267058	0.325931	3.23951	ENSG00000130203	APOE	GO_BP
GO:0071222~cellular response to lipopolysaccharide	1	1/27	210/18368	0.267058	0.325931	3.23951	ENSG00000118520	ARG1	GO_BP
GO:0010594~regulation of endothelial cell migration	1	1/27	211/18368	0.268148	0.326394	3.22415	ENSG00000130203	APOE	GO_BP
GO:0042180~cellular ketone metabolic process	1	1/27	211/18368	0.268148	0.326394	3.22415	ENSG00000130208	APOC1	GO_BP
GO:0001505~regulation of neurotransmitter levels	1	1/27	213/18368	0.270323	0.327739	3.19388	ENSG00000166501	PRKCB	GO_BP
GO:0031669~cellular response to nutrient levels	1	1/27	213/18368	0.270323	0.327739	3.19388	ENSG00000149485	FADS1	GO_BP
GO:0044706~multi-multicellular organism process	1	1/27	213/18368	0.270323	0.327739	3.19388	ENSG00000118520	ARG1	GO_BP
GO:0070374~positive regulation of ERK1 and ERK2 cascade	1	1/27	215/18368	0.272491	0.329934	3.16417	ENSG00000130203	APOE	GO_BP
GO:0050803~regulation of synapse structure or activity	1	1/27	216/18368	0.273574	0.330808	3.14952	ENSG00000130203	APOE	GO_BP
GO:0051651~maintenance of location in cell	1	1/27	217/18368	0.274654	0.331678	3.13501	ENSG00000130203	APOE	GO_BP
GO:0033002~muscle cell proliferation	1	1/27	220/18368	0.277886	0.334702	3.09226	ENSG00000130203	APOE	GO_BP
GO:0071219~cellular response to molecule of bacterial origin	1	1/27	220/18368	0.277886	0.334702	3.09226	ENSG00000118520	ARG1	GO_BP
GO:1903050~regulation of proteolysis involved in cellular protein catabolic process	1	1/27	221/18368	0.278961	0.335556	3.07826	ENSG00000130203	APOE	GO_BP
GO:0048588~developmental cell growth	1	1/27	222/18368	0.280033	0.336406	3.0644	ENSG00000130203	APOE	GO_BP
GO:0060348~bone development	1	1/27	223/18368	0.281105	0.337252	3.05066	ENSG00000105664	COMP	GO_BP
GO:0050851~antigen receptor-mediated signaling pathway	1	1/27	225/18368	0.283243	0.339374	3.02354	ENSG00000166501	PRKCB	GO_BP
GO:0048705~skeletal system morphogenesis	1	1/27	226/18368	0.284309	0.340209	3.01016	ENSG00000105664	COMP	GO_BP
GO:0033673~negative regulation of kinase activity	1	1/27	229/18368	0.2875	0.343579	2.97073	ENSG00000130203	APOE	GO_BP
GO:0050670~regulation of lymphocyte proliferation	1	1/27	230/18368	0.288561	0.344399	2.95781	ENSG00000118520	ARG1	GO_BP
GO:0016358~dendrite development	1	1/27	231/18368	0.28962	0.345215	2.94501	ENSG00000130203	APOE	GO_BP
GO:0060560~developmental growth involved in morphogenesis	1	1/27	232/18368	0.290677	0.345939	2.93231	ENSG00000130203	APOE	GO_BP
GO:0002703~regulation of leukocyte mediated immunity	1	1/27	233/18368	0.291733	0.345939	2.91973	ENSG00000118520	ARG1	GO_BP
GO:0032944~regulation of mononuclear cell proliferation	1	1/27	233/18368	0.291733	0.345939	2.91973	ENSG00000118520	ARG1	GO_BP
GO:0045055~regulated exocytosis	1	1/27	233/18368	0.291733	0.345939	2.91973	ENSG00000166501	PRKCB	GO_BP
GO:0045732~positive regulation of protein catabolic process	1	1/27	234/18368	0.292788	0.346742	2.90725	ENSG00000130203	APOE	GO_BP
GO:0098657~import into cell	1	1/27	237/18368	0.295942	0.350027	2.87045	ENSG00000140284	SLC27A2	GO_BP
GO:0051402~neuron apoptotic process	1	1/27	241/18368	0.300127	0.35452	2.82281	ENSG00000130203	APOE	GO_BP
GO:0016485~protein processing	1	1/27	243/18368	0.30221	0.356523	2.79957	ENSG00000105664	COMP	GO_BP
GO:0007188~adenylate cyclase-modulating G protein-coupled receptor signaling pathway	1	1/27	244/18368	0.30325	0.356684	2.7881	ENSG00000050628	PTGER3	GO_BP
GO:0051259~protein complex oligomerization	1	1/27	244/18368	0.30325	0.356684	2.7881	ENSG00000105664	COMP	GO_BP
GO:0002699~positive regulation of immune effector process	1	1/27	245/18368	0.304288	0.356684	2.77672	ENSG00000118520	ARG1	GO_BP
GO:0031668~cellular response to extracellular stimulus	1	1/27	245/18368	0.304288	0.356684	2.77672	ENSG00000149485	FADS1	GO_BP
GO:0045926~negative regulation of growth	1	1/27	245/18368	0.304288	0.356684	2.77672	ENSG00000179593	ALOX15B	GO_BP
GO:0071216~cellular response to biotic stimulus	1	1/27	247/18368	0.306359	0.358655	2.75424	ENSG00000118520	ARG1	GO_BP
GO:0050708~regulation of protein secretion	1	1/27	248/18368	0.307393	0.359407	2.74313	ENSG00000130203	APOE	GO_BP
GO:0071560~cellular response to transforming growth factor beta stimulus	1	1/27	250/18368	0.309455	0.361359	2.72119	ENSG00000118520	ARG1	GO_BP
GO:0009165~nucleotide biosynthetic process	1	1/27	251/18368	0.310484	0.3621	2.71034	ENSG00000143627	PKLR	GO_BP
GO:0043122~regulation of I-kappaB kinase/NF-kappaB signaling	1	1/27	252/18368	0.311512	0.362838	2.69959	ENSG00000166501	PRKCB	GO_BP
GO:1901293~nucleoside phosphate biosynthetic process	1	1/27	253/18368	0.312538	0.363573	2.68892	ENSG00000143627	PKLR	GO_BP
GO:0070663~regulation of leukocyte proliferation	1	1/27	254/18368	0.313563	0.364304	2.67833	ENSG00000118520	ARG1	GO_BP
GO:0060828~regulation of canonical Wnt signaling pathway	1	1/27	256/18368	0.315608	0.365294	2.65741	ENSG00000130203	APOE	GO_BP
GO:0071559~response to transforming growth factor beta	1	1/27	256/18368	0.315608	0.365294	2.65741	ENSG00000118520	ARG1	GO_BP
GO:1903362~regulation of cellular protein catabolic process	1	1/27	256/18368	0.315608	0.365294	2.65741	ENSG00000130203	APOE	GO_BP
GO:0061448~connective tissue development	1	1/27	257/18368	0.316628	0.366014	2.64707	ENSG00000105664	COMP	GO_BP
GO:0008654~phospholipid biosynthetic process	1	1/27	259/18368	0.318664	0.366983	2.62663	ENSG00000149485	FADS1	GO_BP
GO:0034249~negative regulation of cellular amide metabolic process	1	1/27	259/18368	0.318664	0.366983	2.62663	ENSG00000130203	APOE	GO_BP
GO:0043542~endothelial cell migration	1	1/27	259/18368	0.318664	0.366983	2.62663	ENSG00000130203	APOE	GO_BP
GO:0031330~negative regulation of cellular catabolic process	1	1/27	260/18368	0.31968	0.367692	2.61652	ENSG00000130208	APOC1	GO_BP
GO:0051091~positive regulation of DNA-binding transcription factor activity	1	1/27	262/18368	0.321707	0.369561	2.59655	ENSG00000166501	PRKCB	GO_BP
GO:0030522~intracellular receptor signaling pathway	1	1/27	263/18368	0.322719	0.37026	2.58668	ENSG00000179593	ALOX15B	GO_BP
GO:0051348~negative regulation of transferase activity	1	1/27	264/18368	0.323729	0.370956	2.57688	ENSG00000130203	APOE	GO_BP
GO:0007611~learning or memory	1	1/27	266/18368	0.325744	0.372801	2.5575	ENSG00000130203	APOE	GO_BP
GO:0022898~regulation of transmembrane transporter activity	1	1/27	269/18368	0.328757	0.375314	2.52898	ENSG00000162877	PM20D1	GO_BP
GO:0046034~ATP metabolic process	1	1/27	269/18368	0.328757	0.375314	2.52898	ENSG00000143627	PKLR	GO_BP
GO:0010632~regulation of epithelial cell migration	1	1/27	271/18368	0.330758	0.37713	2.51032	ENSG00000130203	APOE	GO_BP
GO:0034599~cellular response to oxidative stress	1	1/27	273/18368	0.332754	0.378935	2.49193	ENSG00000118520	ARG1	GO_BP
GO:0046942~carboxylic acid transport	1	1/27	277/18368	0.336728	0.382986	2.45594	ENSG00000165449	SLC16A9	GO_BP
GO:0002429~immune response-activating cell surface receptor signaling pathway	1	1/27	278/18368	0.337718	0.383164	2.44711	ENSG00000166501	PRKCB	GO_BP
GO:0002757~immune response-activating signal transduction	1	1/27	278/18368	0.337718	0.383164	2.44711	ENSG00000166501	PRKCB	GO_BP
GO:0001666~response to hypoxia	1	1/27	280/18368	0.339693	0.38493	2.42963	ENSG00000143627	PKLR	GO_BP
GO:0007249~I-kappaB kinase/NF-kappaB signaling	1	1/27	287/18368	0.346563	0.392231	2.37037	ENSG00000166501	PRKCB	GO_BP
GO:0036293~response to decreased oxygen levels	1	1/27	293/18368	0.352397	0.398343	2.32183	ENSG00000143627	PKLR	GO_BP
GO:0046651~lymphocyte proliferation	1	1/27	296/18368	0.355295	0.401125	2.2983	ENSG00000118520	ARG1	GO_BP
GO:0007162~negative regulation of cell adhesion	1	1/27	298/18368	0.35722	0.40231	2.28287	ENSG00000118520	ARG1	GO_BP
GO:0032409~regulation of transporter activity	1	1/27	298/18368	0.35722	0.40231	2.28287	ENSG00000162877	PM20D1	GO_BP
GO:0032943~mononuclear cell proliferation	1	1/27	300/18368	0.359139	0.403483	2.26765	ENSG00000118520	ARG1	GO_BP
GO:0051056~regulation of small GTPase mediated signal transduction	1	1/27	300/18368	0.359139	0.403483	2.26765	ENSG00000130203	APOE	GO_BP
GO:0019932~second-messenger-mediated signaling	1	1/27	301/18368	0.360097	0.404065	2.26012	ENSG00000130203	APOE	GO_BP
GO:0006959~humoral immune response	1	1/27	303/18368	0.362008	0.405714	2.2452	ENSG00000132465	JCHAIN	GO_BP
GO:0070372~regulation of ERK1 and ERK2 cascade	1	1/27	304/18368	0.362962	0.40587	2.23782	ENSG00000130203	APOE	GO_BP
GO:0002440~production of molecular mediator of immune response	1	1/27	305/18368	0.363914	0.40587	2.23048	ENSG00000118520	ARG1	GO_BP
GO:0030198~extracellular matrix organization	1	1/27	305/18368	0.363914	0.40587	2.23048	ENSG00000105664	COMP	GO_BP
GO:0090287~regulation of cellular response to growth factor stimulus	1	1/27	305/18368	0.363914	0.40587	2.23048	ENSG00000166501	PRKCB	GO_BP
GO:0002768~immune response-regulating cell surface receptor signaling pathway	1	1/27	306/18368	0.364865	0.405945	2.22319	ENSG00000166501	PRKCB	GO_BP
GO:0043062~extracellular structure organization	1	1/27	306/18368	0.364865	0.405945	2.22319	ENSG00000105664	COMP	GO_BP
GO:0045229~external encapsulating structure organization	1	1/27	308/18368	0.366762	0.406579	2.20875	ENSG00000105664	COMP	GO_BP
GO:0050890~cognition	1	1/27	308/18368	0.366762	0.406579	2.20875	ENSG00000130203	APOE	GO_BP
GO:0060070~canonical Wnt signaling pathway	1	1/27	308/18368	0.366762	0.406579	2.20875	ENSG00000130203	APOE	GO_BP
GO:0071496~cellular response to external stimulus	1	1/27	309/18368	0.367709	0.407138	2.20161	ENSG00000149485	FADS1	GO_BP
GO:0006650~glycerophospholipid metabolic process	1	1/27	310/18368	0.368654	0.407693	2.1945	ENSG00000130208	APOC1	GO_BP
GO:0009101~glycoprotein biosynthetic process	1	1/27	314/18368	0.372422	0.410378	2.16655	ENSG00000057252	SOAT1	GO_BP
GO:0018105~peptidyl-serine phosphorylation	1	1/27	314/18368	0.372422	0.410378	2.16655	ENSG00000166501	PRKCB	GO_BP
GO:0051604~protein maturation	1	1/27	314/18368	0.372422	0.410378	2.16655	ENSG00000105664	COMP	GO_BP
GO:0019058~viral life cycle	1	1/27	317/18368	0.375233	0.412981	2.14605	ENSG00000130203	APOE	GO_BP
GO:0070482~response to oxygen levels	1	1/27	318/18368	0.376168	0.413515	2.1393	ENSG00000143627	PKLR	GO_BP
GO:0009895~negative regulation of catabolic process	1	1/27	319/18368	0.377101	0.414045	2.13259	ENSG00000130208	APOC1	GO_BP
GO:0042113~B cell activation	1	1/27	321/18368	0.378963	0.415593	2.1193	ENSG00000166501	PRKCB	GO_BP
GO:0045765~regulation of angiogenesis	1	1/27	322/18368	0.379892	0.41562	2.11272	ENSG00000166501	PRKCB	GO_BP
GO:0062197~cellular response to chemical stress	1	1/27	322/18368	0.379892	0.41562	2.11272	ENSG00000118520	ARG1	GO_BP
GO:0007204~positive regulation of cytosolic calcium ion concentration	1	1/27	323/18368	0.38082	0.41614	2.10618	ENSG00000050628	PTGER3	GO_BP
GO:0048638~regulation of developmental growth	1	1/27	325/18368	0.382672	0.417667	2.09322	ENSG00000130203	APOE	GO_BP
GO:0032496~response to lipopolysaccharide	1	1/27	326/18368	0.383596	0.418178	2.0868	ENSG00000118520	ARG1	GO_BP
GO:1901342~regulation of vasculature development	1	1/27	327/18368	0.384518	0.418687	2.08042	ENSG00000166501	PRKCB	GO_BP
GO:0070371~ERK1 and ERK2 cascade	1	1/27	328/18368	0.385439	0.419194	2.07407	ENSG00000130203	APOE	GO_BP
GO:0070661~leukocyte proliferation	1	1/27	330/18368	0.387277	0.420695	2.0615	ENSG00000118520	ARG1	GO_BP
GO:0030111~regulation of Wnt signaling pathway	1	1/27	331/18368	0.388195	0.420697	2.05528	ENSG00000130203	APOE	GO_BP
GO:0048545~response to steroid hormone	1	1/27	331/18368	0.388195	0.420697	2.05528	ENSG00000118520	ARG1	GO_BP
GO:0001933~negative regulation of protein phosphorylation	1	1/27	332/18368	0.38911	0.421193	2.04909	ENSG00000130203	APOE	GO_BP
GO:0018209~peptidyl-serine modification	1	1/27	337/18368	0.39367	0.425627	2.01868	ENSG00000166501	PRKCB	GO_BP
GO:0010631~epithelial cell migration	1	1/27	338/18368	0.394578	0.426085	2.01271	ENSG00000130203	APOE	GO_BP
GO:0050863~regulation of T cell activation	1	1/27	339/18368	0.395484	0.426085	2.00677	ENSG00000118520	ARG1	GO_BP
GO:1903037~regulation of leukocyte cell-cell adhesion	1	1/27	339/18368	0.395484	0.426085	2.00677	ENSG00000118520	ARG1	GO_BP
GO:0031346~positive regulation of cell projection organization	1	1/27	340/18368	0.39639	0.42656	2.00087	ENSG00000130203	APOE	GO_BP
GO:0090132~epithelium migration	1	1/27	341/18368	0.397294	0.427033	1.995	ENSG00000130203	APOE	GO_BP
GO:0001818~negative regulation of cytokine production	1	1/27	343/18368	0.399098	0.428471	1.98337	ENSG00000118520	ARG1	GO_BP
GO:0002237~response to molecule of bacterial origin	1	1/27	345/18368	0.400897	0.429359	1.97187	ENSG00000118520	ARG1	GO_BP
GO:0002449~lymphocyte mediated immunity	1	1/27	345/18368	0.400897	0.429359	1.97187	ENSG00000118520	ARG1	GO_BP
GO:0007265~Ras protein signal transduction	1	1/27	346/18368	0.401794	0.429359	1.96617	ENSG00000130203	APOE	GO_BP
GO:0090130~tissue migration	1	1/27	346/18368	0.401794	0.429359	1.96617	ENSG00000130203	APOE	GO_BP
GO:1904062~regulation of cation transmembrane transport	1	1/27	347/18368	0.40269	0.429817	1.96051	ENSG00000162877	PM20D1	GO_BP
GO:0042742~defense response to bacterium	1	1/27	348/18368	0.403585	0.430273	1.95487	ENSG00000132465	JCHAIN	GO_BP
GO:0002460~adaptive immune response based on somatic recombination of immune receptors built from immunoglobulin superfamily domains	1	1/27	350/18368	0.405371	0.431176	1.9437	ENSG00000118520	ARG1	GO_BP
GO:0002697~regulation of immune effector process	1	1/27	350/18368	0.405371	0.431176	1.9437	ENSG00000118520	ARG1	GO_BP
GO:0032535~regulation of cellular component size	1	1/27	351/18368	0.406262	0.431624	1.93817	ENSG00000130203	APOE	GO_BP
GO:0001655~urogenital system development	1	1/27	352/18368	0.407152	0.43207	1.93266	ENSG00000179593	ALOX15B	GO_BP
GO:0006887~exocytosis	1	1/27	354/18368	0.408928	0.433454	1.92174	ENSG00000166501	PRKCB	GO_BP
GO:0051480~regulation of cytosolic calcium ion concentration	1	1/27	355/18368	0.409814	0.433893	1.91633	ENSG00000050628	PTGER3	GO_BP
GO:0051346~negative regulation of hydrolase activity	1	1/27	359/18368	0.413345	0.437127	1.89498	ENSG00000130208	APOC1	GO_BP
GO:0002253~activation of immune response	1	1/27	364/18368	0.41773	0.439741	1.86895	ENSG00000166501	PRKCB	GO_BP
GO:0007178~transmembrane receptor protein serine/threonine kinase signaling pathway	1	1/27	364/18368	0.41773	0.439741	1.86895	ENSG00000105664	COMP	GO_BP
GO:0045862~positive regulation of proteolysis	1	1/27	364/18368	0.41773	0.439741	1.86895	ENSG00000130203	APOE	GO_BP
GO:0071900~regulation of protein serine/threonine kinase activity	1	1/27	364/18368	0.41773	0.439741	1.86895	ENSG00000130203	APOE	GO_BP
GO:0051098~regulation of binding	1	1/27	367/18368	0.420346	0.441988	1.85367	ENSG00000130203	APOE	GO_BP
GO:1902903~regulation of supramolecular fiber organization	1	1/27	371/18368	0.423816	0.445128	1.83368	ENSG00000130203	APOE	GO_BP
GO:0042326~negative regulation of phosphorylation	1	1/27	373/18368	0.425543	0.446432	1.82385	ENSG00000130203	APOE	GO_BP
GO:0045786~negative regulation of cell cycle	1	1/27	375/18368	0.427266	0.447608	1.81412	ENSG00000179593	ALOX15B	GO_BP
GO:0001654~eye development	1	1/27	376/18368	0.428125	0.447608	1.8093	ENSG00000004846	ABCB5	GO_BP
GO:0007159~leukocyte cell-cell adhesion	1	1/27	376/18368	0.428125	0.447608	1.8093	ENSG00000118520	ARG1	GO_BP
GO:0042692~muscle cell differentiation	1	1/27	377/18368	0.428984	0.447995	1.8045	ENSG00000105664	COMP	GO_BP
GO:0150063~visual system development	1	1/27	380/18368	0.431551	0.450165	1.79025	ENSG00000004846	ABCB5	GO_BP
GO:0009100~glycoprotein metabolic process	1	1/27	383/18368	0.434107	0.452318	1.77623	ENSG00000057252	SOAT1	GO_BP
GO:0048880~sensory system development	1	1/27	386/18368	0.436652	0.454454	1.76243	ENSG00000004846	ABCB5	GO_BP
GO:0042176~regulation of protein catabolic process	1	1/27	393/18368	0.442547	0.460069	1.73103	ENSG00000130203	APOE	GO_BP
GO:0043254~regulation of protein-containing complex assembly	1	1/27	397/18368	0.445889	0.463019	1.71359	ENSG00000130203	APOE	GO_BP
GO:0034655~nucleobase-containing compound catabolic process	1	1/27	404/18368	0.451692	0.468515	1.6839	ENSG00000119125	GDA	GO_BP
GO:0009410~response to xenobiotic stimulus	1	1/27	407/18368	0.45416	0.470545	1.67149	ENSG00000118520	ARG1	GO_BP
GO:0001503~ossification	1	1/27	410/18368	0.456618	0.472559	1.65926	ENSG00000105664	COMP	GO_BP
GO:0001558~regulation of cell growth	1	1/27	411/18368	0.457435	0.472872	1.65522	ENSG00000130203	APOE	GO_BP
GO:0016032~viral process	1	1/27	414/18368	0.459879	0.474864	1.64323	ENSG00000130203	APOE	GO_BP
GO:0002683~negative regulation of immune system process	1	1/27	416/18368	0.461503	0.476005	1.63533	ENSG00000118520	ARG1	GO_BP
GO:0006816~calcium ion transport	1	1/27	420/18368	0.464735	0.478802	1.61975	ENSG00000166501	PRKCB	GO_BP
GO:0042391~regulation of membrane potential	1	1/27	425/18368	0.46875	0.482397	1.6007	ENSG00000004846	ABCB5	GO_BP
GO:0007409~axonogenesis	1	1/27	430/18368	0.472735	0.485955	1.58208	ENSG00000130203	APOE	GO_BP
GO:0010975~regulation of neuron projection development	1	1/27	431/18368	0.473529	0.486227	1.57841	ENSG00000130203	APOE	GO_BP
GO:0048608~reproductive structure development	1	1/27	433/18368	0.475113	0.487308	1.57112	ENSG00000179593	ALOX15B	GO_BP
GO:0061458~reproductive system development	1	1/27	436/18368	0.47748	0.48919	1.56031	ENSG00000179593	ALOX15B	GO_BP
GO:0002443~leukocyte mediated immunity	1	1/27	437/18368	0.478266	0.489451	1.55674	ENSG00000118520	ARG1	GO_BP
GO:0046700~heterocycle catabolic process	1	1/27	442/18368	0.482183	0.49291	1.53913	ENSG00000119125	GDA	GO_BP
GO:0051090~regulation of DNA-binding transcription factor activity	1	1/27	444/18368	0.483742	0.493954	1.5322	ENSG00000166501	PRKCB	GO_BP
GO:0016055~Wnt signaling pathway	1	1/27	446/18368	0.485296	0.494991	1.52533	ENSG00000130203	APOE	GO_BP
GO:0198738~cell-cell signaling by wnt	1	1/27	448/18368	0.486846	0.496021	1.51852	ENSG00000130203	APOE	GO_BP
GO:0023061~signal release	1	1/27	449/18368	0.487619	0.496259	1.51514	ENSG00000166501	PRKCB	GO_BP
GO:0031331~positive regulation of cellular catabolic process	1	1/27	450/18368	0.488391	0.496495	1.51177	ENSG00000130203	APOE	GO_BP
GO:0022407~regulation of cell-cell adhesion	1	1/27	451/18368	0.489162	0.496729	1.50842	ENSG00000118520	ARG1	GO_BP
GO:0002764~immune response-regulating signaling pathway	1	1/27	458/18368	0.494527	0.501623	1.48536	ENSG00000166501	PRKCB	GO_BP
GO:0022411~cellular component disassembly	1	1/27	460/18368	0.49605	0.502613	1.4789	ENSG00000166501	PRKCB	GO_BP
GO:0001667~ameboidal-type cell migration	1	1/27	461/18368	0.49681	0.502828	1.4757	ENSG00000130203	APOE	GO_BP
GO:0019439~aromatic compound catabolic process	1	1/27	465/18368	0.499838	0.505337	1.463	ENSG00000119125	GDA	GO_BP
GO:0001819~positive regulation of cytokine production	1	1/27	469/18368	0.502849	0.507822	1.45053	ENSG00000179593	ALOX15B	GO_BP
GO:0034765~regulation of ion transmembrane transport	1	1/27	471/18368	0.504348	0.508776	1.44437	ENSG00000162877	PM20D1	GO_BP
GO:0016049~cell growth	1	1/27	478/18368	0.509559	0.512908	1.42321	ENSG00000130203	APOE	GO_BP
GO:0061564~axon development	1	1/27	478/18368	0.509559	0.512908	1.42321	ENSG00000130203	APOE	GO_BP
GO:0019221~cytokine-mediated signaling pathway	1	1/27	479/18368	0.510299	0.513091	1.42024	ENSG00000118520	ARG1	GO_BP
GO:0043410~positive regulation of MAPK cascade	1	1/27	485/18368	0.514718	0.516968	1.40267	ENSG00000130203	APOE	GO_BP
GO:0006091~generation of precursor metabolites and energy	1	1/27	489/18368	0.517642	0.519337	1.3912	ENSG00000143627	PKLR	GO_BP
GO:0051223~regulation of protein transport	1	1/27	491/18368	0.519098	0.52023	1.38553	ENSG00000130203	APOE	GO_BP
GO:0010498~proteasomal protein catabolic process	1	1/27	492/18368	0.519824	0.520391	1.38272	ENSG00000130203	APOE	GO_BP
GO:0016570~histone modification	1	1/27	494/18368	0.521274	0.521274	1.37712	ENSG00000166501	PRKCB	GO_BP
GO:0042581~specific granule	4	4/27	159/19137	0.000106254	0.00751644	16.0478	ENSG00000118520/ENSG00000140284/ENSG00000173930/ENSG00000134827	ARG1/SLC27A2/SLCO4C1/TCN1	GO_CC
GO:0042627~chylomicron	2	2/27	13/19137	0.000183328	0.00751644	98.1385	ENSG00000130208/ENSG00000130203	APOC1/APOE	GO_CC
GO:0034361~very-low-density lipoprotein particle	2	2/27	20/19137	0.000443531	0.00909238	63.79	ENSG00000130208/ENSG00000130203	APOC1/APOE	GO_CC
GO:0034385~triglyceride-rich plasma lipoprotein particle	2	2/27	20/19137	0.000443531	0.00909238	63.79	ENSG00000130208/ENSG00000130203	APOC1/APOE	GO_CC
GO:0034364~high-density lipoprotein particle	2	2/27	27/19137	0.000813795	0.0133462	47.2519	ENSG00000130208/ENSG00000130203	APOC1/APOE	GO_CC
GO:0034358~plasma lipoprotein particle	2	2/27	36/19137	0.00144791	0.0169613	35.4389	ENSG00000130208/ENSG00000130203	APOC1/APOE	GO_CC
GO:1990777~lipoprotein particle	2	2/27	36/19137	0.00144791	0.0169613	35.4389	ENSG00000130208/ENSG00000130203	APOC1/APOE	GO_CC
GO:0032994~protein-lipid complex	2	2/27	39/19137	0.00169806	0.0174051	32.7128	ENSG00000130208/ENSG00000130203	APOC1/APOE	GO_CC
GO:0035580~specific granule lumen	2	2/27	62/19137	0.00423756	0.0386089	20.5774	ENSG00000118520/ENSG00000134827	ARG1/TCN1	GO_CC
GO:0035579~specific granule membrane	2	2/27	90/19137	0.00873439	0.071622	14.1756	ENSG00000140284/ENSG00000173930	SLC27A2/SLCO4C1	GO_CC
GO:0034362~low-density lipoprotein particle	1	1/30	12/19137	0.0186557	0.113238	53.1583	ENSG00000130203	APOE	GO_CC
GO:0072562~blood microparticle	2	2/27	145/19137	0.0215897	0.113238	8.79862	ENSG00000130203/ENSG00000132465	APOE/JCHAIN	GO_CC
GO:0005779~integral component of peroxisomal membrane	1	1/30	15/19137	0.0232668	0.113238	42.5267	ENSG00000140284	SLC27A2	GO_CC
GO:0031231~intrinsic component of peroxisomal membrane	1	1/30	15/19137	0.0232668	0.113238	42.5267	ENSG00000140284	SLC27A2	GO_CC
GO:0099522~cytosolic region	1	1/30	15/19137	0.0232668	0.113238	42.5267	ENSG00000166501	PRKCB	GO_CC
GO:0005766~primary lysosome	2	2/27	154/19137	0.0241525	0.113238	8.28442	ENSG00000118520/ENSG00000173930	ARG1/SLCO4C1	GO_CC
GO:0042582~azurophil granule	2	2/27	154/19137	0.0241525	0.113238	8.28442	ENSG00000118520/ENSG00000173930	ARG1/SLCO4C1	GO_CC
GO:0030176~integral component of endoplasmic reticulum membrane	2	2/27	162/19137	0.0265305	0.113238	7.87531	ENSG00000117594/ENSG00000140284	HSD11B1/SLC27A2	GO_CC
GO:0043083~synaptic cleft	1	1/30	18/19137	0.0278569	0.113238	35.4389	ENSG00000130203	APOE	GO_CC
GO:0044305~calyx of Held	1	1/30	18/19137	0.0278569	0.113238	35.4389	ENSG00000166501	PRKCB	GO_CC
GO:0031227~intrinsic component of endoplasmic reticulum membrane	2	2/27	170/19137	0.0289999	0.113238	7.50471	ENSG00000117594/ENSG00000140284	HSD11B1/SLC27A2	GO_CC
GO:0071682~endocytic vesicle lumen	1	1/30	23/19137	0.0354609	0.132172	27.7348	ENSG00000130203	APOE	GO_CC
GO:1904724~tertiary granule lumen	1	1/30	55/19137	0.082782	0.241289	11.5982	ENSG00000134827	TCN1	GO_CC
GO:0005938~cell cortex	2	2/27	309/19137	0.084117	0.241289	4.1288	ENSG00000166501/ENSG00000184148	PRKCB/SPRR4	GO_CC
GO:0005788~endoplasmic reticulum lumen	2	2/27	310/19137	0.0845829	0.241289	4.11548	ENSG00000130203/ENSG00000140284	APOE/SLC27A2	GO_CC
GO:0030667~secretory granule membrane	2	2/27	310/19137	0.0845829	0.241289	4.11548	ENSG00000140284/ENSG00000173930	SLC27A2/SLCO4C1	GO_CC
GO:0035577~azurophil granule membrane	1	1/30	57/19137	0.0856639	0.241289	11.1912	ENSG00000173930	SLCO4C1	GO_CC
GO:0034774~secretory granule lumen	2	2/27	322/19137	0.090236	0.241289	3.96211	ENSG00000118520/ENSG00000134827	ARG1/TCN1	GO_CC
GO:0060205~cytoplasmic vesicle lumen	2	2/27	325/19137	0.0916669	0.241289	3.92554	ENSG00000118520/ENSG00000134827	ARG1/TCN1	GO_CC
GO:0031983~vesicle lumen	2	2/27	327/19137	0.0926246	0.241289	3.90153	ENSG00000118520/ENSG00000134827	ARG1/TCN1	GO_CC
GO:0042571~immunoglobulin complex, circulating	1	1/30	63/19137	0.094257	0.241289	10.1254	ENSG00000132465	JCHAIN	GO_CC
GO:0005778~peroxisomal membrane	1	1/30	65/19137	0.0971039	0.241289	9.81385	ENSG00000140284	SLC27A2	GO_CC
GO:0031903~microbody membrane	1	1/30	65/19137	0.0971039	0.241289	9.81385	ENSG00000140284	SLC27A2	GO_CC
GO:0030669~clathrin-coated endocytic vesicle membrane	1	1/30	70/19137	0.104184	0.250687	9.11286	ENSG00000130203	APOE	GO_CC
GO:0098685~Schaffer collateral - CA1 synapse	1	1/30	72/19137	0.107	0.250687	8.85972	ENSG00000148798	INA	GO_CC
GO:0030864~cortical actin cytoskeleton	1	1/30	79/19137	0.116792	0.262641	8.07468	ENSG00000166501	PRKCB	GO_CC
GO:0031301~integral component of organelle membrane	2	2/27	379/19137	0.118509	0.262641	3.36623	ENSG00000117594/ENSG00000140284	HSD11B1/SLC27A2	GO_CC
GO:0045334~clathrin-coated endocytic vesicle	1	1/30	90/19137	0.131969	0.275103	7.08778	ENSG00000130203	APOE	GO_CC
GO:0035578~azurophil granule lumen	1	1/30	91/19137	0.133337	0.275103	7.00989	ENSG00000118520	ARG1	GO_CC
GO:0031300~intrinsic component of organelle membrane	2	2/27	409/19137	0.134197	0.275103	3.11932	ENSG00000117594/ENSG00000140284	HSD11B1/SLC27A2	GO_CC
GO:0062023~collagen-containing extracellular matrix	2	2/27	427/19137	0.143833	0.287665	2.98782	ENSG00000130203/ENSG00000105664	APOE/COMP	GO_CC
GO:0030863~cortical cytoskeleton	1	1/30	107/19137	0.154931	0.300526	5.96168	ENSG00000166501	PRKCB	GO_CC
GO:0030665~clathrin-coated vesicle membrane	1	1/30	109/19137	0.157593	0.300526	5.85229	ENSG00000130203	APOE	GO_CC
GO:0043679~axon terminus	1	1/30	113/19137	0.162894	0.303574	5.64513	ENSG00000166501	PRKCB	GO_CC
GO:0043025~neuronal cell body	2	2/27	481/19137	0.17357	0.316283	2.65239	ENSG00000130203/ENSG00000118520	APOE/ARG1	GO_CC
GO:0044306~neuron projection terminus	1	1/30	129/19137	0.183775	0.327599	4.94496	ENSG00000166501	PRKCB	GO_CC
GO:0005777~peroxisome	1	1/30	141/19137	0.199105	0.340137	4.52411	ENSG00000140284	SLC27A2	GO_CC
GO:0042579~microbody	1	1/30	141/19137	0.199105	0.340137	4.52411	ENSG00000140284	SLC27A2	GO_CC
GO:0019814~immunoglobulin complex	1	1/30	147/19137	0.206665	0.345847	4.33946	ENSG00000132465	JCHAIN	GO_CC
GO:0070820~tertiary granule	1	1/30	163/19137	0.226489	0.371073	3.9135	ENSG00000134827	TCN1	GO_CC
GO:0005912~adherens junction	1	1/30	172/19137	0.237429	0.371073	3.70872	ENSG00000179593	ALOX15B	GO_CC
GO:0030662~coated vesicle membrane	1	1/30	173/19137	0.238636	0.371073	3.68728	ENSG00000130203	APOE	GO_CC
GO:0005775~vacuolar lumen	1	1/30	174/19137	0.23984	0.371073	3.66609	ENSG00000118520	ARG1	GO_CC
GO:0030136~clathrin-coated vesicle	1	1/30	191/19137	0.260036	0.38769	3.33979	ENSG00000130203	APOE	GO_CC
GO:0030666~endocytic vesicle membrane	1	1/30	191/19137	0.260036	0.38769	3.33979	ENSG00000130203	APOE	GO_CC
GO:0005741~mitochondrial outer membrane	1	1/30	205/19137	0.276277	0.397452	3.11171	ENSG00000118520	ARG1	GO_CC
GO:0005882~intermediate filament	1	1/30	205/19137	0.276277	0.397452	3.11171	ENSG00000148798	INA	GO_CC
GO:0016323~basolateral plasma membrane	1	1/30	225/19137	0.298883	0.42207	2.83511	ENSG00000173930	SLCO4C1	GO_CC
GO:0031968~organelle outer membrane	1	1/30	232/19137	0.306633	0.42207	2.74957	ENSG00000118520	ARG1	GO_CC
GO:0019867~outer membrane	1	1/30	234/19137	0.308831	0.42207	2.72607	ENSG00000118520	ARG1	GO_CC
GO:0036464~cytoplasmic ribonucleoprotein granule	1	1/30	242/19137	0.31756	0.424554	2.63595	ENSG00000148798	INA	GO_CC
GO:0045111~intermediate filament cytoskeleton	1	1/30	246/19137	0.321884	0.424554	2.59309	ENSG00000148798	INA	GO_CC
GO:0009925~basal plasma membrane	1	1/30	250/19137	0.326182	0.424554	2.5516	ENSG00000173930	SLCO4C1	GO_CC
GO:0035770~ribonucleoprotein granule	1	1/30	260/19137	0.336811	0.431466	2.45346	ENSG00000148798	INA	GO_CC
GO:0045178~basal part of cell	1	1/30	268/19137	0.345197	0.431466	2.38022	ENSG00000173930	SLCO4C1	GO_CC
GO:0150034~distal axon	1	1/30	270/19137	0.347278	0.431466	2.36259	ENSG00000166501	PRKCB	GO_CC
GO:0030135~coated vesicle	1	1/30	288/19137	0.365717	0.447595	2.21493	ENSG00000130203	APOE	GO_CC
GO:0019898~extrinsic component of membrane	1	1/30	313/19137	0.390495	0.470891	2.03802	ENSG00000179593	ALOX15B	GO_CC
GO:0098978~glutamatergic synapse	1	1/30	319/19137	0.396301	0.470966	1.99969	ENSG00000130203	APOE	GO_CC
GO:0030139~endocytic vesicle	1	1/30	340/19137	0.416203	0.487552	1.87618	ENSG00000130203	APOE	GO_CC
GO:0005769~early endosome	1	1/30	386/19137	0.457607	0.528489	1.65259	ENSG00000130203	APOE	GO_CC
GO:0005765~lysosomal membrane	1	1/30	401/19137	0.470484	0.528489	1.59077	ENSG00000173930	SLCO4C1	GO_CC
GO:0098852~lytic vacuole membrane	1	1/30	401/19137	0.470484	0.528489	1.59077	ENSG00000173930	SLCO4C1	GO_CC
GO:0005925~focal adhesion	1	1/30	419/19137	0.485546	0.538038	1.52243	ENSG00000179593	ALOX15B	GO_CC
GO:0030055~cell-substrate junction	1	1/30	428/19137	0.492921	0.538927	1.49042	ENSG00000179593	ALOX15B	GO_CC
GO:0005774~vacuolar membrane	1	1/30	446/19137	0.507366	0.545433	1.43027	ENSG00000173930	SLCO4C1	GO_CC
GO:0005759~mitochondrial matrix	1	1/30	472/19137	0.52753	0.545433	1.35148	ENSG00000135929	CYP27A1	GO_CC
GO:0005635~nuclear envelope	1	1/30	478/19137	0.532069	0.545433	1.33452	ENSG00000050628	PTGER3	GO_CC
GO:0005743~mitochondrial inner membrane	1	1/30	487/19137	0.538798	0.545433	1.30986	ENSG00000135929	CYP27A1	GO_CC
GO:0098793~presynapse	1	1/30	492/19137	0.542496	0.545433	1.29654	ENSG00000166501	PRKCB	GO_CC
GO:0015629~actin cytoskeleton	1	1/30	495/19137	0.544701	0.545433	1.28869	ENSG00000166501	PRKCB	GO_CC
GO:0005911~cell-cell junction	1	1/30	496/19137	0.545433	0.545433	1.28609	ENSG00000179593	ALOX15B	GO_CC
GO:0043395~heparan sulfate proteoglycan binding	2	2/27	18/18120	0.000322363	0.0321598	74.5679	ENSG00000130203/ENSG00000105664	APOE/COMP	GO_MF
GO:0016810~hydrolase activity, acting on carbon-nitrogen (but not peptide) bonds	3	3/27	127/18120	0.000869666	0.0321598	15.853	ENSG00000118520/ENSG00000119125/ENSG00000162877	ARG1/GDA/PM20D1	GO_MF
GO:0031210~phosphatidylcholine binding	2	2/27	31/18120	0.000968097	0.0321598	43.2975	ENSG00000130208/ENSG00000132465	APOC1/JCHAIN	GO_MF
GO:0043394~proteoglycan binding	2	2/27	36/18120	0.00130561	0.0321598	37.284	ENSG00000130203/ENSG00000105664	APOE/COMP	GO_MF
GO:0005506~iron ion binding	3	3/27	149/18120	0.00137901	0.0321598	13.5123	ENSG00000179593/ENSG00000135929/ENSG00000186526	ALOX15B/CYP27A1/CYP4F8	GO_MF
GO:0046906~tetrapyrrole binding	3	3/27	149/18120	0.00137901	0.0321598	13.5123	ENSG00000135929/ENSG00000186526/ENSG00000134827	CYP27A1/CYP4F8/TCN1	GO_MF
GO:0050997~quaternary ammonium group binding	2	2/27	39/18120	0.00153142	0.0321598	34.416	ENSG00000130208/ENSG00000132465	APOC1/JCHAIN	GO_MF
GO:0016705~oxidoreductase activity, acting on paired donors, with incorporation or reduction of molecular oxygen	3	3/27	175/18120	0.002184	0.0401311	11.5048	ENSG00000135929/ENSG00000186526/ENSG00000149485	CYP27A1/CYP4F8/FADS1	GO_MF
GO:0008028~monocarboxylic acid transmembrane transporter activity	2	2/27	58/18120	0.00335723	0.0548347	23.1418	ENSG00000165449/ENSG00000140284	SLC16A9/SLC27A2	GO_MF
GO:0005539~glycosaminoglycan binding	3	3/27	234/18120	0.00494693	0.0727199	8.60399	ENSG00000130203/ENSG00000105664/ENSG00000132465	APOE/COMP/JCHAIN	GO_MF
GO:1901681~sulfur compound binding	3	3/27	267/18120	0.00712456	0.0846734	7.54057	ENSG00000130203/ENSG00000105664/ENSG00000057252	APOE/COMP/SOAT1	GO_MF
GO:0005496~steroid binding	2	2/27	100/18120	0.00967437	0.0846734	13.4222	ENSG00000117594/ENSG00000057252	HSD11B1/SOAT1	GO_MF
GO:0004497~monooxygenase activity	2	2/27	102/18120	0.0100488	0.0846734	13.159	ENSG00000135929/ENSG00000186526	CYP27A1/CYP4F8	GO_MF
GO:0004955~prostaglandin receptor activity	1	1/27	10/18120	0.0148048	0.0846734	67.1111	ENSG00000050628	PTGER3	GO_MF
GO:0015245~fatty acid transmembrane transporter activity	1	1/27	10/18120	0.0148048	0.0846734	67.1111	ENSG00000140284	SLC27A2	GO_MF
GO:0016813~hydrolase activity, acting on carbon-nitrogen (but not peptide) bonds, in linear amidines	1	1/27	10/18120	0.0148048	0.0846734	67.1111	ENSG00000118520	ARG1	GO_MF
GO:0031419~cobalamin binding	1	1/27	10/18120	0.0148048	0.0846734	67.1111	ENSG00000134827	TCN1	GO_MF
GO:0031957~very long-chain fatty acid-CoA ligase activity	1	1/27	10/18120	0.0148048	0.0846734	67.1111	ENSG00000140284	SLC27A2	GO_MF
GO:0016616~oxidoreductase activity, acting on the CH-OH group of donors, NAD or NADP as acceptor	2	2/27	128/18120	0.0154848	0.0846734	10.4861	ENSG00000135929/ENSG00000117594	CYP27A1/HSD11B1	GO_MF
GO:0004954~prostanoid receptor activity	1	1/27	11/18120	0.0162736	0.0846734	61.0101	ENSG00000050628	PTGER3	GO_MF
GO:0047676~arachidonate-CoA ligase activity	1	1/27	11/18120	0.0162736	0.0846734	61.0101	ENSG00000140284	SLC27A2	GO_MF
GO:0004859~phospholipase inhibitor activity	1	1/27	12/18120	0.0177403	0.0846734	55.9259	ENSG00000130208	APOC1	GO_MF
GO:0030955~potassium ion binding	1	1/27	12/18120	0.0177403	0.0846734	55.9259	ENSG00000143627	PKLR	GO_MF
GO:0099186~structural constituent of postsynapse	1	1/27	12/18120	0.0177403	0.0846734	55.9259	ENSG00000148798	INA	GO_MF
GO:0020037~heme binding	2	2/27	139/18120	0.0180897	0.0846734	9.65627	ENSG00000135929/ENSG00000186526	CYP27A1/CYP4F8	GO_MF
GO:0016614~oxidoreductase activity, acting on CH-OH group of donors	2	2/27	140/18120	0.0183352	0.0846734	9.5873	ENSG00000135929/ENSG00000117594	CYP27A1/HSD11B1	GO_MF
GO:0008559~ABC-type xenobiotic transporter activity	1	1/27	14/18120	0.0206674	0.0846734	47.9365	ENSG00000004846	ABCB5	GO_MF
GO:0015562~efflux transmembrane transporter activity	1	1/27	14/18120	0.0206674	0.0846734	47.9365	ENSG00000004846	ABCB5	GO_MF
GO:0022804~active transmembrane transporter activity	3	3/27	403/18120	0.021508	0.0846734	4.99586	ENSG00000004846/ENSG00000165449/ENSG00000173930	ABCB5/SLC16A9/SLCO4C1	GO_MF
GO:0004467~long-chain fatty acid-CoA ligase activity	1	1/27	15/18120	0.0221278	0.0846734	44.7407	ENSG00000140284	SLC27A2	GO_MF
GO:0004953~icosanoid receptor activity	1	1/27	15/18120	0.0221278	0.0846734	44.7407	ENSG00000050628	PTGER3	GO_MF
GO:0015347~sodium-independent organic anion transmembrane transporter activity	1	1/27	15/18120	0.0221278	0.0846734	44.7407	ENSG00000173930	SLCO4C1	GO_MF
GO:0005319~lipid transporter activity	2	2/27	158/18120	0.0229925	0.0846734	8.49508	ENSG00000130203/ENSG00000140284	APOE/SLC27A2	GO_MF
GO:0004698~calcium-dependent protein kinase C activity	1	1/27	16/18120	0.0235861	0.0846734	41.9444	ENSG00000166501	PRKCB	GO_MF
GO:0034483~heparan sulfate sulfotransferase activity	1	1/27	16/18120	0.0235861	0.0846734	41.9444	ENSG00000122254	HS3ST2	GO_MF
GO:0035173~histone kinase activity	1	1/27	16/18120	0.0235861	0.0846734	41.9444	ENSG00000166501	PRKCB	GO_MF
GO:0036122~BMP binding	1	1/27	16/18120	0.0235861	0.0846734	41.9444	ENSG00000105664	COMP	GO_MF
GO:0055102~lipase inhibitor activity	1	1/27	16/18120	0.0235861	0.0846734	41.9444	ENSG00000130208	APOC1	GO_MF
GO:0046943~carboxylic acid transmembrane transporter activity	2	2/27	162/18120	0.0240875	0.0846734	8.28532	ENSG00000165449/ENSG00000140284	SLC16A9/SLC27A2	GO_MF
GO:0005342~organic acid transmembrane transporter activity	2	2/27	163/18120	0.0243645	0.0846734	8.23449	ENSG00000165449/ENSG00000140284	SLC16A9/SLC27A2	GO_MF
GO:0004697~protein kinase C activity	1	1/27	17/18120	0.0250423	0.0846734	39.4771	ENSG00000166501	PRKCB	GO_MF
GO:0005324~long-chain fatty acid transporter activity	1	1/27	17/18120	0.0250423	0.0846734	39.4771	ENSG00000140284	SLC27A2	GO_MF
GO:0031420~alkali metal ion binding	1	1/27	17/18120	0.0250423	0.0846734	39.4771	ENSG00000143627	PKLR	GO_MF
GO:0008201~heparin binding	2	2/27	168/18120	0.0257696	0.0846734	7.98942	ENSG00000130203/ENSG00000105664	APOE/COMP	GO_MF
GO:0042834~peptidoglycan binding	1	1/27	18/18120	0.0264964	0.0846734	37.284	ENSG00000132465	JCHAIN	GO_MF
GO:0098918~structural constituent of synapse	1	1/27	18/18120	0.0264964	0.0846734	37.284	ENSG00000148798	INA	GO_MF
GO:0005543~phospholipid binding	3	3/27	465/18120	0.0311194	0.0876453	4.32975	ENSG00000130208/ENSG00000130203/ENSG00000132465	APOC1/APOE/JCHAIN	GO_MF
GO:0000062~fatty-acyl-CoA binding	1	1/27	22/18120	0.0322921	0.0876453	30.5051	ENSG00000057252	SOAT1	GO_MF
GO:0009931~calcium-dependent protein serine/threonine kinase activity	1	1/27	22/18120	0.0322921	0.0876453	30.5051	ENSG00000166501	PRKCB	GO_MF
GO:0015645~fatty acid ligase activity	1	1/27	22/18120	0.0322921	0.0876453	30.5051	ENSG00000140284	SLC27A2	GO_MF
GO:0120020~cholesterol transfer activity	1	1/27	22/18120	0.0322921	0.0876453	30.5051	ENSG00000130203	APOE	GO_MF
GO:0010857~calcium-dependent protein kinase activity	1	1/27	23/18120	0.0337358	0.0876453	29.1787	ENSG00000166501	PRKCB	GO_MF
GO:0015252~proton channel activity	1	1/27	23/18120	0.0337358	0.0876453	29.1787	ENSG00000182938	OTOP3	GO_MF
GO:0019865~immunoglobulin binding	1	1/27	23/18120	0.0337358	0.0876453	29.1787	ENSG00000132465	JCHAIN	GO_MF
GO:0120015~sterol transfer activity	1	1/27	23/18120	0.0337358	0.0876453	29.1787	ENSG00000130203	APOE	GO_MF
GO:1901567~fatty acid derivative binding	1	1/27	23/18120	0.0337358	0.0876453	29.1787	ENSG00000057252	SOAT1	GO_MF
GO:0016702~oxidoreductase activity, acting on single donors with incorporation of molecular oxygen, incorporation of two atoms of oxygen	1	1/27	24/18120	0.0351774	0.0876453	27.963	ENSG00000179593	ALOX15B	GO_MF
GO:0050750~low-density lipoprotein particle receptor binding	1	1/27	24/18120	0.0351774	0.0876453	27.963	ENSG00000130203	APOE	GO_MF
GO:0070330~aromatase activity	1	1/27	24/18120	0.0351774	0.0876453	27.963	ENSG00000186526	CYP4F8	GO_MF
GO:0016701~oxidoreductase activity, acting on single donors with incorporation of molecular oxygen	1	1/27	25/18120	0.0366169	0.0882408	26.8444	ENSG00000179593	ALOX15B	GO_MF
GO:0120227~acyl-CoA binding	1	1/27	25/18120	0.0366169	0.0882408	26.8444	ENSG00000057252	SOAT1	GO_MF
GO:0016405~CoA-ligase activity	1	1/27	27/18120	0.0394898	0.092143	24.856	ENSG00000140284	SLC27A2	GO_MF
GO:0050681~nuclear androgen receptor binding	1	1/27	27/18120	0.0394898	0.092143	24.856	ENSG00000166501	PRKCB	GO_MF
GO:0070325~lipoprotein particle receptor binding	1	1/27	29/18120	0.0423545	0.096319	23.1418	ENSG00000130203	APOE	GO_MF
GO:0033764~steroid dehydrogenase activity, acting on the CH-OH group of donors, NAD or NADP as acceptor	1	1/27	30/18120	0.0437837	0.096319	22.3704	ENSG00000117594	HSD11B1	GO_MF
GO:0042910~xenobiotic transmembrane transporter activity	1	1/27	30/18120	0.0437837	0.096319	22.3704	ENSG00000004846	ABCB5	GO_MF
GO:0016878~acid-thiol ligase activity	1	1/27	31/18120	0.0452109	0.096319	21.6487	ENSG00000140284	SLC27A2	GO_MF
GO:0071813~lipoprotein particle binding	1	1/27	31/18120	0.0452109	0.096319	21.6487	ENSG00000130203	APOE	GO_MF
GO:0071814~protein-lipid complex binding	1	1/27	31/18120	0.0452109	0.096319	21.6487	ENSG00000130203	APOE	GO_MF
GO:0019239~deaminase activity	1	1/27	33/18120	0.0480592	0.100924	20.3367	ENSG00000119125	GDA	GO_MF
GO:0015291~secondary active transmembrane transporter activity	2	2/27	239/18120	0.0489918	0.101022	5.61599	ENSG00000165449/ENSG00000173930	SLC16A9/SLCO4C1	GO_MF
GO:0016229~steroid dehydrogenase activity	1	1/27	34/18120	0.0494802	0.101022	19.7386	ENSG00000117594	HSD11B1	GO_MF
GO:0015248~sterol transporter activity	1	1/27	36/18120	0.0523162	0.103925	18.642	ENSG00000130203	APOE	GO_MF
GO:0016814~hydrolase activity, acting on carbon-nitrogen (but not peptide) bonds, in cyclic amidines	1	1/27	36/18120	0.0523162	0.103925	18.642	ENSG00000119125	GDA	GO_MF
GO:0008395~steroid hydroxylase activity	1	1/27	37/18120	0.0537311	0.105313	18.1381	ENSG00000135929	CYP27A1	GO_MF
GO:0016620~oxidoreductase activity, acting on the aldehyde or oxo group of donors, NAD or NADP as acceptor	1	1/27	38/18120	0.055144	0.10666	17.6608	ENSG00000135929	CYP27A1	GO_MF
GO:0016712~oxidoreductase activity, acting on paired donors, with incorporation or reduction of molecular oxygen, reduced flavin or flavoprotein as one donor, and incorporation of one atom of oxygen	1	1/27	39/18120	0.0565548	0.107968	17.208	ENSG00000186526	CYP4F8	GO_MF
GO:0016877~ligase activity, forming carbon-sulfur bonds	1	1/27	41/18120	0.0593705	0.11189	16.3686	ENSG00000140284	SLC27A2	GO_MF
GO:0005246~calcium channel regulator activity	1	1/27	42/18120	0.0607752	0.112842	15.9788	ENSG00000166501	PRKCB	GO_MF
GO:0016709~oxidoreductase activity, acting on paired donors, with incorporation or reduction of molecular oxygen, NAD(P)H as one donor, and incorporation of one atom of oxygen	1	1/27	43/18120	0.062178	0.112842	15.6072	ENSG00000135929	CYP27A1	GO_MF
GO:0048156~tau protein binding	1	1/27	43/18120	0.062178	0.112842	15.6072	ENSG00000130203	APOE	GO_MF
GO:0016903~oxidoreductase activity, acting on the aldehyde or oxo group of donors	1	1/27	46/18120	0.0663742	0.118988	14.5894	ENSG00000135929	CYP27A1	GO_MF
GO:0005504~fatty acid binding	1	1/27	49/18120	0.0705523	0.122014	13.6961	ENSG00000130208	APOC1	GO_MF
GO:0120013~lipid transfer activity	1	1/27	49/18120	0.0705523	0.122014	13.6961	ENSG00000130203	APOE	GO_MF
GO:0140359~ABC-type transporter activity	1	1/27	49/18120	0.0705523	0.122014	13.6961	ENSG00000004846	ABCB5	GO_MF
GO:0015485~cholesterol binding	1	1/27	50/18120	0.071941	0.122969	13.4222	ENSG00000057252	SOAT1	GO_MF
GO:0050661~NADP binding	1	1/27	52/18120	0.0747124	0.125685	12.906	ENSG00000117594	HSD11B1	GO_MF
GO:0008146~sulfotransferase activity	1	1/27	53/18120	0.0760951	0.125685	12.6625	ENSG00000122254	HS3ST2	GO_MF
GO:0008374~O-acyltransferase activity	1	1/27	53/18120	0.0760951	0.125685	12.6625	ENSG00000057252	SOAT1	GO_MF
GO:0005080~protein kinase C binding	1	1/27	55/18120	0.0788545	0.128796	12.202	ENSG00000166501	PRKCB	GO_MF
GO:0030374~nuclear receptor coactivator activity	1	1/27	56/18120	0.0802313	0.129604	11.9841	ENSG00000166501	PRKCB	GO_MF
GO:0032934~sterol binding	1	1/27	60/18120	0.0857185	0.136963	11.1852	ENSG00000057252	SOAT1	GO_MF
GO:0030145~manganese ion binding	1	1/27	65/18120	0.0925332	0.146262	10.3248	ENSG00000118520	ARG1	GO_MF
GO:0034987~immunoglobulin receptor binding	1	1/27	66/18120	0.0938902	0.146828	10.1684	ENSG00000132465	JCHAIN	GO_MF
GO:0005518~collagen binding	1	1/27	68/18120	0.0965985	0.149473	9.86928	ENSG00000105664	COMP	GO_MF
GO:0016782~transferase activity, transferring sulphur-containing groups	1	1/27	70/18120	0.0992989	0.150484	9.5873	ENSG00000122254	HS3ST2	GO_MF
GO:0016811~hydrolase activity, acting on carbon-nitrogen (but not peptide) bonds, in linear amides	1	1/27	70/18120	0.0992989	0.150484	9.5873	ENSG00000162877	PM20D1	GO_MF
GO:0033293~monocarboxylic acid binding	1	1/27	80/18120	0.112685	0.169027	8.38889	ENSG00000130208	APOC1	GO_MF
GO:0001540~amyloid-beta binding	1	1/27	81/18120	0.114013	0.169292	8.28532	ENSG00000130203	APOE	GO_MF
GO:0016209~antioxidant activity	1	1/27	84/18120	0.117986	0.171743	7.98942	ENSG00000130203	APOE	GO_MF
GO:0033218~amide binding	2	2/27	398/18120	0.118	0.171743	3.37242	ENSG00000130203/ENSG00000057252	APOE/SOAT1	GO_MF
GO:0043178~alcohol binding	1	1/27	89/18120	0.124568	0.179525	7.54057	ENSG00000057252	SOAT1	GO_MF
GO:0042626~ATPase-coupled transmembrane transporter activity	1	1/27	90/18120	0.125879	0.179653	7.45679	ENSG00000004846	ABCB5	GO_MF
GO:0051213~dioxygenase activity	1	1/27	93/18120	0.129801	0.183468	7.21625	ENSG00000179593	ALOX15B	GO_MF
GO:0005200~structural constituent of cytoskeleton	1	1/27	103/18120	0.14275	0.19985	6.51564	ENSG00000148798	INA	GO_MF
GO:0015078~proton transmembrane transporter activity	1	1/27	118/18120	0.161826	0.224419	5.68738	ENSG00000182938	OTOP3	GO_MF
GO:0003697~single-stranded DNA binding	1	1/27	120/18120	0.164339	0.225774	5.59259	ENSG00000132465	JCHAIN	GO_MF
GO:0002020~protease binding	1	1/27	135/18120	0.182952	0.248388	4.97119	ENSG00000105664	COMP	GO_MF
GO:0099106~ion channel regulator activity	1	1/27	136/18120	0.184179	0.248388	4.93464	ENSG00000166501	PRKCB	GO_MF
GO:0016922~nuclear receptor binding	1	1/27	139/18120	0.187848	0.249749	4.82814	ENSG00000166501	PRKCB	GO_MF
GO:0019955~cytokine binding	1	1/27	140/18120	0.189067	0.249749	4.79365	ENSG00000105664	COMP	GO_MF
GO:0016247~channel regulator activity	1	1/27	141/18120	0.190285	0.249749	4.75965	ENSG00000166501	PRKCB	GO_MF
GO:0015293~symporter activity	1	1/27	144/18120	0.193928	0.252278	4.66049	ENSG00000165449	SLC16A9	GO_MF
GO:0019842~vitamin binding	1	1/27	148/18120	0.19876	0.256296	4.53453	ENSG00000134827	TCN1	GO_MF
GO:0005178~integrin binding	1	1/27	156/18120	0.208341	0.266315	4.30199	ENSG00000105664	COMP	GO_MF
GO:0003823~antigen binding	1	1/27	158/18120	0.210719	0.267032	4.24754	ENSG00000132465	JCHAIN	GO_MF
GO:0015399~primary active transmembrane transporter activity	1	1/27	162/18120	0.215455	0.2707	4.14266	ENSG00000004846	ABCB5	GO_MF
GO:0016874~ligase activity	1	1/27	164/18120	0.217812	0.271342	4.09214	ENSG00000140284	SLC27A2	GO_MF
GO:0031406~carboxylic acid binding	1	1/27	171/18120	0.22601	0.278288	3.92463	ENSG00000130208	APOC1	GO_MF
GO:0005201~extracellular matrix structural constituent	1	1/27	172/18120	0.227174	0.278288	3.90181	ENSG00000105664	COMP	GO_MF
GO:0008514~organic anion transmembrane transporter activity	1	1/27	185/18120	0.242157	0.294191	3.62763	ENSG00000173930	SLCO4C1	GO_MF
GO:0016829~lyase activity	1	1/27	194/18120	0.252366	0.30408	3.45934	ENSG00000162877	PM20D1	GO_MF
GO:0016747~acyltransferase activity, transferring groups other than amino-acyl groups	1	1/27	218/18120	0.278945	0.333374	3.07849	ENSG00000057252	SOAT1	GO_MF
GO:0000287~magnesium ion binding	1	1/27	221/18120	0.282203	0.334547	3.0367	ENSG00000143627	PKLR	GO_MF
GO:0016746~acyltransferase activity	1	1/27	244/18120	0.306713	0.360694	2.75046	ENSG00000057252	SOAT1	GO_MF
GO:0042393~histone binding	1	1/27	249/18120	0.311933	0.363922	2.69523	ENSG00000166501	PRKCB	GO_MF
GO:0022853~active ion transmembrane transporter activity	1	1/27	252/18120	0.315047	0.364661	2.66314	ENSG00000173930	SLCO4C1	GO_MF
GO:0003713~transcription coactivator activity	1	1/27	265/18120	0.328386	0.377131	2.53249	ENSG00000166501	PRKCB	GO_MF
GO:0030674~protein-macromolecule adaptor activity	1	1/27	305/18120	0.367877	0.419208	2.20036	ENSG00000132465	JCHAIN	GO_MF
GO:0008509~anion transmembrane transporter activity	1	1/27	314/18120	0.376449	0.424476	2.1373	ENSG00000173930	SLCO4C1	GO_MF
GO:0061630~ubiquitin protein ligase activity	1	1/27	316/18120	0.378338	0.424476	2.12377	ENSG00000237330	RNF223	GO_MF
GO:0042277~peptide binding	1	1/27	319/18120	0.381162	0.424476	2.1038	ENSG00000130203	APOE	GO_MF
GO:0061659~ubiquitin-like protein ligase activity	1	1/27	329/18120	0.390487	0.431591	2.03985	ENSG00000237330	RNF223	GO_MF
GO:0005261~cation channel activity	1	1/27	343/18120	0.403315	0.442443	1.95659	ENSG00000182938	OTOP3	GO_MF
GO:0061629~RNA polymerase II-specific DNA-binding transcription factor binding	1	1/27	347/18120	0.406932	0.443104	1.93404	ENSG00000166501	PRKCB	GO_MF
GO:0106310~protein serine kinase activity	1	1/27	359/18120	0.417657	0.451438	1.86939	ENSG00000166501	PRKCB	GO_MF
GO:0060090~molecular adaptor activity	1	1/27	377/18120	0.433395	0.46503	1.78014	ENSG00000132465	JCHAIN	GO_MF
GO:0004857~enzyme inhibitor activity	1	1/27	388/18120	0.44281	0.471689	1.72967	ENSG00000130208	APOC1	GO_MF
GO:0004674~protein serine/threonine kinase activity	1	1/27	428/18120	0.475794	0.503178	1.56802	ENSG00000166501	PRKCB	GO_MF
GO:0004842~ubiquitin-protein transferase activity	1	1/27	433/18120	0.479782	0.503771	1.54991	ENSG00000237330	RNF223	GO_MF
GO:0005216~ion channel activity	1	1/27	440/18120	0.485316	0.505968	1.52525	ENSG00000182938	OTOP3	GO_MF
GO:0004712~protein serine/threonine/tyrosine kinase activity	1	1/27	445/18120	0.489235	0.506462	1.50811	ENSG00000166501	PRKCB	GO_MF
GO:0019787~ubiquitin-like protein transferase activity	1	1/27	458/18120	0.499289	0.513255	1.46531	ENSG00000237330	RNF223	GO_MF
GO:0140297~DNA-binding transcription factor binding	1	1/27	469/18120	0.507647	0.518223	1.43094	ENSG00000166501	PRKCB	GO_MF
GO:0015267~channel activity	1	1/27	486/18120	0.5203	0.524604	1.38089	ENSG00000182938	OTOP3	GO_MF
GO:0022803~passive transmembrane transporter activity	1	1/27	487/18120	0.521035	0.524604	1.37805	ENSG00000182938	OTOP3	GO_MF
GO:0003712~transcription coregulator activity	1	1/27	496/18120	0.527597	0.527597	1.35305	ENSG00000166501	PRKCB	GO_MF
