# Supplementary material for: Identification of gene signatures and molecular mechanisms underlying the mutual exclusion between psoriasis and leprosy
Source: Sci Rep. 2024 Jan 25;14:2199. doi: 10.1038/s41598-024-52783-0 (PMC10810956; doi:10.1038/s41598-024-52783-0)
Supplement: Supplementary file 8 — Supplementary Table S6. [file 41598_2024_52783_MOESM8_ESM.xlsx]

## Sheet: Table S6
Table S6 Results of pathway and Gene set enrichment analysis for genes within the network
go_id	go_name	PC	DWPC	n_genes	Category
PC7_6061	Organic cation/anion/zwitterion transport	4	0.13278	13	Pathway
PC7_6058	Organic anion transport	2	0.114568	5	Pathway
PC7_7290	SLC-mediated transmembrane transport	12	0.109533	260	Pathway
PC7_8354	Transport of inorganic cations/anions and amino acids/oligopeptides	5	0.0884591	95	Pathway
PC7_4992	Lipoprotein metabolism	10	0.0764251	30	Pathway
PC7_4335	HDL-mediated lipid transport	8	0.0720824	15	Pathway
WP15_r82705	Selenium Micronutrient Network	9	0.070846	88	Pathway
WP430_r82344	Statin Pathway	8	0.0704748	29	Pathway
PC7_6060	Organic cation transport	2	0.0663085	8	Pathway
PC7_4970	Lipid and lipoprotein metabolism	10	0.0623012	50	Pathway
GO:0046415	urate metabolic process	3	0.088559	13	BP
GO:0042373	vitamin K metabolic process	2	0.0739383	6	BP
GO:0042362	fat-soluble vitamin biosynthetic process	2	0.0733689	6	BP
GO:0035435	phosphate ion transmembrane transport	3	0.0697606	12	BP
GO:0006817	phosphate ion transport	3	0.0655891	14	BP
GO:0043252	sodium-independent organic anion transport	5	0.0632573	23	BP
GO:0044341	sodium-dependent phosphate transport	2	0.0632019	8	BP
GO:0015919	peroxisomal membrane transport	4	0.0596509	7	BP
GO:0009110	vitamin biosynthetic process	2	0.0508553	15	BP
GO:0006775	fat-soluble vitamin metabolic process	9	0.0466241	67	BP
GO:0016209	antioxidant activity	6	0.0847055	67	MF
GO:0022804	active transmembrane transporter activity	16	0.0787782	341	MF
GO:0015291	secondary active transmembrane transporter activity	12	0.0784025	222	MF
GO:0015114	phosphate ion transmembrane transporter activity	3	0.0777434	13	MF
GO:0015321	sodium-dependent phosphate transmembrane transporter activity	2	0.0722473	8	MF
GO:0008035	high-density lipoprotein particle binding	5	0.0718719	8	MF
GO:0000268	peroxisome targeting sequence binding	3	0.0709296	5	MF
GO:0005436	sodium:phosphate symporter activity	2	0.0689225	9	MF
GO:0008509	anion transmembrane transporter activity	13	0.0673205	270	MF
GO:0071813	lipoprotein particle binding	8	0.0624217	24	MF
GO:0031526	brush border membrane	7	0.0907013	53	CC
GO:0045177	apical part of cell	19	0.0797125	358	CC
GO:0016324	apical plasma membrane	14	0.0794136	285	CC
GO:0005903	brush border	7	0.0703596	100	CC
GO:0005759	mitochondrial matrix	5	0.0623654	404	CC
GO:0098862	cluster of actin-based cell projections	7	0.0614996	140	CC
GO:0005790	smooth endoplasmic reticulum	4	0.0587123	33	CC
GO:0031253	cell projection membrane	10	0.0546544	300	CC
GO:0005778	peroxisomal membrane	4	0.0517549	56	CC
GO:0031903	microbody membrane	4	0.0517549	56	CC
