# Supplementary material for: Identification of gene signatures and molecular mechanisms underlying the mutual exclusion between psoriasis and leprosy
Source: Sci Rep. 2024 Jan 25;14:2199. doi: 10.1038/s41598-024-52783-0 (PMC10810956; doi:10.1038/s41598-024-52783-0)
Supplement: Supplementary file 9 — Supplementary Table S7. [file 41598_2024_52783_MOESM9_ESM.xlsx]

## Sheet: Table S7
Table S7 Differentially expressed transcripts in leprosy lesions compared to normal controls
ensembl_id	baseMean	log2FoldChange	lfcSE	stat	pvalue	padj	gene_symbol	gene_name
ENST00000394054	778.402	27.1034	2.78385	9.73592	2.119e-22	2.40491e-19	NFKBIZ	NFKBIZ_3
ENST00000437099	783.699	27.0969	3.24411	8.35265	6.67504e-17	3.96578e-14	GAS7	GAS7_1
ENST00000402219	767.37	27.0786	3.12245	8.67224	4.23692e-18	3.09975e-15	SOS1	SOS1_2
ENST00000453981	708.496	26.9781	3.36471	8.01797	1.0751e-15	5.94824e-13	DOCK8	DOCK8_6
ENST00000602748	672.299	26.9002	2.70532	9.94341	2.69441e-23	3.91016e-20	CUL1	CUL1_2
ENST00000596362	631.531	26.8081	1.86278	14.3915	5.85289e-47	2.59061e-42	CALM3	CALM3_10
ENST00000538035	617.15	26.786	2.71822	9.85426	6.56963e-23	8.68014e-20	FAM65B	FAM65B_1
ENST00000170630	548.38	26.6217	2.4084	11.0537	2.1047e-28	6.21056e-25	IL4R	IL4R_13
ENST00000457138	629.445	26.5369	3.58108	7.41031	1.26003e-13	5.07013e-11	DDX3X	DDX3X_11
ENST00000543915	566.87	26.5238	2.69967	9.82482	8.8035e-23	1.11332e-19	IL4R	IL4R_6
ENST00000405885	699.503	26.4662	2.06536	12.8144	1.36266e-37	8.61632e-34	IRF1	IRF1_3
ENST00000492361	1355.01	26.3833	2.48673	10.6097	2.68745e-26	6.60844e-23	TNFRSF1B	TNFRSF1B_2
ENST00000343574	471.275	26.3308	1.90753	13.8036	2.42466e-43	3.57734e-39	IKZF1	IKZF1_7
ENST00000536854	574.501	26.311	2.35547	11.1702	5.70627e-29	1.80408e-25	PRKAR1A	PRKAR1A_10
ENST00000356444	424.628	26.255	3.04166	8.63181	6.03868e-18	4.31103e-15	SEMA4D	SEMA4D_12
ENST00000396009	378.195	26.0368	2.81983	9.23347	2.62e-20	2.31933e-17	NFATC2	NFATC2_2
ENST00000613986	374.185	25.9797	1.71202	15.1749	5.18612e-52	4.59096e-47	HSH2D	HSH2D_3
ENST00000269571	338.991	25.9523	3.3111	7.83797	4.57894e-15	2.11118e-12	ERBB2	ERBB2_11
ENST00000336787	331.933	25.9223	2.71227	9.55742	1.20729e-21	1.21448e-18	RAB27A	RAB27A_2
ENST00000254235	942.98	25.8887	2.95743	8.75379	2.06314e-18	1.52197e-15	ADCY7	ADCY7_11
ENST00000284049	308.935	25.8218	3.58109	7.21059	5.57082e-13	1.84012e-10	CHD1	CHD1_3
ENST00000510573	308.238	25.8092	3.24447	7.95481	1.79402e-15	9.28736e-13	TBC1D1	TBC1D1_7
ENST00000394934	301.81	25.7833	3.58109	7.19984	6.02831e-13	1.96195e-10	PSAP	PSAP_3
ENST00000396276	442.486	25.767	2.53679	10.1573	3.07369e-24	4.7736e-21	CPVL	CPVL_2
ENST00000357364	310.634	25.7534	2.64789	9.72601	2.33574e-22	2.56451e-19	IKZF1	IKZF1_6
ENST00000381061	275.289	25.655	3.58109	7.16402	7.8346e-13	2.425e-10	ATXN10	ATXN10_1
ENST00000194097	273.854	25.6356	1.94592	13.174	1.23799e-39	1.5656e-35	NAIP	NAIP_3
ENST00000352371	268.053	25.5874	2.62442	9.74976	1.8491e-22	2.18253e-19	APOL4	APOL4_2
ENST00000468734	260.701	25.585	3.51015	7.28887	3.12572e-13	1.18756e-10	KLHL6	KLHL6_2
ENST00000341991	403.681	25.566	2.08139	12.2832	1.11537e-34	6.5825e-31	NADK	NADK_2
ENST00000325686	438.238	25.556	1.95329	13.0836	4.08784e-39	3.28975e-35	LACC1	LACC1_3
ENST00000397528	281.445	25.5476	2.46301	10.3725	3.30769e-25	6.23e-22	SLC7A7	SLC7A7_6
ENST00000422400	247.469	25.5109	1.8304	13.9373	3.75905e-44	6.65533e-40	VNN2	VNN2_3
ENST00000422328	247.527	25.5075	2.16841	11.7632	6.03922e-32	2.67308e-28	TBXAS1	TBXAS1_13
ENST00000611185	238.648	25.4554	3.5811	7.10828	1.17501e-12	3.49048e-10	RNF145	RNF145_5
ENST00000349824	239.927	25.4531	2.75443	9.24077	2.44725e-20	2.21062e-17	IKZF1	IKZF1_5
ENST00000260777	235.206	25.4408	2.61096	9.74385	1.95984e-22	2.2828e-19	SHTN1	SHTN1_2
ENST00000367604	463.368	25.3628	3.30171	7.6817	1.56995e-14	6.74651e-12	HIVEP2	HIVEP2_1
ENST00000333090	241.787	25.3405	3.2655	7.76006	8.4887e-15	3.73857e-12	TSKU	TSKU_3
ENST00000346667	243.442	25.3317	2.60272	9.73277	2.1856e-22	2.44909e-19	IKZF1	IKZF1_9
ENST00000540210	217.202	25.3298	3.5811	7.0732	1.51405e-12	4.45282e-10	CCAR1	CCAR1_12
ENST00000391918	215.69	25.3203	2.77246	9.1328	6.67476e-20	5.52221e-17	CALM3	CALM3_1
ENST00000411502	216.824	25.3192	3.5811	7.07023	1.54677e-12	4.53285e-10	SLC26A11	SLC26A11_8
ENST00000395023	16.3568	25.3159	3.58149	7.06853	1.5658e-12	4.5511e-10	TCF7	TCF7_11
ENST00000468985	212.678	25.2983	2.58308	9.79387	1.19633e-22	1.47088e-19	PLSCR1	PLSCR1_5
ENST00000361909	237.137	25.2816	2.4525	10.3085	6.45077e-25	1.1197e-21	CMTM3	CMTM3_5
ENST00000613258	208.127	25.2702	2.60245	9.71014	2.72955e-22	2.94672e-19	NUP153	NUP153_1
ENST00000400111	208.676	25.2676	3.5811	7.05582	1.71586e-12	4.93166e-10	EPB41L3	EPB41L3_6
ENST00000611770	207.154	25.2341	2.9313	8.60848	7.40368e-18	5.16066e-15	ORAI2	ORAI2_2
ENST00000334914	199.985	25.2122	3.5811	7.04033	1.91784e-12	5.42412e-10	KMT2E	KMT2E_10
ENST00000542652	201.265	25.2084	2.45212	10.2802	8.65072e-25	1.41814e-21	EPB41L3	EPB41L3_5
ENST00000379789	196.636	25.1902	3.5811	7.03419	2.00427e-12	5.6505e-10	PFKFB3	PFKFB3_1
ENST00000419821	193.669	25.1654	2.44738	10.2826	8.44308e-25	1.41022e-21	TAOK3	TAOK3_1
ENST00000341148	188.521	25.1323	3.58111	7.01804	2.25007e-12	6.32333e-10	RBM33	RBM33_9
ENST00000356922	227.683	25.1266	1.91438	13.1252	2.36031e-39	2.10304e-35	LIG4	LIG4_5
ENST00000577640	184.888	25.1031	3.58111	7.00988	2.3853e-12	6.66109e-10	UBB	UBB_3
ENST00000265586	183.903	25.0955	3.15682	7.94962	1.87082e-15	9.57299e-13	ABCC5	ABCC5_2
ENST00000522056	186.598	25.0944	3.58111	7.00745	2.427e-12	6.73504e-10	FADS2	FADS2_4
ENST00000304332	178.766	25.0577	2.52531	9.92259	3.32024e-23	4.74066e-20	H2AFY	H2AFY_4
ENST00000252490	214.807	25.0025	2.44427	10.229	1.4705e-24	2.36681e-21	APOC4-APOC2	APOC4-APOC2_3
ENST00000520193	268.475	24.9681	1.93491	12.9041	4.27004e-38	2.9077e-34	ADAMDEC1	ADAMDEC1_3
ENST00000374793	178.079	24.9424	2.92189	8.53637	1.38498e-17	9.01502e-15	SMC2	SMC2_3
ENST00000477593	271.777	24.9285	3.21383	7.75663	8.72186e-15	3.82225e-12	PIK3CB	PIK3CB_2
ENST00000421244	167.501	24.9168	2.43993	10.2121	1.75026e-24	2.76679e-21	DGKZ	DGKZ_11
ENST00000343687	161.373	24.9106	3.58111	6.95611	3.49804e-12	9.52801e-10	ABCG1	ABCG1_7
ENST00000251091	214.477	24.9045	2.8256	8.81388	1.20886e-18	8.99267e-16	SAMD4A	SAMD4A_2
ENST00000397097	31.9965	24.8748	3.58128	6.94577	3.76414e-12	1.02209e-09	ZNF678	ZNF678_5
ENST00000397354	178.188	24.8679	2.52915	9.83249	8.15744e-23	1.04656e-19	BCOR	BCOR_3
ENST00000441673	153.87	24.8442	3.58111	6.93755	3.98959e-12	1.07675e-09	INO80B-WBP1	INO80B-WBP1_2
ENST00000324602	153.7	24.8356	1.88779	13.1559	1.57298e-39	1.74058e-35	LILRB1	LILRB1_4
ENST00000590360	153.966	24.8221	2.7633	8.98279	2.63975e-19	2.06797e-16	APOC2	APOC2_3
ENST00000358531	149.137	24.8046	3.58112	6.92651	4.31347e-12	1.16062e-09	ARHGAP19	ARHGAP19_2
ENST00000537687	386.591	24.7993	3.0507	8.12906	4.32636e-16	2.4394e-13	WNK1	WNK1_4
ENST00000250241	147.436	24.7884	2.55891	9.68706	3.4223e-22	3.56419e-19	ILF3	ILF3_11
ENST00000342216	151.408	24.7863	3.13837	7.89781	2.83848e-15	1.38825e-12	PKN1	PKN1_7
ENST00000436792	439.397	24.7159	2.50784	9.85542	6.49416e-23	8.68014e-20	VPS8	VPS8_2
ENST00000308588	139.55	24.698	2.67021	9.24944	2.25668e-20	2.08094e-17	SNUPN	SNUPN_2
ENST00000392613	138.705	24.6729	2.56067	9.63534	5.67059e-22	5.83701e-19	RAB37	RAB37_7
ENST00000614079	136.353	24.6631	2.88806	8.53967	1.34608e-17	8.82671e-15	ARHGAP35	ARHGAP35_2
ENST00000536635	133.519	24.6476	2.53432	9.72554	2.34655e-22	2.56451e-19	CD22	CD22_21
ENST00000336838	133.07	24.6437	3.44114	7.1615	7.97974e-13	2.46132e-10	CCDC88A	CCDC88A_1
ENST00000473745	132.797	24.6403	2.39468	10.2896	7.85087e-25	1.33652e-21	IRF5	IRF5_13
ENST00000601769	132.994	24.6402	1.7613	13.9898	1.7997e-44	3.98292e-40	CD22	CD22_20
ENST00000467318	131.14	24.6242	2.32835	10.5758	3.85793e-26	8.7569e-23	DDX56	DDX56_6
ENST00000543984	129.578	24.5959	2.13139	11.5398	8.31081e-31	3.06544e-27	P2RX4	P2RX4_8
ENST00000397176	128.508	24.5941	2.33944	10.5128	7.5403e-26	1.66874e-22	PRKCQ	PRKCQ_2
ENST00000219320	150.384	24.5871	3.39492	7.24232	4.41078e-13	1.5193e-10	SLC38A7	SLC38A7_2
ENST00000528600	132.574	24.5673	3.3739	7.28158	3.29931e-13	1.23758e-10	CD3E	CD3E_5
ENST00000634879	125.767	24.5627	3.58112	6.85894	6.93711e-12	1.81687e-09	EIF4G3	EIF4G3_5
ENST00000611732	122.942	24.5253	3.58113	6.84849	7.46349e-12	1.94896e-09	TGIF2	TGIF2_4
ENST00000491893	150.38	24.5055	3.13303	7.82167	5.21284e-15	2.3544e-12	DAPK1	DAPK1_11
ENST00000479852	123.12	24.5028	3.58113	6.8422	7.79862e-12	2.03049e-09	ADCK3	ADCK3_9
ENST00000337435	120.613	24.5023	3.10563	7.88964	3.03056e-15	1.47405e-12	NIPA1	NIPA1_4
ENST00000276072	120.138	24.4982	3.4297	7.14296	9.1345e-13	2.77877e-10	TAF1	TAF1_3
ENST00000378467	124.59	24.4886	3.3936	7.2161	5.34982e-13	1.7804e-10	FAM107B	FAM107B_5
ENST00000373850	119.345	24.4844	3.3636	7.27923	3.35733e-13	1.25228e-10	CNTRL	CNTRL_6
ENST00000216330	119.099	24.4811	2.93061	8.35359	6.62196e-17	3.96082e-14	FKBP3	FKBP3_1
ENST00000526544	117.761	24.4574	1.73938	14.061	6.59739e-45	1.94676e-40	IL10RA	IL10RA_4
ENST00000339450	116.431	24.4463	3.58113	6.82643	8.7053e-12	2.25991e-09	ERMP1	ERMP1_3
ENST00000238341	114.326	24.432	3.58113	6.82243	8.95147e-12	2.31702e-09	CNTRL	CNTRL_3
ENST00000440685	112.146	24.4059	2.34227	10.4198	2.01392e-25	3.87565e-22	S100A13	S100A13_3
ENST00000548815	118.534	24.3883	2.73099	8.93021	4.25203e-19	3.2731e-16	NBL1	NBL1_13
ENST00000361794	110.545	24.3818	3.58113	6.80841	9.8686e-12	2.54696e-09	L3MBTL3	L3MBTL3_3
ENST00000442484	110.408	24.3727	3.39566	7.17759	7.09486e-13	2.23511e-10	TMIGD3	TMIGD3_1
ENST00000345662	106.162	24.3278	3.3431	7.277	3.41336e-13	1.25902e-10	SPAST	SPAST_1
ENST00000241600	110.773	24.3192	3.43657	7.0766	1.47732e-12	4.35928e-10	MRPS2	MRPS2_2
ENST00000335509	100.687	24.2565	3.58114	6.7734	1.25789e-11	3.23701e-09	TPCN1	TPCN1_7
ENST00000265417	99.2867	24.2358	3.37334	7.1845	6.74533e-13	2.14023e-10	ADGRF5	ADGRF5_2
ENST00000615281	98.995	24.2322	3.58114	6.76662	1.31822e-11	3.38245e-09	NBPF11	NBPF11_5
ENST00000559506	97.8581	24.2072	2.84965	8.49479	1.98289e-17	1.27154e-14	ABHD17C	ABHD17C_4
ENST00000452328	96.1145	24.1811	3.58114	6.75235	1.45465e-11	3.70033e-09	JADE1	JADE1_3
ENST00000356309	95.1957	24.1757	3.06773	7.88067	3.25626e-15	1.56922e-12	NCAPG2	NCAPG2_2
ENST00000531089	94.7821	24.1719	1.84171	13.1247	2.37567e-39	2.10304e-35	CTSB	CTSB_5
ENST00000440309	98.3585	24.1583	3.58114	6.74599	1.51989e-11	3.84418e-09	STK36	STK36_4
ENST00000495891	103.638	24.1525	3.35258	7.20414	5.84117e-13	1.92224e-10	TIPARP	TIPARP_7
ENST00000455566	104.157	24.1466	2.46805	9.78364	1.32357e-22	1.60504e-19	PPP2R2D	PPP2R2D_1
ENST00000443668	99.3984	24.1282	3.35038	7.20164	5.94936e-13	1.9434e-10	GUCY1A3	GUCY1A3_9
ENST00000261007	215.342	24.105	2.06402	11.6787	1.63763e-31	6.90331e-28	CHRNA1	CHRNA1_2
ENST00000400248	86.7455	24.048	2.85094	8.43512	3.30862e-17	2.03398e-14	DEPDC5	DEPDC5_10
ENST00000504948	86.3773	24.0419	2.30372	10.4361	1.69622e-25	3.33679e-22	ATP2C1	ATP2C1_8
ENST00000541676	229.208	24.0385	2.53929	9.46663	2.89029e-21	2.81165e-18	TAF1C	TAF1C_1
ENST00000326912	83.1309	23.9902	3.28661	7.29935	2.89156e-13	1.11778e-10	NDUFAF3	NDUFAF3_1
ENST00000399949	99.3522	23.9544	3.58114	6.68905	2.24623e-11	5.58553e-09	SPATA13	SPATA13_9
ENST00000540449	81.2523	23.9525	3.58115	6.6885	2.25471e-11	5.59093e-09	MXD1	MXD1_2
ENST00000492622	80.8093	23.9364	3.58115	6.684	2.32509e-11	5.74934e-09	FNDC3A	FNDC3A_1
ENST00000373068	85.8056	23.9309	3.58115	6.68246	2.34961e-11	5.77906e-09	SLC25A25	SLC25A25_1
ENST00000414389	134.666	23.9306	3.58112	6.68243	2.35017e-11	5.77906e-09	KDM6A	KDM6A_9
ENST00000325945	80.531	23.9214	3.58116	6.6798	2.39265e-11	5.86722e-09	HAO2	HAO2_4
ENST00000551124	85.3625	23.9058	2.61872	9.12882	6.92519e-20	5.67634e-17	IKZF4	IKZF4_12
ENST00000271411	84.2145	23.894	3.29703	7.24711	4.25748e-13	1.47222e-10	POU2F1	POU2F1_4
ENST00000525270	78.2233	23.8871	1.96757	12.1404	6.44816e-34	3.35775e-30	VNN2	VNN2_5
ENST00000520835	74.2995	23.8146	2.57818	9.23697	2.53581e-20	2.26747e-17	IKBKB	IKBKB_7
ENST00000635415	73.399	23.8133	2.45621	9.69515	3.16176e-22	3.33205e-19	ELF1	ELF1_5
ENST00000444316	73.1929	23.8106	3.58116	6.64884	2.9542e-11	7.20435e-09	BANK1	BANK1_6
ENST00000396709	84.5164	23.8105	2.80322	8.49399	1.99657e-17	1.27154e-14	ZDHHC4	ZDHHC4_8
ENST00000433206	73.1849	23.8073	3.58116	6.64793	2.97238e-11	7.20941e-09	LASP1	LASP1_2
ENST00000297239	73.528	23.807	3.58116	6.64784	2.97433e-11	7.20941e-09	SYTL3	SYTL3_5
ENST00000295133	123.426	23.7988	3.58113	6.64563	3.01918e-11	7.26278e-09	FBXO41	FBXO41_1
ENST00000396354	76.0686	23.7641	3.58116	6.63587	3.22603e-11	7.68098e-09	NDE1	NDE1_2
ENST00000437633	73.8474	23.7387	3.58116	6.62876	3.38517e-11	8.01254e-09	DOCK4	DOCK4_4
ENST00000352187	69.5925	23.7339	3.58117	6.62743	3.41591e-11	8.06373e-09	SLC43A3	SLC43A3_4
ENST00000567887	71.0203	23.7274	3.58117	6.6256	3.45838e-11	8.12069e-09	MACF1	MACF1_3
ENST00000555589	68.9041	23.7179	2.39363	9.90878	3.81258e-23	5.35721e-20	RIN3	RIN3_2
ENST00000634597	67.5728	23.6986	3.25858	7.27268	3.52435e-13	1.28048e-10	SPATA20	SPATA20_18
ENST00000564241	67.2679	23.6894	3.28057	7.22114	5.15544e-13	1.74191e-10	ATMIN	ATMIN_4
ENST00000427260	67.3613	23.6864	3.24795	7.29271	3.03773e-13	1.16412e-10	NLRP2	NLRP2_12
ENST00000473186	74.0917	23.6611	3.32191	7.12272	1.05814e-12	3.18609e-10	KMT2C	KMT2C_6
ENST00000369970	66.9415	23.6533	3.26004	7.25553	4.00106e-13	1.41676e-10	CLCC1	CLCC1_7
ENST00000261034	65.3439	23.6533	3.58117	6.60489	3.97802e-11	8.88594e-09	SLC35A5	SLC35A5_4
ENST00000358966	70.0799	23.6502	3.58117	6.60406	4.00059e-11	8.89819e-09	GGPS1	GGPS1_3
ENST00000342075	68.3314	23.6307	3.58049	6.59986	4.1154e-11	9.04763e-09	PMS1	PMS1_8
ENST00000297620	67.41	23.6269	3.26957	7.22631	4.96292e-13	1.68618e-10	FAM219A	FAM219A_7
ENST00000554259	64.366	23.6134	2.03947	11.5782	5.31335e-31	2.04504e-27	RALGAPA1	RALGAPA1_4
ENST00000416282	160.282	23.5997	2.33547	10.1049	5.25476e-24	8.02021e-21	MYD88	MYD88_4
ENST00000306708	62.6263	23.5929	3.0051	7.85098	4.12806e-15	1.91326e-12	LRRC8E	LRRC8E_1
ENST00000349238	77.672	23.5457	2.10505	11.1853	4.8108e-29	1.5773e-25	MADD	MADD_6
ENST00000617501	62.6316	23.5185	3.58118	6.56726	5.12511e-11	1.08023e-08	ZNF274	ZNF274_6
ENST00000630961	59.2633	23.5035	2.38405	9.85864	6.28964e-23	8.56591e-20	ZNF691	ZNF691_8
ENST00000355731	58.7252	23.4985	3.55182	6.6159	3.69291e-11	8.4692e-09	RPL23A	RPL23A_6
ENST00000396367	58.5291	23.4944	1.91396	12.2753	1.22914e-34	6.80054e-31	BCL2L14	BCL2L14_11
ENST00000409542	58.5433	23.4833	2.26769	10.3556	3.94658e-25	7.19276e-22	CHRNA1	CHRNA1_3
ENST00000573150	79.3224	23.4674	2.62046	8.95544	3.38377e-19	2.62759e-16	SGSH	SGSH_6
ENST00000358577	58.6836	23.456	3.54527	6.61613	3.6872e-11	8.4692e-09	MICAL1	MICAL1_2
ENST00000534366	56.3316	23.4445	3.24803	7.21807	5.27323e-13	1.76821e-10	MROH1	MROH1_4
ENST00000618761	137.755	23.4404	2.76946	8.46389	2.5861e-17	1.62363e-14	NBL1	NBL1_9
ENST00000378138	55.2545	23.4192	3.04959	7.67945	1.59769e-14	6.83257e-12	GPR34	GPR34_2
ENST00000458162	54.5753	23.3964	2.21181	10.5779	3.77161e-26	8.7569e-23	PARP11	PARP11_3
ENST00000526691	57.7256	23.393	2.77068	8.44307	3.09116e-17	1.91358e-14	TXNRD1	TXNRD1_10
ENST00000505342	55.6356	23.3928	3.55182	6.58616	4.51355e-11	9.69799e-09	ANK2	ANK2_25
ENST00000412318	54.0264	23.3827	3.23865	7.21988	5.20331e-13	1.7514e-10	ANKRD28	ANKRD28_4
ENST00000402280	53.8811	23.3818	2.93327	7.97123	1.571e-15	8.27803e-13	NLRC4	NLRC4_2
ENST00000361672	56.9563	23.362	3.55545	6.57075	5.00622e-11	1.05769e-08	MSL3	MSL3_2
ENST00000415431	52.8868	23.3586	3.5812	6.52256	6.91159e-11	1.42954e-08	FBP1	FBP1_2
ENST00000597664	52.6086	23.3508	2.74288	8.51323	1.69154e-17	1.093e-14	PNPLA5	PNPLA5_1
ENST00000446151	52.1509	23.3249	2.37972	9.80154	1.10885e-22	1.38253e-19	NFE2L2	NFE2L2_4
ENST00000316045	63.16	23.3132	1.79456	12.991	1.37611e-38	1.01516e-34	ZNF518A	ZNF518A_1
ENST00000225696	53.7173	23.3036	3.22885	7.2173	5.30282e-13	1.77142e-10	NUP88	NUP88_4
ENST00000538532	50.7267	23.2933	2.54574	9.14993	5.69711e-20	4.80316e-17	RCAN3	RCAN3_2
ENST00000469162	49.925	23.2708	3.58121	6.49803	8.13765e-11	1.6753e-08	PLA2G2A	PLA2G2A_1
ENST00000512465	49.6611	23.2703	3.53608	6.58081	4.67885e-11	9.98048e-09	FAM193A	FAM193A_3
ENST00000368248	84.3487	23.2607	2.13918	10.8736	1.53956e-27	4.12993e-24	THEMIS	THEMIS_3
ENST00000621379	166.459	23.251	2.43941	9.53139	1.55198e-21	1.54368e-18	IFRD1	IFRD1_3
ENST00000396618	48.8296	23.2447	3.20331	7.25646	3.97358e-13	1.41268e-10	COCH	COCH_4
ENST00000537166	48.3331	23.2327	2.52746	9.1921	3.85257e-20	3.37668e-17	THEMIS	THEMIS_2
ENST00000344321	47.9515	23.2219	1.99455	11.6427	2.50035e-31	1.0061e-27	RUFY4	RUFY4_9
ENST00000612484	48.4598	23.2088	3.58121	6.48071	9.12931e-11	1.86643e-08	HUWE1	HUWE1_2
ENST00000391738	69.9648	23.1748	2.21494	10.4629	1.27816e-25	2.63135e-22	LILRA2	LILRA2_4
ENST00000409813	50.0233	23.1618	3.58121	6.46759	9.95773e-11	2.0311e-08	DGKD	DGKD_6
ENST00000274542	94.6525	23.1565	3.10333	7.46181	8.53439e-14	3.49768e-11	RNF145	RNF145_1
ENST00000442921	47.0725	23.1519	2.70879	8.54693	1.26403e-17	8.35054e-15	PTPRO	PTPRO_5
ENST00000588814	45.2687	23.1411	3.5566	6.50653	7.69063e-11	1.58696e-08	DNAJC7	DNAJC7_4
ENST00000409097	45.4069	23.1398	2.98561	7.75045	9.15704e-15	3.99319e-12	ZFAND2B	ZFAND2B_10
ENST00000622409	45.1389	23.1372	2.10603	10.9862	4.45409e-28	1.27192e-24	AP4S1	AP4S1_2
ENST00000444983	45.657	23.1361	2.04502	11.3134	1.12661e-29	3.83585e-26	CCNE1	CCNE1_3
ENST00000367866	44.8618	23.1222	3.58122	6.45651	1.07148e-10	2.1755e-08	POU2F1	POU2F1_1
ENST00000622612	121.054	23.1184	2.85904	8.08606	6.16234e-16	3.45263e-13	BCL2L11	BCL2L11_7
ENST00000398947	48.4661	23.1162	2.93896	7.86543	3.67843e-15	1.72291e-12	NAA15	NAA15_2
ENST00000552570	44.5518	23.1155	3.5024	6.59991	4.114e-11	9.04763e-09	TNS2	TNS2_9
ENST00000517666	45.3389	23.0934	3.49608	6.60551	3.96147e-11	8.87811e-09	ATAD2	ATAD2_1
ENST00000423854	45.5735	23.0851	3.50745	6.58174	4.6498e-11	9.94249e-09	ELP2	ELP2_8
ENST00000306764	41.4363	23.0796	3.58124	6.44459	1.15915e-10	2.3465e-08	RCAN2	RCAN2_3
ENST00000465603	44.9999	23.0786	3.58122	6.44435	1.161e-10	2.3465e-08	IRF5	IRF5_14
ENST00000534877	45.8645	23.0683	3.51433	6.56407	5.23601e-11	1.09577e-08	COPS7A	COPS7A_18
ENST00000511467	43.0499	23.0639	3.58123	6.44021	1.19307e-10	2.40581e-08	PTPN13	PTPN13_7
ENST00000294984	42.9548	23.0579	3.55131	6.4928	8.4257e-11	1.72657e-08	IL24	IL24_3
ENST00000541996	42.3709	23.0439	3.58123	6.43463	1.23771e-10	2.48452e-08	YTHDF2	YTHDF2_4
ENST00000005558	42.0533	23.0383	3.58123	6.43308	1.25046e-10	2.50444e-08	IFRD1	IFRD1_2
ENST00000307671	42.2152	23.0352	2.50668	9.18952	3.94616e-20	3.42481e-17	ATP9B	ATP9B_4
ENST00000389645	41.9049	23.0308	3.22195	7.14809	8.79933e-13	2.69534e-10	CAPRIN1	CAPRIN1_3
ENST00000431893	42.0506	23.0281	3.17723	7.24785	4.23426e-13	1.46994e-10	SEC16A	SEC16A_8
ENST00000344956	41.7122	23.0255	3.58123	6.42949	1.28031e-10	2.55843e-08	PVR	PVR_2
ENST00000449622	163.175	23.0181	2.71878	8.46634	2.53221e-17	1.60115e-14	C21orf33	C21orf33_8
ENST00000361818	41.9904	23.0151	3.49082	6.59304	4.30908e-11	9.336e-09	MAP2K3	MAP2K3_11
ENST00000489291	41.3944	23.0144	3.58124	6.4264	1.30665e-10	2.60519e-08	DAPK1	DAPK1_12
ENST00000449544	40.2703	22.9738	2.67704	8.58178	9.34161e-18	6.26482e-15	HCG18	HCG18_5
ENST00000425278	44.0535	22.9675	3.19176	7.19586	6.20684e-13	2.00051e-10	KLHL8	KLHL8_3
ENST00000377848	39.9868	22.967	3.58124	6.41314	1.42553e-10	2.83581e-08	ACACB	ACACB_3
ENST00000295971	39.9877	22.9666	3.1515	7.28752	3.15702e-13	1.19432e-10	RBM47	RBM47_4
ENST00000454962	39.9953	22.9612	3.58124	6.41152	1.4408e-10	2.85977e-08	SLCO2B1	SLCO2B1_8
ENST00000351691	223.591	22.9531	1.94786	11.7837	4.73575e-32	2.20646e-28	TRAF3	TRAF3_6
ENST00000536410	76.1215	22.9492	3.27495	7.00751	2.42595e-12	6.73504e-10	DHRS7	DHRS7_5
ENST00000592257	39.8156	22.9468	2.11702	10.8392	2.2445e-27	5.84388e-24	APOC2	APOC2_1
ENST00000564675	143.517	22.9403	2.87816	7.97048	1.58059e-15	8.2793e-13	SNUPN	SNUPN_4
ENST00000334736	39.0827	22.915	3.17707	7.21262	5.4884e-13	1.81968e-10	EMSY	EMSY_4
ENST00000543555	38.4376	22.9045	3.58125	6.39567	1.59849e-10	3.15859e-08	MSH2	MSH2_3
ENST00000450331	48.0344	22.9042	3.52593	6.49592	8.25266e-11	1.69503e-08	PNPLA6	PNPLA6_9
ENST00000437604	37.7662	22.8856	3.46804	6.599	4.13932e-11	9.04763e-09	DLD	DLD_6
ENST00000614476	37.5032	22.8773	2.71849	8.41546	3.9136e-17	2.37293e-14	MTERF4	MTERF4_4
ENST00000369459	36.9165	22.8739	3.58126	6.38712	1.69043e-10	3.32541e-08	BRCC3	BRCC3_3
ENST00000255432	37.3639	22.8738	3.13461	7.29717	2.93893e-13	1.13115e-10	LGR6	LGR6_2
ENST00000584024	51.2341	22.8589	1.92244	11.8906	1.32435e-32	6.51317e-29	C17orf62	C17orf62_7
ENST00000273960	37.1212	22.8584	3.47271	6.5823	4.63221e-11	9.92886e-09	HERC6	HERC6_2
ENST00000561965	56.6865	22.8562	2.39128	9.55817	1.19862e-21	1.21448e-18	DUS2	DUS2_15
ENST00000409332	36.9274	22.8519	2.4943	9.16167	5.10999e-20	4.39181e-17	UBE2F	UBE2F_17
ENST00000361424	36.689	22.8482	3.14289	7.26979	3.6004e-13	1.30091e-10	TLR10	TLR10_3
ENST00000367313	39.2534	22.8431	3.58124	6.37855	1.78775e-10	3.50907e-08	LAD1	LAD1_3
ENST00000370113	36.3001	22.8245	3.14869	7.24891	4.20138e-13	1.46994e-10	EXTL2	EXTL2_2
ENST00000405333	160.362	22.8227	2.57607	8.8595	8.03739e-19	6.08121e-16	ODC1	ODC1_2
ENST00000379972	41.0025	22.7968	2.901	7.85827	3.89487e-15	1.81468e-12	IL15RA	IL15RA_10
ENST00000484320	35.4388	22.7908	3.58126	6.36391	1.96685e-10	3.8436e-08	SSR2	SSR2_6
ENST00000613099	35.4521	22.7908	3.58126	6.36391	1.96687e-10	3.8436e-08	VPS13D	VPS13D_2
ENST00000545250	35.4966	22.7743	3.58126	6.35929	2.0269e-10	3.95218e-08	TSC1	TSC1_2
ENST00000425863	34.7079	22.7626	3.58127	6.35601	2.07056e-10	4.02844e-08	SETMAR	SETMAR_5
ENST00000339423	34.5243	22.7618	2.49022	9.14047	6.21827e-20	5.19308e-17	HSD11B1L	HSD11B1L_17
ENST00000541050	34.2021	22.7478	3.44995	6.59368	4.29065e-11	9.33231e-09	CORO1C	CORO1C_3
ENST00000265801	33.7755	22.7312	3.58127	6.34723	2.19229e-10	4.24662e-08	LZTS1	LZTS1_3
ENST00000431317	65.3239	22.7236	3.58117	6.34528	2.22015e-10	4.29119e-08	ARID4A	ARID4A_7
ENST00000393585	33.5826	22.7192	2.00253	11.3452	7.83221e-30	2.77335e-26	CASP3	CASP3_1
ENST00000614343	65.1215	22.7183	3.58118	6.34381	2.24154e-10	4.32309e-08	GPX3	GPX3_3
ENST00000444422	35.8022	22.715	3.58126	6.34275	2.25701e-10	4.34347e-08	FES	FES_12
ENST00000378278	34.4498	22.7002	2.85636	7.94723	1.90732e-15	9.70367e-13	DCLRE1C	DCLRE1C_8
ENST00000243440	33.655	22.6843	2.07161	10.9501	6.638e-28	1.83632e-24	BATF3	BATF3_3
ENST00000543588	32.1128	22.6519	3.42787	6.60815	3.89152e-11	8.78437e-09	ZSCAN21	ZSCAN21_4
ENST00000490590	31.8553	22.6513	2.193	10.3289	5.21489e-25	9.23286e-22	FASTKD1	FASTKD1_2
ENST00000474594	31.6327	22.6415	3.42264	6.61521	3.71014e-11	8.48672e-09	AHCYL2	AHCYL2_5
ENST00000309585	31.6294	22.6405	2.64378	8.5637	1.09298e-17	7.27479e-15	DNASE1L1	DNASE1L1_6
ENST00000617770	31.0604	22.6146	3.58129	6.31464	2.70797e-10	5.17754e-08	ALOX5AP	ALOX5AP_1
ENST00000548729	30.5578	22.589	3.42018	6.60463	3.98504e-11	8.88594e-09	POC1B-GALNT4	POC1B-GALNT4_1
ENST00000359972	30.3799	22.5832	3.5813	6.30588	2.86552e-10	5.46697e-08	APAF1	APAF1_2
ENST00000270014	64.352	22.5573	3.57859	6.30341	2.91168e-10	5.54308e-08	ZNF155	ZNF155_6
ENST00000317775	29.9203	22.5423	3.41013	6.61039	3.83308e-11	8.72287e-09	NOS1	NOS1_1
ENST00000612471	29.125	22.5167	3.40116	6.62028	3.58509e-11	8.37379e-09	CADM1	CADM1_6
ENST00000368139	28.9004	22.515	2.84066	7.92595	2.26401e-15	1.13874e-12	L3MBTL3	L3MBTL3_6
ENST00000317398	29.4955	22.5143	3.41709	6.58874	4.43579e-11	9.57742e-09	ZNF671	ZNF671_2
ENST00000462288	28.7083	22.5046	3.41019	6.59922	4.13326e-11	9.04763e-09	MRPL23	MRPL23_6
ENST00000518444	28.4382	22.4958	3.58131	6.28145	3.35433e-10	6.37207e-08	LARP4	LARP4_11
ENST00000432584	28.1783	22.4754	2.69546	8.33824	7.5404e-17	4.42057e-14	RPAP3	RPAP3_3
ENST00000452355	27.9996	22.4672	3.58132	6.27345	3.53143e-10	6.66559e-08	SRSF2	SRSF2_6
ENST00000532314	28.0839	22.456	2.13797	10.5034	8.33128e-26	1.79882e-22	YPEL4	YPEL4_2
ENST00000543273	27.6863	22.4541	3.42057	6.56442	5.22352e-11	1.09575e-08	GATS	GATS_2
ENST00000361522	29.5475	22.4506	3.5813	6.26884	3.63759e-10	6.85136e-08	AGL	AGL_7
ENST00000557785	27.6708	22.4502	2.83861	7.90887	2.59726e-15	1.28447e-12	MEF2A	MEF2A_8
ENST00000395915	27.5344	22.4474	3.0789	7.29072	3.08302e-13	1.17639e-10	AURKA	AURKA_6
ENST00000339430	28.8119	22.435	3.58131	6.26447	3.74096e-10	7.00777e-08	LITAF	LITAF_4
ENST00000497044	29.3625	22.4345	3.5813	6.26433	3.74438e-10	7.00777e-08	SHTN1	SHTN1_4
ENST00000369259	27.435	22.4312	3.40234	6.59289	4.31343e-11	9.336e-09	CHD1L	CHD1L_6
ENST00000617803	27.0956	22.4286	3.58132	6.26266	3.78459e-10	7.06809e-08	MR1	MR1_1
ENST00000335820	26.8796	22.4149	3.58133	6.25884	3.87861e-10	7.22843e-08	ZNF671	ZNF671_3
ENST00000615572	26.8109	22.4102	2.13916	10.4762	1.11111e-25	2.34191e-22	TYW1	TYW1_4
ENST00000539504	26.5527	22.3958	2.651	8.44805	2.96197e-17	1.84652e-14	SYNE1	SYNE1_4
ENST00000375732	26.554	22.3956	3.58133	6.25344	4.015e-10	7.46689e-08	MPP7	MPP7_1
ENST00000431948	26.4739	22.3915	3.58133	6.25229	4.04478e-10	7.50011e-08	COBL	COBL_1
ENST00000300091	26.4424	22.3911	2.83191	7.90672	2.64257e-15	1.29962e-12	C18orf54	C18orf54_4
ENST00000526712	26.9919	22.3864	2.2986	9.73915	2.05257e-22	2.35976e-19	MOGAT2	MOGAT2_3
ENST00000355758	26.2595	22.3767	3.58133	6.24815	4.15334e-10	7.67579e-08	ZC3H7A	ZC3H7A_2
ENST00000474267	26.1396	22.3749	3.58133	6.24763	4.16718e-10	7.68532e-08	WNT5A	WNT5A_1
ENST00000497989	26.1024	22.3738	2.85928	7.82499	5.07709e-15	2.31672e-12	INTS6	INTS6_5
ENST00000264221	25.8571	22.3586	3.38985	6.59574	4.23131e-11	9.22593e-09	PAICS	PAICS_2
ENST00000594047	29.644	22.3583	3.41945	6.53856	6.21146e-11	1.28774e-08	SYNM	SYNM_4
ENST00000445506	25.7962	22.3567	2.83852	7.87617	3.3756e-15	1.60657e-12	MSR1	MSR1_2
ENST00000219596	25.3308	22.3309	3.10538	7.19102	6.43113e-13	2.05527e-10	MEFV	MEFV_1
ENST00000273395	25.1272	22.318	3.58134	6.23174	4.61291e-10	8.48967e-08	BOC	BOC_6
ENST00000598205	25.0114	22.3149	3.0783	7.24908	4.19598e-13	1.46994e-10	MYH14	MYH14_1
ENST00000395825	31.9185	22.3141	3.58128	6.23076	4.64183e-10	8.52517e-08	ZNF287	ZNF287_2
ENST00000371481	24.9096	22.3087	3.58135	6.22914	4.6899e-10	8.58373e-08	FFAR4	FFAR4_1
ENST00000262074	33.3145	22.3075	3.58128	6.22892	4.69661e-10	8.58373e-08	TTC23	TTC23_3
ENST00000367051	24.979	22.3056	3.58134	6.22826	4.71637e-10	8.59078e-08	CR1	CR1_2
ENST00000588537	24.9166	22.301	3.58135	6.22698	4.75518e-10	8.64369e-08	ZNF581	ZNF581_4
ENST00000467306	24.9009	22.2989	3.58135	6.22642	4.77224e-10	8.65692e-08	MRPL9	MRPL9_2
ENST00000359203	24.7196	22.2961	3.36999	6.61607	3.68864e-11	8.4692e-09	RRAGD	RRAGD_2
ENST00000444676	24.6602	22.2939	3.58135	6.22502	4.8151e-10	8.7168e-08	OGDH	OGDH_6
ENST00000403646	26.0592	22.2589	2.81066	7.91947	2.38516e-15	1.1929e-12	ORAI2	ORAI2_8
ENST00000191018	23.8364	22.2539	3.58136	6.21381	5.1716e-10	9.34308e-08	CTSA	CTSA_7
ENST00000341375	24.6895	22.2525	3.36856	6.60593	3.95027e-11	8.87548e-09	ZDHHC14	ZDHHC14_5
ENST00000417231	23.7399	22.2427	2.09723	10.6058	2.80194e-26	6.70376e-23	UBE2F	UBE2F_10
ENST00000614498	63.7211	22.2379	2.97875	7.46553	8.29639e-14	3.41595e-11	ARCN1	ARCN1_3
ENST00000395704	23.6563	22.2304	3.58136	6.20724	5.39215e-10	9.72169e-08	MIEF2	MIEF2_3
ENST00000357504	23.9662	22.2252	2.39093	9.29563	1.46337e-20	1.39294e-17	DTHD1	DTHD1_1
ENST00000260054	23.231	22.2175	2.57018	8.64434	5.41162e-18	3.89479e-15	CCDC90B	CCDC90B_5
ENST00000557508	23.35	22.2107	2.47103	8.98845	2.5075e-19	1.98191e-16	PSMA3	PSMA3_9
ENST00000352482	23.3068	22.21	2.14491	10.3548	3.98135e-25	7.19276e-22	TPD52L2	TPD52L2_6
ENST00000614088	26.6468	22.2078	2.81809	7.88046	3.26168e-15	1.56922e-12	ZSCAN26	ZSCAN26_7
ENST00000373793	23.2187	22.2075	3.58137	6.20084	5.6162e-10	1.0105e-07	GGTA1P	GGTA1P_5
ENST00000393471	36.9085	22.2067	2.87222	7.73156	1.06235e-14	4.58748e-12	LIPT1	LIPT1_2
ENST00000543906	23.5564	22.2045	3.35436	6.61962	3.60129e-11	8.38949e-09	RAB6B	RAB6B_2
ENST00000506761	23.0181	22.1933	2.44294	9.08466	1.04019e-19	8.37107e-17	KLHL2	KLHL2_9
ENST00000533560	22.8885	22.1906	3.58137	6.19611	5.78746e-10	1.03921e-07	L3MBTL3	L3MBTL3_4
ENST00000361936	22.8233	22.1877	3.37321	6.57762	4.78035e-11	1.01538e-08	FAM63A	FAM63A_3
ENST00000601584	22.8506	22.1861	3.35302	6.61675	3.67188e-11	8.4692e-09	ZNF671	ZNF671_4
ENST00000484332	22.5625	22.1677	3.35795	6.60157	4.06839e-11	9.00376e-09	ATXN7	ATXN7_6
ENST00000393034	22.4751	22.1649	3.04764	7.27282	3.52062e-13	1.28048e-10	FAIM	FAIM_6
ENST00000305879	25.4887	22.1628	2.23808	9.90258	4.05668e-23	5.61115e-20	GTSF1	GTSF1_3
ENST00000418625	22.0609	22.1375	3.36561	6.57754	4.78305e-11	1.01538e-08	COPS6	COPS6_4
ENST00000616923	21.6308	22.1115	3.34625	6.60784	3.8998e-11	8.78437e-09	GCLC	GCLC_3
ENST00000406272	23.8349	22.1041	2.80546	7.87895	3.30147e-15	1.57978e-12	NR2C2	NR2C2_8
ENST00000345249	21.3385	22.0976	2.04368	10.8127	2.99868e-27	7.58444e-24	PPM1B	PPM1B_7
ENST00000436370	21.9039	22.0944	2.8428	7.77206	7.72212e-15	3.41797e-12	PEPD	PEPD_6
ENST00000358308	33.4344	22.0931	3.45104	6.40188	1.53478e-10	3.03949e-08	ARHGAP19	ARHGAP19_3
ENST00000496850	21.3333	22.0923	3.58139	6.16863	6.88822e-10	1.22691e-07	STK26	STK26_5
ENST00000338895	21.2116	22.0804	3.03616	7.27248	3.52941e-13	1.28048e-10	DFFB	DFFB_1
ENST00000591858	21.115	22.0785	3.5814	6.16479	7.05778e-10	1.25459e-07	FOSB	FOSB_4
ENST00000481224	21.068	22.0712	3.07257	7.18331	6.80441e-13	2.15126e-10	RAB37	RAB37_13
ENST00000382041	21.0124	22.0699	2.77539	7.95197	1.83565e-15	9.4476e-13	NIN	NIN_8
ENST00000504178	21.8266	22.065	3.58138	6.16102	7.22763e-10	1.2822e-07	SYNPO2	SYNPO2_6
ENST00000539642	30.9245	22.0511	3.11906	7.06981	1.5515e-12	4.53285e-10	PIGB	PIGB_6
ENST00000582773	20.5254	22.0368	2.21463	9.95055	2.50792e-23	3.70018e-20	TMEM104	TMEM104_4
ENST00000361478	20.5585	22.0332	3.04682	7.23155	4.77529e-13	1.63215e-10	PJA1	PJA1_4
ENST00000393079	20.2743	22.0215	3.32607	6.62086	3.57106e-11	8.36308e-09	SLC35G2	SLC35G2_3
ENST00000320172	20.4885	22.0162	3.5814	6.14737	7.87772e-10	1.39195e-07	FAM46A	FAM46A_3
ENST00000414031	20.2014	22.012	3.12385	7.04644	1.83558e-12	5.23805e-10	EIF4G1	EIF4G1_3
ENST00000382194	20.0595	22.0066	3.58141	6.14466	8.01345e-10	1.4103e-07	SMARCA2	SMARCA2_7
ENST00000347697	33.912	21.9845	3.58127	6.13874	8.3176e-10	1.46093e-07	EPN2	EPN2_6
ENST00000622999	19.8331	21.9798	3.58142	6.13718	8.39986e-10	1.47245e-07	RNF114	RNF114_3
ENST00000361981	20.4625	21.977	3.05768	7.18747	6.60036e-13	2.10176e-10	L1CAM	L1CAM_2
ENST00000411955	27.9034	21.9766	3.58132	6.13647	8.43772e-10	1.47617e-07	SAMD9L	SAMD9L_2
ENST00000378209	19.6192	21.9757	3.32509	6.60906	3.86757e-11	8.77878e-09	DFFB	DFFB_3
ENST00000446778	19.6294	21.9749	2.79058	7.87466	3.41662e-15	1.61739e-12	GBAS	GBAS_3
ENST00000440650	19.6189	21.9655	2.74511	8.00171	1.22707e-15	6.70525e-13	PIK3CG	PIK3CG_1
ENST00000617140	39.9562	21.9651	3.17804	6.91153	4.79447e-12	1.2779e-09	OSCAR	OSCAR_7
ENST00000439744	19.3262	21.9416	1.97006	11.1375	8.23633e-29	2.51418e-25	HVCN1	HVCN1_5
ENST00000356591	22.332	21.9315	3.58138	6.12377	9.13848e-10	1.59561e-07	APOLD1	APOLD1_5
ENST00000612287	19.1186	21.9258	2.37228	9.2425	2.40807e-20	2.19765e-17	ZGRF1	ZGRF1_4
ENST00000351393	18.9062	21.9231	3.34164	6.56058	5.35985e-11	1.11905e-08	ELP2	ELP2_4
ENST00000307305	18.8468	21.9201	3.58143	6.12048	9.32928e-10	1.62572e-07	PHTF2	PHTF2_3
ENST00000563506	25.429	21.9112	2.4087	9.09666	9.31497e-20	7.56512e-17	OTOA	OTOA_7
ENST00000328354	19.1384	21.9082	3.34787	6.54393	5.99242e-11	1.24817e-08	CHEK2	CHEK2_6
ENST00000414248	19.2307	21.9077	3.00047	7.3014	2.8478e-13	1.1057e-10	FES	FES_4
ENST00000626040	18.8016	21.9057	2.5326	8.64951	5.17229e-18	3.75305e-15	THEMIS	THEMIS_4
ENST00000415862	18.6461	21.9041	3.31474	6.6081	3.89278e-11	8.78437e-09	UBE2V1	UBE2V1_5
ENST00000370758	18.5413	21.8877	3.58144	6.11142	9.87467e-10	1.71738e-07	PTGFR	PTGFR_1
ENST00000379780	18.3609	21.883	2.25622	9.69894	3.04659e-22	3.24935e-19	CETP	CETP_2
ENST00000377845	18.3495	21.8825	2.47246	8.85049	8.71362e-19	6.53699e-16	ACOT7	ACOT7_3
ENST00000498430	18.6474	21.88	3.58144	6.10928	1.00084e-09	1.73722e-07	TRPM2	TRPM2_6
ENST00000374787	20.1449	21.8725	3.05123	7.1684	7.58788e-13	2.35687e-10	SMC2	SMC2_4
ENST00000423817	18.1984	21.8693	3.58145	6.10626	1.01992e-09	1.76688e-07	FXYD5	FXYD5_10
ENST00000224807	17.9708	21.844	3.58145	6.09921	1.06596e-09	1.84302e-07	SFXN3	SFXN3_2
ENST00000359197	17.9832	21.8425	2.2184	9.84603	7.13065e-23	9.28285e-20	IKZF1	IKZF1_3
ENST00000481871	21.1327	21.8418	3.04399	7.17537	7.21098e-13	2.26363e-10	DPH5	DPH5_6
ENST00000329464	17.5534	21.8347	2.53946	8.59817	8.09955e-18	5.51542e-15	TRIM69	TRIM69_6
ENST00000469796	17.6934	21.8324	3.33837	6.53984	6.15833e-11	1.27972e-08	ACSL4	ACSL4_3
ENST00000395914	17.7439	21.83	2.16124	10.1007	5.4874e-24	8.23334e-21	AURKA	AURKA_1
ENST00000358548	17.7187	21.8289	2.35714	9.26074	2.03024e-20	1.89465e-17	TPD52L2	TPD52L2_9
ENST00000534680	29.9584	21.8104	3.5813	6.09007	1.12861e-09	1.94754e-07	C8orf82	C8orf82_3
ENST00000469609	17.3678	21.8056	2.74975	7.93004	2.19075e-15	1.1082e-12	CEP85	CEP85_6
ENST00000446860	18.5562	21.7779	3.58144	6.08076	1.19613e-09	2.06004e-07	IP6K2	IP6K2_18
ENST00000355991	16.9965	21.7761	3.58147	6.0802	1.20035e-09	2.0633e-07	FRMD8	FRMD8_5
ENST00000380909	24.9103	21.7736	3.58135	6.07972	1.20395e-09	2.06548e-07	TRABD	TRABD_1
ENST00000618655	18.2968	21.7681	3.58145	6.07803	1.21667e-09	2.08326e-07	CHST12	CHST12_1
ENST00000617231	17.7358	21.7634	3.58146	6.07669	1.22686e-09	2.09665e-07	RAVER1	RAVER1_1
ENST00000487279	17.8826	21.7571	2.32877	9.34273	9.38789e-21	9.03319e-18	IFFO1	IFFO1_6
ENST00000540442	62.7215	21.7469	3.25081	6.68968	2.23653e-11	5.5771e-09	ORC4	ORC4_2
ENST00000589432	16.7077	21.7457	3.58148	6.0717	1.2656e-09	2.15293e-07	ACAA2	ACAA2_2
ENST00000450302	16.6934	21.745	3.58148	6.0715	1.26719e-09	2.15293e-07	ZNF92	ZNF92_5
ENST00000370041	16.6156	21.7445	3.58148	6.07138	1.26815e-09	2.15293e-07	SLC25A24	SLC25A24_3
ENST00000407325	17.8663	21.7438	3.58145	6.07121	1.26952e-09	2.15293e-07	GPR1	GPR1_1
ENST00000373092	16.54	21.7381	3.58149	6.06958	1.28242e-09	2.17064e-07	SGK2	SGK2_3
ENST00000544904	16.2779	21.7162	3.58149	6.06344	1.33241e-09	2.25096e-07	RCBTB2	RCBTB2_4
ENST00000366773	16.0558	21.6955	3.5815	6.05767	1.38111e-09	2.32843e-07	ERMARD	ERMARD_7
ENST00000611123	16.0166	21.6921	3.5815	6.05672	1.38924e-09	2.33361e-07	SLC35E2B	SLC35E2B_3
ENST00000557038	43.9248	21.6894	2.63414	8.23395	1.81138e-16	1.04804e-13	CTAGE5	CTAGE5_4
ENST00000414217	17.3045	21.687	3.58147	6.05535	1.40112e-09	2.34911e-07	PPIP5K2	PPIP5K2_8
ENST00000466122	28.4367	21.685	3.1058	6.9821	2.90808e-12	7.94551e-10	BACE2	BACE2_7
ENST00000543719	15.9302	21.6847	2.592	8.36599	5.96115e-17	3.58983e-14	CCAR1	CCAR1_5
ENST00000439924	16.3643	21.6582	3.58149	6.04726	1.47332e-09	2.46549e-07	IST1	IST1_19
ENST00000341060	15.4974	21.6457	3.58151	6.04373	1.50594e-09	2.51531e-07	TDP2	TDP2_2
ENST00000553373	17.0636	21.6439	3.58147	6.04329	1.51007e-09	2.51747e-07	FERMT2	FERMT2_8
ENST00000359208	15.5279	21.6358	3.26931	6.61785	3.64451e-11	8.44572e-09	DNTTIP2	DNTTIP2_4
ENST00000368448	19.097	21.6323	2.21457	9.76816	1.54232e-22	1.84504e-19	PKIB	PKIB_8
ENST00000518993	15.3431	21.6281	2.984	7.24801	4.22947e-13	1.46994e-10	RP11-25K19.1	RP11-25K19.1_2
ENST00000630940	15.2923	21.6233	2.97071	7.27885	3.36679e-13	1.25228e-10	BORCS8-MEF2B	BORCS8-MEF2B_3
ENST00000367485	15.2645	21.6219	3.58152	6.03707	1.56934e-09	2.61136e-07	PRG4	PRG4_6
ENST00000325464	15.2157	21.6006	2.50735	8.61492	6.99886e-18	4.9172e-15	MED16	MED16_7
ENST00000615116	15.01	21.6005	3.58153	6.03108	1.62863e-09	2.69987e-07	SCAND1	SCAND1_2
ENST00000397574	14.9665	21.5986	2.76424	7.81358	5.5587e-15	2.48525e-12	IRF7	IRF7_4
ENST00000266252	14.9238	21.5935	3.58153	6.02913	1.64843e-09	2.72757e-07	RNF185	RNF185_7
ENST00000394708	14.8713	21.5914	3.25835	6.62648	3.43783e-11	8.0939e-09	TBCK	TBCK_7
ENST00000520638	14.8657	21.5883	2.50809	8.60747	7.46892e-18	5.16546e-15	RNF145	RNF145_9
ENST00000618395	14.8927	21.5863	3.01958	7.1488	8.75428e-13	2.69085e-10	COL5A1	COL5A1_2
ENST00000392537	15.1255	21.5811	3.58152	6.02567	1.68413e-09	2.77724e-07	EIF4G1	EIF4G1_4
ENST00000282223	14.778	21.5809	3.58153	6.02561	1.68472e-09	2.77724e-07	SPOCK1	SPOCK1_2
ENST00000542498	14.5064	21.5556	3.58154	6.01853	1.76005e-09	2.89603e-07	HPGD	HPGD_3
ENST00000372996	14.4872	21.5416	2.69842	7.98305	1.42762e-15	7.57812e-13	BYSL	BYSL_5
ENST00000287701	14.3694	21.5406	2.69738	7.98574	1.39676e-15	7.49375e-13	HMBOX1	HMBOX1_1
ENST00000349310	14.3274	21.5374	3.58155	6.01342	1.81645e-09	2.98328e-07	AKT1	AKT1_3
ENST00000615178	14.4036	21.537	2.73557	7.87293	3.46421e-15	1.6312e-12	BHLHE40-AS1	BHLHE40-AS1_2
ENST00000395913	14.2947	21.5321	3.58155	6.01196	1.83292e-09	3.00476e-07	AURKA	AURKA_7
ENST00000540737	50.3102	21.5163	2.49333	8.62953	6.16043e-18	4.36276e-15	C11orf80	C11orf80_6
ENST00000507598	14.6321	21.5161	3.25078	6.61874	3.62273e-11	8.41728e-09	DTHD1	DTHD1_2
ENST00000219343	14.084	21.5149	3.58156	6.00713	1.88835e-09	3.088e-07	SLC7A6	SLC7A6_2
ENST00000620854	14.0822	21.5142	3.58156	6.00693	1.89067e-09	3.088e-07	NEDD9	NEDD9_2
ENST00000524792	15.1443	21.4971	3.58152	6.00223	1.94623e-09	3.17289e-07	ATM	ATM_13
ENST00000419307	13.961	21.4906	2.68123	8.01523	1.09931e-15	6.04441e-13	DFNA5	DFNA5_2
ENST00000397959	13.9358	21.4903	3.58156	6.00025	1.97017e-09	3.20601e-07	ZMYND11	ZMYND11_4
ENST00000390006	13.7841	21.483	3.58157	5.9982	1.99518e-09	3.24076e-07	NARF	NARF_2
ENST00000568365	15.0636	21.4742	2.95639	7.26364	3.76809e-13	1.35047e-10	SIRPB1	SIRPB1_14
ENST00000345901	13.7232	21.4671	2.31812	9.26058	2.03325e-20	1.89465e-17	P2RX5	P2RX5_6
ENST00000406900	18.7594	21.4591	3.58144	5.99176	2.07582e-09	3.36556e-07	SIRT1	SIRT1_5
ENST00000599840	14.1743	21.4533	3.58155	5.98995	2.09904e-09	3.39699e-07	MPND	MPND_3
ENST00000439701	13.3543	21.4528	3.24361	6.61387	3.74409e-11	8.54232e-09	IKZF1	IKZF1_13
ENST00000622702	14.4624	21.4504	2.37763	9.02176	1.85095e-19	1.47615e-16	PDLIM2	PDLIM2_21
ENST00000585421	13.5891	21.4467	3.58158	5.98806	2.12359e-09	3.43046e-07	TIMP2	TIMP2_1
ENST00000329623	13.3284	21.4375	3.58158	5.98548	2.15751e-09	3.47889e-07	C2CD2	C2CD2_2
ENST00000341464	13.4121	21.4374	3.23209	6.63266	3.29698e-11	7.82471e-09	ZKSCAN3	ZKSCAN3_2
ENST00000597959	13.2458	21.4275	3.58159	5.98267	2.19505e-09	3.533e-07	CTD-3214H19.16	CTD-3214H19.16_1
ENST00000003583	13.1949	21.4242	2.33884	9.16019	5.18063e-20	4.40971e-17	STPG1	STPG1_3
ENST00000551103	13.0725	21.4094	2.67853	7.99296	1.31733e-15	7.15431e-13	IKZF4	IKZF4_7
ENST00000454579	12.6773	21.3761	3.32094	6.43677	1.22046e-10	2.45545e-08	SSFA2	SSFA2_5
ENST00000632728	12.7523	21.3686	3.58161	5.96621	2.42825e-09	3.88713e-07	CELF2	CELF2_8
ENST00000528078	13.8462	21.3686	2.56011	8.34673	7.01775e-17	4.1416e-14	RAB29	RAB29_3
ENST00000393728	12.6712	21.3563	3.58161	5.96277	2.47997e-09	3.96276e-07	KIAA1191	KIAA1191_2
ENST00000419534	12.5276	21.3506	2.93488	7.27478	3.46981e-13	1.27453e-10	ARL8B	ARL8B_6
ENST00000566192	12.5164	21.3464	3.58162	5.95998	2.52272e-09	4.0238e-07	NDRG4	NDRG4_27
ENST00000288065	12.5928	21.3425	2.90934	7.33588	2.2027e-13	8.70501e-11	ARMC12	ARMC12_2
ENST00000584803	12.446	21.3385	3.24562	6.57453	4.88064e-11	1.03362e-08	PIK3R5	PIK3R5_9
ENST00000264128	12.2467	21.3166	3.58163	5.95166	2.65443e-09	4.21869e-07	SLC25A24	SLC25A24_2
ENST00000411767	12.2296	21.3103	3.58163	5.94989	2.68316e-09	4.25671e-07	PTPN13	PTPN13_5
ENST00000370764	36.0521	21.303	2.89067	7.36958	1.71168e-13	6.79483e-11	ZNF75D	ZNF75D_3
ENST00000497979	12.058	21.2978	3.58164	5.94638	2.74133e-09	4.33346e-07	RINT1	RINT1_5
ENST00000536235	12.0781	21.2943	3.23259	6.58738	4.47643e-11	9.64165e-09	M1AP	M1AP_4
ENST00000504734	12.0437	21.2894	3.58164	5.94403	2.78099e-09	4.38831e-07	CANX	CANX_3
ENST00000433542	12.0024	21.2836	3.20587	6.63894	3.15948e-11	7.55919e-09	CCDC14	CCDC14_9
ENST00000537898	12.7243	21.2834	3.58161	5.94242	2.80839e-09	4.42367e-07	HHAT	HHAT_3
ENST00000356338	11.9189	21.2813	3.58165	5.94177	2.81969e-09	4.42571e-07	MYO5A	MYO5A_2
ENST00000250572	15.1117	21.2802	2.9592	7.19121	6.42188e-13	2.05527e-10	ADGRE1	ADGRE1_1
ENST00000425046	39.1914	21.2791	3.58125	5.94181	2.81886e-09	4.42571e-07	SETMAR	SETMAR_3
ENST00000548868	12.231	21.278	2.9277	7.26782	3.65334e-13	1.31467e-10	SCRN3	SCRN3_2
ENST00000370390	11.8767	21.2687	3.22126	6.60261	4.03968e-11	8.96262e-09	MTMR1	MTMR1_6
ENST00000401874	11.8379	21.2655	3.58165	5.93734	2.89682e-09	4.53708e-07	TSC2	TSC2_3
ENST00000538132	12.6427	21.2511	3.58161	5.93339	2.96752e-09	4.63309e-07	AHCY	AHCY_3
ENST00000592395	11.727	21.2483	2.94994	7.20296	5.89196e-13	1.93178e-10	TCF3	TCF3_3
ENST00000269491	11.6304	21.246	2.90224	7.32057	2.46917e-13	9.71468e-11	SERPINB12	SERPINB12_1
ENST00000531690	11.5956	21.2392	2.64225	8.0383	9.10902e-16	5.07149e-13	GMDS	GMDS_8
ENST00000590335	13.5446	21.234	3.00873	7.05747	1.69559e-12	4.88928e-10	FOSB	FOSB_7
ENST00000552673	11.4685	21.2276	2.65914	7.98288	1.42961e-15	7.57812e-13	ZCRB1	ZCRB1_2
ENST00000457268	11.4687	21.2224	2.97446	7.13486	9.68847e-13	2.92717e-10	TFEC	TFEC_2
ENST00000479613	11.4072	21.2207	3.57749	5.93174	2.99741e-09	4.67153e-07	ATP6V0E2	ATP6V0E2_6
ENST00000437805	11.4455	21.2172	3.58167	5.92384	3.14513e-09	4.85897e-07	SAMD9L	SAMD9L_3
ENST00000586438	38.8318	21.2153	3.58125	5.92401	3.14188e-09	4.85897e-07	ZBTB7C	ZBTB7C_3
ENST00000543764	11.3511	21.2138	2.51788	8.42526	3.59941e-17	2.19748e-14	CELF6	CELF6_3
ENST00000519721	11.4037	21.2133	3.58167	5.92273	3.16638e-09	4.88329e-07	FAM91A1	FAM91A1_3
ENST00000414468	11.3365	21.2089	2.89881	7.3164	2.54717e-13	9.97724e-11	ZNF805	ZNF805_2
ENST00000620254	11.4115	21.1962	3.58167	5.91798	3.25926e-09	5.01779e-07	CYFIP2	CYFIP2_2
ENST00000545058	11.3334	21.1894	3.57666	5.92436	3.13514e-09	4.85897e-07	SLC6A12	SLC6A12_3
ENST00000559734	13.5048	21.1801	2.7028	7.83635	4.63846e-15	2.12754e-12	TRAF3	TRAF3_9
ENST00000420065	10.867	21.1542	3.56922	5.92683	3.08843e-09	4.79649e-07	RHEBL1	RHEBL1_2
ENST00000353866	10.7744	21.1362	2.6458	7.9886	1.36475e-15	7.36667e-13	HMMR	HMMR_3
ENST00000263050	12.1444	21.1315	2.90961	7.26265	3.79568e-13	1.35487e-10	AKAP7	AKAP7_8
ENST00000511896	16.9805	21.1306	3.58147	5.89997	3.63569e-09	5.57791e-07	APBB3	APBB3_9
ENST00000616212	27.0822	21.126	3.58132	5.89893	3.6586e-09	5.60335e-07	RASSF1	RASSF1_2
ENST00000264868	10.972	21.125	3.5817	5.89804	3.67853e-09	5.62414e-07	SEL1L3	SEL1L3_2
ENST00000421412	10.534	21.1098	3.17919	6.63999	3.13695e-11	7.52563e-09	IL17RE	IL17RE_2
ENST00000487389	35.7727	21.1081	2.01942	10.4525	1.42646e-25	2.86992e-22	PLSCR1	PLSCR1_4
ENST00000403707	10.3695	21.0829	3.58173	5.88624	3.95088e-09	5.99911e-07	TRMT2A	TRMT2A_2
ENST00000469707	23.8564	21.075	3.58136	5.88465	3.98908e-09	6.04673e-07	MBNL2	MBNL2_4
ENST00000428908	10.2715	21.0693	3.54875	5.93711	2.9009e-09	4.53708e-07	BANK1	BANK1_4
ENST00000605286	14.8085	21.0452	2.94581	7.14413	9.05677e-13	2.76463e-10	PPP1R26	PPP1R26_1
ENST00000395556	15.0721	21.0371	3.32731	6.32256	2.57261e-10	4.92939e-08	FIGNL1	FIGNL1_6
ENST00000393928	9.97462	21.0362	2.98187	7.05471	1.72956e-12	4.95494e-10	P3H4	P3H4_3
ENST00000401959	10.0041	21.0361	3.58176	5.87313	4.27635e-09	6.46006e-07	SNU13	SNU13_3
ENST00000367095	13.2488	21.0229	3.25572	6.45722	1.06645e-10	2.17027e-08	IL24	IL24_4
ENST00000536561	11.8992	21.006	2.91871	7.197	6.15539e-13	1.99597e-10	GCSAML	GCSAML_2
ENST00000261244	9.71425	20.997	3.54089	5.92985	3.03214e-09	4.71735e-07	KIAA0586	KIAA0586_10
ENST00000527397	11.7484	20.9873	2.91665	7.19569	6.21458e-13	2.00051e-10	RAB1B	RAB1B_3
ENST00000622690	9.81767	20.9872	3.52928	5.94659	2.73793e-09	4.33346e-07	KCNE1B	KCNE1B_1
ENST00000461503	9.74679	20.98	3.54782	5.9135	3.34917e-09	5.14726e-07	EOMES	EOMES_3
ENST00000452374	11.1551	20.9785	2.90317	7.22608	4.97144e-13	1.68618e-10	COMMD9	COMMD9_4
ENST00000454177	9.46855	20.9536	2.69167	7.78462	6.9924e-15	3.11053e-12	SNRK	SNRK_1
ENST00000529823	9.54483	20.9506	3.58179	5.84919	4.93961e-09	7.4493e-07	RP11-166D19.1	RP11-166D19.1_5
ENST00000630424	9.28143	20.9352	3.55247	5.89315	3.78898e-09	5.76316e-07	UBE3A	UBE3A_2
ENST00000502667	9.21237	20.9191	3.58181	5.84037	5.20859e-09	7.7886e-07	ACSF2	ACSF2_8
ENST00000341753	10.4122	20.9164	3.58173	5.83975	5.22793e-09	7.80433e-07	TRIM28	TRIM28_4
ENST00000409064	9.01331	20.8896	3.58183	5.83209	5.47385e-09	8.15769e-07	KDM3A	KDM3A_6
ENST00000542103	9.19871	20.8781	3.58182	5.82891	5.57918e-09	8.30069e-07	C22orf39	C22orf39_3
ENST00000298649	14.141	20.8701	3.58156	5.8271	5.63977e-09	8.37677e-07	HK1	HK1_13
ENST00000615871	8.84485	20.866	3.58185	5.8255	5.69416e-09	8.44337e-07	AUTS2	AUTS2_7
ENST00000482446	10.1616	20.848	3.15914	6.59925	4.13237e-11	9.04763e-09	RNFT1	RNFT1_2
ENST00000551178	14.3153	20.8408	2.34557	8.88515	6.38319e-19	4.87125e-16	P2RX5	P2RX5_2
ENST00000585836	8.63158	20.8312	3.58186	5.81575	6.03631e-09	8.93576e-07	FOSB	FOSB_1
ENST00000310351	9.64115	20.8259	3.53326	5.89426	3.76363e-09	5.74434e-07	CCDC14	CCDC14_8
ENST00000560124	16.0084	20.8078	3.5815	5.80982	6.25416e-09	9.24279e-07	ACSBG1	ACSBG1_2
ENST00000444232	17.8326	20.7373	3.3083	6.26827	3.65078e-10	6.86161e-08	AC093323.3	AC093323.3_3
ENST00000539697	14.6224	20.6816	3.58154	5.77451	7.71768e-09	1.13677e-06	BROX	BROX_4
ENST00000461920	23.8201	20.6736	2.61197	7.91495	2.4736e-15	1.23019e-12	CYP3A5	CYP3A5_3
ENST00000404724	18.1298	20.6676	3.29206	6.27802	3.42923e-10	6.5004e-08	CDC45	CDC45_8
ENST00000470669	24.1164	20.6646	3.06119	6.7505	1.47337e-11	3.7372e-09	TTC14	TTC14_5
ENST00000449025	25.3556	20.6628	3.58134	5.76957	7.94745e-09	1.16867e-06	BRD2	BRD2_12
ENST00000372705	14.4446	20.6253	2.95131	6.98853	2.77787e-12	7.61327e-10	ZFP69	ZFP69_2
ENST00000393010	28.5816	20.5762	3.09532	6.64752	2.98071e-11	7.20941e-09	PXYLP1	PXYLP1_5
ENST00000382839	21.0788	20.5516	2.78486	7.37977	1.58563e-13	6.35141e-11	FAM193A	FAM193A_2
ENST00000476586	10.2868	20.5436	3.58174	5.73564	9.71436e-09	1.41673e-06	PSME4	PSME4_3
ENST00000432534	16.2524	20.4953	2.71536	7.54791	4.42303e-14	1.84691e-11	CPVL	CPVL_3
ENST00000520356	23.5131	20.4468	2.6138	7.82262	5.17332e-15	2.34853e-12	ZFAT	ZFAT_1
ENST00000599806	18.8608	20.3572	3.36073	6.05738	1.38353e-09	2.32843e-07	VAV1	VAV1_4
ENST00000517402	14.0999	20.3458	3.26645	6.22871	4.7028e-10	8.58373e-08	HOXA11	HOXA11_1
ENST00000453382	39.9506	20.3071	2.47964	8.18954	2.62227e-16	1.49764e-13	PRICKLE3	PRICKLE3_3
ENST00000547488	16.0844	20.2998	3.28668	6.17638	6.55873e-10	1.17531e-07	MAP3K12	MAP3K12_3
ENST00000341179	11.6775	20.274	3.58166	5.6605	1.50929e-08	2.15846e-06	DNM1	DNM1_4
ENST00000382899	20.3597	20.2538	3.58141	5.65525	1.5562e-08	2.22195e-06	KDM6A	KDM6A_2
ENST00000324342	20.0892	20.2448	3.58141	5.65276	1.57895e-08	2.25081e-06	RNF128	RNF128_2
ENST00000316707	14.0053	20.1509	3.2652	6.1714	6.76867e-10	1.20804e-07	PTPN13	PTPN13_4
ENST00000326010	17.9006	20.0668	2.98716	6.71771	1.84603e-11	4.6294e-09	UPB1	UPB1_2
ENST00000280699	33.7714	20.0613	2.45702	8.16487	3.21792e-16	1.82604e-13	NGLY1	NGLY1_9
ENST00000439817	16.7914	20.0582	3.58148	5.60053	2.13703e-08	3.01292e-06	MGEA5	MGEA5_2
ENST00000409894	11.1224	20.0268	3.58169	5.59145	2.25182e-08	3.16915e-06	POLR1B	POLR1B_7
ENST00000537064	14.813	19.9581	2.43643	8.19154	2.5791e-16	1.48255e-13	POLE	POLE_3
ENST00000412006	20.9602	19.8632	3.02588	6.56444	5.22303e-11	1.09575e-08	CCDC77	CCDC77_8
ENST00000393976	11.1206	19.7522	3.58169	5.51479	3.49203e-08	4.86817e-06	KRT15	KRT15_3
ENST00000399012	12.5209	19.5797	3.58162	5.46671	4.58454e-08	6.34759e-06	PLCXD1	PLCXD1_1
ENST00000484758	15.5482	19.5246	3.31266	5.89395	3.77079e-09	5.74536e-07	SUSD4	SUSD4_3
ENST00000519601	27.8207	19.5158	2.27228	8.58863	8.80126e-18	5.9475e-15	HSF4	HSF4_20
ENST00000395711	15.9617	19.4737	2.49228	7.81359	5.55826e-15	2.48525e-12	SDAD1	SDAD1_4
ENST00000374782	10.5698	19.4317	3.58172	5.42523	5.78787e-08	7.95599e-06	CEP131	CEP131_1
ENST00000418386	8.74901	19.3745	3.52674	5.49361	3.938e-08	5.47264e-06	LTA	LTA_3
ENST00000401041	13.6503	19.3258	2.33718	8.26886	1.35247e-16	7.87674e-14	MIER1	MIER1_4
ENST00000458725	22.7184	19.1285	2.22305	8.60462	7.65692e-18	5.25443e-15	DLEU2	DLEU2_4
ENST00000368181	11.984	19.074	2.52337	7.55892	4.06442e-14	1.71333e-11	FCRL2	FCRL2_3
ENST00000418089	957.945	12.6858	1.33192	9.5244	1.65992e-21	1.6327e-18	NCF2	NCF2_2
ENST00000557135	1299.48	11.4993	2.21711	5.18662	2.14143e-07	2.80011e-05	WARS	WARS_5
ENST00000514888	222.489	11.4	3.5811	3.18339	0.00145563	0.0442052	PAICS	PAICS_1
ENST00000371207	179.341	11.2993	1.89651	5.95798	2.55379e-09	4.06603e-07	ENTPD1	ENTPD1_2
ENST00000397857	906.986	11.1458	2.62687	4.24298	2.20574e-05	0.00185433	ITGB2	ITGB2_3
ENST00000343137	162.512	10.9781	2.56103	4.28661	1.81423e-05	0.00157454	PRDM2	PRDM2_9
ENST00000398253	223.208	10.7166	2.25676	4.74865	2.04778e-06	0.000229175	ZFP90	ZFP90_16
ENST00000491274	243.069	10.7073	1.58446	6.75766	1.40233e-11	3.58787e-09	SDHB	SDHB_5
ENST00000507873	149.95	10.4723	2.63022	3.98154	6.84699e-05	0.00471874	FRYL	FRYL_3
ENST00000372925	179.38	10.4653	3.03407	3.44926	0.000562132	0.0229424	MACF1	MACF1_18
ENST00000412676	942.098	10.131	2.23866	4.52548	6.02576e-06	0.000605476	CMKLR1	CMKLR1_2
ENST00000383177	159.953	10.1035	1.51448	6.67128	2.53589e-11	6.2013e-09	C2	C2_13
ENST00000566587	249.753	9.8888	1.8876	5.23883	1.61597e-07	2.14793e-05	UBE2I	UBE2I_11
ENST00000370613	78.075	9.8832	3.13615	3.15138	0.001625	0.0476645	ZFYVE27	ZFYVE27_2
ENST00000630925	499.402	9.81618	2.58785	3.79318	0.000148733	0.00869643	SDCBP	SDCBP_13
ENST00000548573	65.2816	9.60748	2.0887	4.59975	4.23005e-06	0.000442633	SMARCD1	SMARCD1_8
ENST00000358794	60.3418	9.56942	2.66073	3.59653	0.000322485	0.0155113	STIP1	STIP1_1
ENST00000591369	62.1353	9.55236	3.05371	3.12812	0.00175929	0.0499324	DNAH17	DNAH17_1
ENST00000340023	94.6982	9.34736	1.54903	6.03435	1.59604e-09	2.65081e-07	FPR2	FPR2_2
ENST00000558126	50.4527	9.29609	2.77586	3.34891	0.000811305	0.0296043	LYSMD2	LYSMD2_4
ENST00000534510	4964.14	9.26479	1.63207	5.67672	1.37303e-08	1.97006e-06	CTSB	CTSB_10
ENST00000539888	248.591	9.25849	2.74456	3.37339	0.000742476	0.0277446	SOAT1	SOAT1_2
ENST00000326324	63.6803	9.23599	2.6359	3.50392	0.000458457	0.019836	FGFR1	FGFR1_7
ENST00000449907	835.402	9.19544	1.60646	5.72403	1.04026e-08	1.51212e-06	CECR1	CECR1_1
ENST00000587238	364.978	9.18968	1.98122	4.6384	3.51116e-06	0.000373584	GMIP	GMIP_2
ENST00000495688	388.845	9.16439	1.56831	5.84348	5.11217e-09	7.67033e-07	PTPN7	PTPN7_3
ENST00000496655	447.206	9.14874	1.48766	6.14976	7.76023e-10	1.37393e-07	COPRS	COPRS_3
ENST00000543643	45.3825	9.14277	1.70055	5.37636	7.6008e-08	1.0304e-05	GCH1	GCH1_3
ENST00000444115	201.871	9.1008	2.84896	3.19443	0.00140105	0.0431499	SHISA5	SHISA5_3
ENST00000285850	206.207	9.01649	1.59935	5.6376	1.72434e-08	2.4541e-06	SLC7A7	SLC7A7_1
ENST00000440464	34.5807	9.00865	2.7016	3.33456	0.000854351	0.0306693	TMEM255A	TMEM255A_4
ENST00000457814	74.6301	9.0042	1.13091	7.9619	1.69423e-15	8.82235e-13	CXCR6	CXCR6_4
ENST00000398576	190.945	9.00362	2.20657	4.08038	4.49628e-05	0.00338172	LCP1	LCP1_1
ENST00000356207	51.7487	8.96999	2.20463	4.06871	4.72748e-05	0.00351677	FGFR1	FGFR1_5
ENST00000453085	38.8253	8.9205	2.29458	3.88765	0.000101221	0.00647904	PNPLA8	PNPLA8_6
ENST00000334504	34.0366	8.89364	2.54056	3.50066	0.000464101	0.0200191	COL4A6	COL4A6_1
ENST00000624145	316.144	8.79794	2.40247	3.66203	0.000250222	0.0129368	ANKRD28	ANKRD28_2
ENST00000609360	46.3756	8.77202	2.74229	3.1988	0.00138003	0.042835	APBB1	APBB1_9
ENST00000323669	87.7027	8.72929	2.14873	4.06254	4.85411e-05	0.00359808	DDHD1	DDHD1_3
ENST00000506085	68.5705	8.72784	1.7411	5.01284	5.36322e-07	6.60325e-05	ACSF2	ACSF2_18
ENST00000444522	29.5327	8.68863	2.5526	3.40383	0.000664475	0.0256046	ZFAND2B	ZFAND2B_3
ENST00000393765	56.2142	8.68332	2.46741	3.51921	0.000432839	0.0189874	B4GALT4	B4GALT4_5
ENST00000528723	205.5	8.60265	1.83449	4.68939	2.74025e-06	0.000298295	AMPD3	AMPD3_13
ENST00000563319	79.9502	8.55091	2.08705	4.09713	4.18302e-05	0.00318583	NFATC3	NFATC3_3
ENST00000483398	31.1325	8.54927	2.68669	3.18208	0.00146219	0.0442867	TP53BP2	TP53BP2_3
ENST00000368198	161.571	8.54561	1.14779	7.44525	9.67604e-14	3.94729e-11	SH2D2A	SH2D2A_1
ENST00000471521	58.3974	8.52165	2.48447	3.42996	0.000603671	0.0240935	PTGDS	PTGDS_4
ENST00000463001	51.8124	8.47744	1.20368	7.04294	1.88226e-12	5.34056e-10	FCRL1	FCRL1_1
ENST00000509973	50.3889	8.4369	1.8084	4.66539	3.0803e-06	0.000331325	PLAC8	PLAC8_4
ENST00000550376	26.8622	8.39691	2.51832	3.33433	0.000855053	0.0306821	PRDM4	PRDM4_2
ENST00000369568	31.5835	8.27341	2.05212	4.03164	5.53895e-05	0.00398642	GAB3	GAB3_3
ENST00000393329	75.2089	8.25629	2.52208	3.27361	0.00106185	0.0355249	POT1	POT1_3
ENST00000626993	783.552	8.2423	2.11237	3.90192	9.54315e-05	0.00617994	HIPK1	HIPK1_3
ENST00000372062	606.582	8.23458	1.62298	5.07375	3.90045e-07	4.91225e-05	RALGDS	RALGDS_8
ENST00000308721	43.0046	8.20865	1.82791	4.49072	7.09842e-06	0.000695111	BCL2L14	BCL2L14_10
ENST00000530153	111.03	8.16782	2.25982	3.61437	0.000301079	0.0147906	MAP3K11	MAP3K11_3
ENST00000335760	41.0357	8.14106	1.77299	4.5917	4.39641e-06	0.00045733	APOBEC3B	APOBEC3B_3
ENST00000375746	1299.16	8.13687	1.61421	5.04076	4.63678e-07	5.76497e-05	SYK	SYK_5
ENST00000545891	28.8745	8.11588	2.33598	3.4743	0.000512193	0.0214549	CCDC92	CCDC92_5
ENST00000361991	60.3585	8.0555	1.5393	5.23322	1.66583e-07	2.21089e-05	CSNK1G3	CSNK1G3_7
ENST00000504387	38.2943	8.04142	1.76817	4.54787	5.41927e-06	0.000553328	NEDD9	NEDD9_4
ENST00000409636	233.995	7.99739	2.35869	3.39061	0.000697379	0.0263745	HNRNPLL	HNRNPLL_2
ENST00000438547	307.974	7.99672	1.48478	5.38579	7.2127e-08	9.82302e-06	SEMA4D	SEMA4D_11
ENST00000356290	35.5485	7.98519	2.18689	3.65139	0.000260823	0.0133002	MDM2	MDM2_13
ENST00000393107	20.9606	7.97383	2.42089	3.29377	0.000988547	0.0338992	STEAP3	STEAP3_4
ENST00000457926	124.085	7.92086	2.10068	3.77062	0.00016284	0.00936188	AFG3L1P	AFG3L1P_5
ENST00000456849	37.7151	7.92017	1.90317	4.16156	3.16078e-05	0.00252297	PAPSS2	PAPSS2_2
ENST00000409851	24.5713	7.90818	2.0764	3.80861	0.000139753	0.00826419	INPP4A	INPP4A_2
ENST00000442471	215.399	7.89663	1.38693	5.69359	1.24395e-08	1.79348e-06	FCMR	FCMR_3
ENST00000546260	413.18	7.89407	1.94927	4.04976	5.12701e-05	0.00376037	SOD2	SOD2_3
ENST00000545232	126.867	7.88087	2.1464	3.67166	0.000240978	0.012578	UHRF1BP1L	UHRF1BP1L_3
ENST00000376762	243.486	7.85262	1.43668	5.46579	4.60843e-08	6.36438e-06	FBXO44	FBXO44_7
ENST00000422843	678.263	7.84756	1.80895	4.33819	1.43661e-05	0.00128329	ITK	ITK_2
ENST00000253513	2719.5	7.83267	1.24812	6.27556	3.48387e-10	6.58987e-08	IDO1	IDO1_6
ENST00000399767	84.6335	7.80517	2.49385	3.12977	0.00174945	0.0497968	BID	BID_5
ENST00000519110	291.35	7.80221	1.95338	3.99421	6.49101e-05	0.0045352	FAM49B	FAM49B_5
ENST00000320017	90.4667	7.69804	2.10401	3.65874	0.000253457	0.0130205	SCAP	SCAP_2
ENST00000375308	16.6282	7.63698	2.31783	3.29488	0.000984636	0.0338238	CDC16	CDC16_7
ENST00000418593	28.1481	7.59694	1.66834	4.5536	5.27356e-06	0.000540947	VNN2	VNN2_1
ENST00000558331	44.86	7.58675	2.42051	3.13436	0.00172232	0.0492647	CERS4	CERS4_3
ENST00000533455	41674.2	7.58176	2.12792	3.563	0.000366646	0.0170646	CTSB	CTSB_9
ENST00000392546	27.5276	7.5647	1.55499	4.86479	1.14581e-06	0.000133638	WIPF1	WIPF1_4
ENST00000522322	72.1571	7.53999	1.65078	4.56752	4.93523e-06	0.000510381	C14orf159	C14orf159_23
ENST00000547178	26.9761	7.53568	1.67766	4.49179	7.06282e-06	0.000693159	P2RX5	P2RX5_3
ENST00000564089	55.0144	7.50266	2.06478	3.63364	0.000279454	0.0140081	IL21R	IL21R_2
ENST00000357758	99.0267	7.49239	2.06317	3.6315	0.000281779	0.0140848	DDHD1	DDHD1_4
ENST00000448443	98.1843	7.47446	1.74419	4.28536	1.82444e-05	0.00158185	YIPF5	YIPF5_2
ENST00000359151	25.6959	7.46608	1.81513	4.11324	3.90144e-05	0.00300225	KLRC1	KLRC1_2
ENST00000409369	25.6836	7.46536	1.9679	3.79357	0.000148497	0.00869149	IL18RAP	IL18RAP_3
ENST00000432261	40.7148	7.46504	1.91279	3.90269	9.51296e-05	0.00617394	RNF24	RNF24_3
ENST00000371792	23.3269	7.46481	2.21192	3.37481	0.000738679	0.027626	STAU1	STAU1_8
ENST00000477741	82.5104	7.45553	2.18034	3.41943	0.000627529	0.0247005	NELFCD	NELFCD_8
ENST00000394519	24.8341	7.41612	1.90706	3.88877	0.000100752	0.00645369	RNF14	RNF14_4
ENST00000478355	129.521	7.41175	1.55701	4.76026	1.93348e-06	0.000217379	HLA-G	HLA-G_4
ENST00000598577	24.7414	7.41076	1.42383	5.20479	1.94215e-07	2.55463e-05	INSL3	INSL3_2
ENST00000423026	23.7792	7.35325	1.52599	4.81868	1.44514e-06	0.000165712	SNX20	SNX20_1
ENST00000300305	291.052	7.32803	1.59513	4.594	4.34831e-06	0.000453237	RUNX1	RUNX1_2
ENST00000373325	23.2272	7.32045	1.89446	3.86413	0.000111486	0.0069895	DHX35	DHX35_1
ENST00000533306	35.8512	7.30248	1.75449	4.16217	3.15238e-05	0.00251861	MS4A1	MS4A1_9
ENST00000370665	22.8358	7.29585	1.30047	5.61016	2.02139e-08	2.86765e-06	DNASE2B	DNASE2B_1
ENST00000302779	22.7692	7.29134	2.08395	3.49881	0.000467339	0.0201219	PXK	PXK_1
ENST00000528398	26.7672	7.28951	2.18433	3.33719	0.000846309	0.0305341	PICALM	PICALM_8
ENST00000535264	136.787	7.26996	2.01236	3.61264	0.00030309	0.0148452	PPWD1	PPWD1_3
ENST00000533700	22.4321	7.26966	1.90243	3.82125	0.000132778	0.00797964	IL10RA	IL10RA_3
ENST00000510756	288.191	7.25221	1.83817	3.94533	7.96889e-05	0.0053564	CAST	CAST_10
ENST00000478738	197.146	7.23408	2.20212	3.28506	0.00101961	0.0345162	CMPK2	CMPK2_3
ENST00000503359	196.635	7.21917	1.85575	3.89017	0.000100173	0.00643057	DCK	DCK_3
ENST00000565774	21.5782	7.21481	1.38542	5.20766	1.9124e-07	2.523e-05	TM6SF1	TM6SF1_5
ENST00000354269	75.7215	7.19822	1.78614	4.03005	5.57655e-05	0.00400697	IMPDH1	IMPDH1_6
ENST00000369288	21.2662	7.19296	1.74887	4.11291	3.90695e-05	0.00300225	CD160	CD160_2
ENST00000396559	35.9375	7.18069	2.04671	3.50841	0.000450796	0.01961	ATF7IP2	ATF7IP2_4
ENST00000579859	20.6529	7.15017	1.45645	4.90931	9.1399e-07	0.000108313	BZRAP1-AS1	BZRAP1-AS1_11
ENST00000596991	20.1015	7.11228	1.99991	3.55631	0.000376106	0.017368	ADGRE2	ADGRE2_3
ENST00000557176	53.1963	7.09942	2.05765	3.45026	0.000560044	0.0228783	STAC3	STAC3_3
ENST00000370886	19.7544	7.08617	2.19724	3.22503	0.00125959	0.0401986	EXOSC1	EXOSC1_2
ENST00000379935	494.239	7.08057	1.82558	3.87853	0.00010509	0.00667837	RBL2	RBL2_4
ENST00000538112	19.0289	7.04801	2.07763	3.39233	0.000693017	0.0262956	CERS3	CERS3_2
ENST00000202028	59.412	7.03826	1.96419	3.58328	0.000339302	0.0161486	EPB41L1	EPB41L1_1
ENST00000262929	48.5472	7.01709	1.43095	4.90378	9.40084e-07	0.000111257	SIRPB1	SIRPB1_3
ENST00000576789	18.779	7.01521	1.17266	5.98229	2.20016e-09	3.53479e-07	CTB-133G6.1	CTB-133G6.1_1
ENST00000402092	117.632	6.98178	1.72914	4.03771	5.39761e-05	0.00391111	SEPT2	SEPT2_25
ENST00000473790	18.1921	6.96706	1.82812	3.81105	0.000138381	0.00820496	TPRG1	TPRG1_7
ENST00000417927	18.1127	6.96173	1.04912	6.63579	3.22774e-11	7.68098e-09	IL21-AS1	IL21-AS1_1
ENST00000519865	477.931	6.94226	1.6266	4.26796	1.97265e-05	0.00168559	RNF145	RNF145_2
ENST00000297933	113.213	6.93365	2.04321	3.39351	0.000690037	0.0262054	GAPVD1	GAPVD1_10
ENST00000406434	73.595	6.91455	1.55226	4.4545	8.40905e-06	0.000808254	FAM49A	FAM49A_2
ENST00000232854	54.5058	6.91405	1.97659	3.49796	0.000468825	0.0201663	HEMK1	HEMK1_2
ENST00000596534	17.4258	6.90599	1.70529	4.04975	5.12715e-05	0.00376037	ZNF85	ZNF85_11
ENST00000539609	65.527	6.89341	2.13024	3.23598	0.00121228	0.0390665	ZEB2	ZEB2_4
ENST00000361516	33.3838	6.87134	1.47414	4.66126	3.14277e-06	0.000337224	FCRL2	FCRL2_2
ENST00000461387	32.5379	6.83429	1.73709	3.93434	8.34252e-05	0.00555802	FCRL5	FCRL5_3
ENST00000395845	16.252	6.80511	2.04259	3.3316	0.000863469	0.0309214	CENPO	CENPO_9
ENST00000590935	152.296	6.80339	1.35766	5.01113	5.41126e-07	6.62553e-05	DUSP3	DUSP3_3
ENST00000347831	16.135	6.79531	1.9246	3.53076	0.000414367	0.0184957	KLRC1	KLRC1_4
ENST00000595645	16.0241	6.78403	2.02909	3.34339	0.000827622	0.030051	TMIGD2	TMIGD2_1
ENST00000345125	2502.58	6.76963	1.61382	4.1948	2.73113e-05	0.00222012	CTSB	CTSB_8
ENST00000535834	19.5908	6.75219	1.72155	3.92215	8.77621e-05	0.00575912	HSH2D	HSH2D_5
ENST00000409970	19.4754	6.74374	1.63678	4.12011	3.78685e-05	0.00294059	DFNA5	DFNA5_4
ENST00000396315	15.5138	6.73619	1.95078	3.45308	0.000554231	0.0227353	LILRB1	LILRB1_7
ENST00000380441	19.2162	6.72301	2.03549	3.3029	0.000956922	0.0332092	NQO2	NQO2_5
ENST00000417784	15.3293	6.72009	1.97034	3.41063	0.000648128	0.0251204	PARL	PARL_4
ENST00000484147	15.289	6.71748	1.83221	3.66632	0.000246068	0.0127684	PTPN22	PTPN22_9
ENST00000548462	624.086	6.7142	1.17823	5.69856	1.20823e-08	1.74481e-06	HSP90B1	HSP90B1_5
ENST00000440401	15.1065	6.69891	2.01634	3.32231	0.000892758	0.0316375	AWAT2	AWAT2_2
ENST00000337571	325.537	6.6688	1.61083	4.13998	3.47339e-05	0.0027245	CAPN3	CAPN3_8
ENST00000374217	18.2945	6.65417	1.76882	3.76192	0.000168613	0.00960392	UBXN11	UBXN11_9
ENST00000379277	91.3701	6.61388	1.5019	4.40366	1.06439e-05	0.000989748	TMEM230	TMEM230_3
ENST00000450697	14.1457	6.60751	1.24576	5.30402	1.13281e-07	1.51481e-05	TDRD6	TDRD6_3
ENST00000484407	14.1461	6.60487	1.90563	3.46598	0.000528296	0.0219872	SLC51A	SLC51A_8
ENST00000572102	17.4323	6.5902	1.91908	3.43405	0.000594631	0.0238114	TVP23A	TVP23A_9
ENST00000464686	13.9351	6.58335	2.07357	3.17489	0.00149892	0.0450714	M1AP	M1AP_2
ENST00000615946	105.853	6.53502	1.69818	3.84826	0.000118961	0.00733348	BCL2L11	BCL2L11_9
ENST00000381995	79.7846	6.52815	1.87549	3.48078	0.000499958	0.0211156	IFNGR2	IFNGR2_3
ENST00000538253	160.538	6.52015	1.67749	3.88685	0.000101553	0.0064909	PTPN22	PTPN22_3
ENST00000560775	121.051	6.49446	1.23266	5.26866	1.37421e-07	1.82934e-05	PATL2	PATL2_1
ENST00000613425	39.014	6.49307	1.75061	3.70904	0.000208047	0.0112574	DUOXA1	DUOXA1_1
ENST00000349014	207.812	6.49277	1.72273	3.76888	0.000163985	0.00940224	ADNP	ADNP_3
ENST00000558730	13.0714	6.49049	1.87426	3.46295	0.00053428	0.022153	RP11-26L20.3	RP11-26L20.3_1
ENST00000435136	12.9779	6.48058	1.97485	3.28156	0.00103234	0.0348022	SH3BP2	SH3BP2_16
ENST00000594076	36.6468	6.46913	1.47177	4.39548	1.10528e-05	0.00102344	ADGRE2	ADGRE2_6
ENST00000522970	12.7988	6.46243	1.2914	5.0042	5.60943e-07	6.83039e-05	RP11-44K6.4	RP11-44K6.4_1
ENST00000539701	12.7772	6.45986	1.48469	4.351	1.3552e-05	0.00122666	DYRK4	DYRK4_2
ENST00000559853	12.7115	6.44986	1.89702	3.4	0.000673856	0.0258236	RP11-16E12.2	RP11-16E12.2_3
ENST00000392323	699.835	6.43486	1.1523	5.58437	2.34553e-08	3.2958e-06	STAT1	STAT1_8
ENST00000413918	12.4257	6.41813	2.04202	3.14302	0.00167212	0.0485431	DIABLO	DIABLO_2
ENST00000458104	301.444	6.38978	1.79205	3.56563	0.000362988	0.0169211	SLAMF7	SLAMF7_1
ENST00000420137	54.2836	6.38933	1.42882	4.47175	7.75825e-06	0.000751412	DNAJB14	DNAJB14_2
ENST00000446148	25.4732	6.37791	2.01502	3.16519	0.00154983	0.0461011	ZNF300	ZNF300_3
ENST00000403027	1093.54	6.34304	1.51908	4.17558	2.97227e-05	0.00239851	CNOT8	CNOT8_11
ENST00000463473	89.0014	6.28467	1.40854	4.46184	8.12589e-06	0.000782738	FCMR	FCMR_5
ENST00000619294	111.491	6.283	1.83606	3.422	0.000621627	0.0245988	BCL2L11	BCL2L11_5
ENST00000556295	11.3018	6.28058	1.38274	4.54212	5.56904e-06	0.000566659	WARS	WARS_39
ENST00000557706	48.5971	6.28057	1.75647	3.57568	0.00034932	0.01651	GALT	GALT_25
ENST00000444740	10.965	6.23622	1.75781	3.54773	0.000388568	0.0177399	CD79A	CD79A_3
ENST00000621044	21.4271	6.22936	1.81742	3.42757	0.000609	0.0242188	FER1L4	FER1L4_2
ENST00000619785	36.8482	6.22534	1.95291	3.18772	0.001434	0.0437586	SENP3	SENP3_6
ENST00000458602	3124.04	6.21864	1.10362	5.63476	1.75306e-08	2.49098e-06	SLAMF7	SLAMF7_3
ENST00000333209	57.4973	6.21729	1.09086	5.69944	1.20198e-08	1.73863e-06	GPRIN3	GPRIN3_2
ENST00000609644	10.599	6.18832	1.91891	3.22491	0.00126012	0.0401986	AC006547.13	AC006547.13_10
ENST00000605080	10.4999	6.17364	1.27789	4.83112	1.35765e-06	0.00015649	HEATR9	HEATR9_5
ENST00000488285	13.0892	6.17065	1.79391	3.43977	0.000582213	0.0234967	TTC16	TTC16_3
ENST00000397283	10.4279	6.16671	1.66195	3.71053	0.000206827	0.0112051	ERMN	ERMN_2
ENST00000610897	779.941	6.16579	1.63613	3.76851	0.000164223	0.00940948	GNB1	GNB1_1
ENST00000546875	10.1998	6.13425	1.94805	3.14892	0.00163876	0.0479252	SLC4A8	SLC4A8_18
ENST00000236938	119.42	6.12954	1.63066	3.75894	0.000170635	0.0096955	FCRLA	FCRLA_1
ENST00000249837	67.4232	6.11825	1.86199	3.28587	0.00101667	0.0344299	VPS13C	VPS13C_1
ENST00000356637	15.693	6.10643	1.52158	4.01321	5.98994e-05	0.00426249	OSCP1	OSCP1_4
ENST00000512982	33.8477	6.0955	1.26765	4.80852	1.5205e-06	0.000173455	FYB	FYB_4
ENST00000417007	9.92736	6.09537	1.83576	3.32034	0.000899067	0.0318102	IFNAR2	IFNAR2_10
ENST00000355035	9.8818	6.08779	1.93434	3.14721	0.00164835	0.0480785	ASGR2	ASGR2_1
ENST00000595649	9.81281	6.08	1.09885	5.53306	3.14683e-08	4.39385e-06	AC006129.2	AC006129.2_1
ENST00000551730	9.80274	6.07977	1.19835	5.07346	3.90654e-07	4.91225e-05	CLEC17A	CLEC17A_4
ENST00000536491	9.73697	6.0668	1.90657	3.18206	0.00146232	0.0442867	SLC15A3	SLC15A3_9
ENST00000427057	155.266	6.0484	1.34957	4.48172	7.40424e-06	0.000722661	PARP11	PARP11_2
ENST00000359085	9.49101	6.0298	1.78774	3.37286	0.000743912	0.0277789	KIR2DL4	KIR2DL4_2
ENST00000598164	27.4297	6.02333	1.30616	4.61148	3.99811e-06	0.000419844	LGALS17A	LGALS17A_5
ENST00000373797	18.5322	6.02088	1.75985	3.42125	0.000623345	0.0246293	EPB41	EPB41_8
ENST00000507257	11.5507	5.99047	1.90812	3.13946	0.00169258	0.0489332	NUP54	NUP54_2
ENST00000631326	80.3427	5.98879	1.81791	3.29433	0.00098655	0.0338501	OGDH	OGDH_7
ENST00000525674	9.1315	5.9756	1.48439	4.02564	5.68206e-05	0.00407617	VNN2	VNN2_6
ENST00000501239	9.10349	5.97401	1.17476	5.0853	3.67048e-07	4.64844e-05	RP11-630D6.5	RP11-630D6.5_1
ENST00000446290	11.3223	5.9597	1.51301	3.93897	8.18318e-05	0.00547208	LINC01506	LINC01506_2
ENST00000371657	32.1943	5.95548	1.69004	3.52386	0.000425308	0.018778	UBE2V1	UBE2V1_1
ENST00000531325	11.2519	5.9538	1.36746	4.35391	1.33729e-05	0.00121169	MCOLN2	MCOLN2_5
ENST00000474041	22.6491	5.94952	1.64813	3.60987	0.000306355	0.0149685	FCMR	FCMR_2
ENST00000551346	8.95007	5.9471	1.24366	4.78192	1.73633e-06	0.000196556	SPIC	SPIC_1
ENST00000360822	116.935	5.92321	1.59454	3.71468	0.000203462	0.0110498	CDK5RAP2	CDK5RAP2_1
ENST00000263800	17.3293	5.92294	1.71999	3.44359	0.000574048	0.0233204	LTK	LTK_2
ENST00000369089	525.932	5.92284	1.61891	3.65853	0.000253668	0.0130205	PRDM1	PRDM1_8
ENST00000378099	52.1353	5.91276	1.7185	3.44066	0.000580307	0.0234678	TPK1	TPK1_4
ENST00000457313	13.4883	5.88455	1.74253	3.37701	0.000732785	0.0274636	TTLL4	TTLL4_1
ENST00000527895	8.54719	5.88009	1.13565	5.17771	2.2463e-07	2.93292e-05	CTC-378H22.1	CTC-378H22.1_1
ENST00000572495	10.5677	5.8618	1.80133	3.25415	0.00113733	0.0374278	XAF1	XAF1_18
ENST00000264263	278.819	5.84434	1.79298	3.25957	0.00111582	0.0369121	GFM1	GFM1_4
ENST00000468879	59.2031	5.81855	1.37207	4.24071	2.22815e-05	0.00186785	IGKV1D-43	IGKV1D-43_1
ENST00000569175	10.2385	5.814	1.55467	3.7397	0.000184242	0.0102966	CTD-2358C21.4	CTD-2358C21.4_1
ENST00000602271	8.12393	5.80761	1.19655	4.85365	1.21208e-06	0.000140259	SIGLEC18P	SIGLEC18P_1
ENST00000543038	7.95947	5.77773	1.35286	4.27074	1.94824e-05	0.00167118	CECR1	CECR1_9
ENST00000503794	126.792	5.77537	1.43069	4.03678	5.41894e-05	0.00391917	GNPDA1	GNPDA1_5
ENST00000532523	50.869	5.77046	1.37529	4.19581	2.71901e-05	0.00221229	PGAP2	PGAP2_8
ENST00000537718	161.943	5.76925	0.987374	5.84303	5.126e-09	7.67807e-07	RNF166	RNF166_4
ENST00000396791	31.5389	5.7659	1.81485	3.17707	0.0014877	0.0448408	CEP44	CEP44_4
ENST00000455810	7.89274	5.76117	1.30769	4.4056	1.05494e-05	0.000983022	PRKCQ-AS1	PRKCQ-AS1_2
ENST00000533110	178.964	5.75879	1.00423	5.73456	9.77671e-09	1.42348e-06	CTSB	CTSB_14
ENST00000319449	209.97	5.75866	1.36058	4.2325	2.31107e-05	0.0019246	RUFY1	RUFY1_1
ENST00000415950	9.8093	5.75422	1.61573	3.56138	0.000368906	0.0171338	SCN1B	SCN1B_3
ENST00000334187	20.6543	5.73195	1.33588	4.29077	1.78055e-05	0.00155139	PPP4R1L	PPP4R1L_2
ENST00000412819	709.579	5.72827	1.2079	4.74235	2.11254e-06	0.000234643	GSN	GSN_7
ENST00000393218	647.239	5.72693	1.25621	4.5589	5.14215e-06	0.00053054	LGMN	LGMN_5
ENST00000337404	663.936	5.7213	0.901185	6.34864	2.17224e-10	4.217e-08	SOD2	SOD2_7
ENST00000547754	7.38661	5.6695	1.69978	3.33544	0.000851649	0.0305847	GAS2L3	GAS2L3_2
ENST00000539033	26.8948	5.66495	1.27511	4.44273	8.88249e-06	0.000847321	RP11-277P12.6	RP11-277P12.6_1
ENST00000277082	24.6664	5.6612	1.51848	3.72819	0.000192858	0.0106041	CEP78	CEP78_6
ENST00000462218	52.0543	5.63505	1.70315	3.3086	0.000937633	0.0327946	FCRL5	FCRL5_1
ENST00000344636	7.17184	5.62813	1.39398	4.03746	5.40338e-05	0.00391111	PLEKHG7	PLEKHG7_2
ENST00000614925	209.47	5.62123	1.62317	3.46313	0.000533937	0.022153	CAB39	CAB39_4
ENST00000459674	15.5883	5.59595	1.61844	3.45761	0.000544984	0.022481	LRP8	LRP8_9
ENST00000545993	13.807	5.59267	1.42934	3.91276	9.12474e-05	0.00596132	SLC11A2	SLC11A2_10
ENST00000493432	7.00904	5.5924	1.73323	3.22658	0.00125281	0.0400229	PLSCR1	PLSCR1_2
ENST00000378487	155.57	5.59123	1.69818	3.29247	0.000993106	0.0339829	CLLU1OS	CLLU1OS_1
ENST00000359087	121.307	5.58797	1.57227	3.55408	0.0003793	0.0174608	NAE1	NAE1_2
ENST00000581400	6.97282	5.58581	1.65385	3.37746	0.000731597	0.0274307	SKAP1	SKAP1_6
ENST00000616156	6.96686	5.58001	1.62069	3.44299	0.000575316	0.0233407	NMRK2	NMRK2_2
ENST00000482320	34.1434	5.57998	1.69771	3.28677	0.00101344	0.0344299	TNPO3	TNPO3_3
ENST00000398938	24.5975	5.57588	1.73862	3.20707	0.00134092	0.041904	KCNJ15	KCNJ15_15
ENST00000579687	17.1698	5.56988	1.68782	3.30003	0.000966733	0.0333772	ICAM2	ICAM2_9
ENST00000583565	116.463	5.56397	1.53158	3.63283	0.000280335	0.0140443	NCOA4	NCOA4_4
ENST00000383680	6.87437	5.56395	1.33938	4.15412	3.2654e-05	0.00259485	BTLA	BTLA_3
ENST00000523509	10.7193	5.55872	1.52699	3.64032	0.000272304	0.0137275	FAM49B	FAM49B_3
ENST00000286190	17.0962	5.5565	1.08697	5.11191	3.1892e-07	4.09161e-05	ALS2CR12	ALS2CR12_1
ENST00000359172	13.3236	5.54098	1.43502	3.86126	0.000112806	0.00705724	AHCYL1	AHCYL1_4
ENST00000589406	6.76736	5.54083	1.51153	3.66572	0.000246644	0.0127833	CLLU1	CLLU1_1
ENST00000371092	8.34323	5.5163	1.73464	3.18008	0.00147234	0.0444809	ITGB3BP	ITGB3BP_2
ENST00000297574	12.9584	5.50139	1.71661	3.2048	0.00135156	0.0421732	BAALC	BAALC_3
ENST00000621380	6.54936	5.49489	1.67455	3.2814	0.00103292	0.0348022	MYBPH	MYBPH_2
ENST00000413479	6.52975	5.48964	1.60311	3.42437	0.000616236	0.0244465	SLC8A1-AS1	SLC8A1-AS1_39
ENST00000553568	6.48731	5.48219	1.73142	3.1663	0.00154392	0.0460264	RP11-203M5.6	RP11-203M5.6_1
ENST00000621503	30.0609	5.47996	1.02235	5.36014	8.3158e-08	1.12218e-05	IGHV3-72	IGHV3-72_1
ENST00000588359	30.9462	5.47038	1.41813	3.85745	0.000114577	0.00713279	EPS8L1	EPS8L1_8
ENST00000620376	19.2408	5.46532	1.66236	3.28768	0.00101018	0.0343942	RHBG	RHBG_7
ENST00000550285	8.03227	5.46376	1.69915	3.21559	0.00130178	0.0411273	PDE1B	PDE1B_4
ENST00000368604	16.8619	5.4589	1.18678	4.59974	4.23012e-06	0.000442633	FAM26F	FAM26F_3
ENST00000343805	30.1641	5.45858	1.54273	3.53825	0.000402786	0.0181486	SP140	SP140_6
ENST00000378083	24.7258	5.4585	1.37917	3.95783	7.56339e-05	0.00513846	KCNAB2	KCNAB2_16
ENST00000509061	35.6074	5.45776	1.41706	3.85146	0.000117413	0.00726338	LARP7	LARP7_3
ENST00000465304	43.0124	5.4511	1.33709	4.07685	4.56499e-05	0.0034131	PARP15	PARP15_3
ENST00000262651	875.819	5.43279	1.05562	5.14655	2.6532e-07	3.42879e-05	HCK	HCK_6
ENST00000610359	6.24223	5.43036	1.36133	3.98902	6.63475e-05	0.00460083	MUC1	MUC1_2
ENST00000402796	6.21985	5.42124	1.70489	3.17981	0.00147374	0.0444956	THADA	THADA_11
ENST00000392955	1683.58	5.41812	1.48564	3.64699	0.000265325	0.0134523	ABLIM1	ABLIM1_2
ENST00000508166	6.19392	5.41287	1.54836	3.49588	0.000472502	0.0202654	GBA3	GBA3_1
ENST00000619534	7.66354	5.39927	1.48814	3.62821	0.000285392	0.0141774	ZNF80	ZNF80_3
ENST00000609346	6.10727	5.39739	1.24378	4.33949	1.42812e-05	0.00127959	PRKCQ-AS1	PRKCQ-AS1_19
ENST00000606682	180.368	5.39458	1.26702	4.25768	2.06556e-05	0.00174978	ADCY3	ADCY3_2
ENST00000397473	39.2671	5.37819	1.28337	4.19067	2.78133e-05	0.00225471	GPR18	GPR18_1
ENST00000472893	11.864	5.37508	1.59516	3.36961	0.00075274	0.0280335	FMO1	FMO1_8
ENST00000326274	6.02311	5.37293	1.25204	4.29133	1.77608e-05	0.00155139	VGLL2	VGLL2_2
ENST00000526482	5.99988	5.37192	1.45694	3.68712	0.000226808	0.0120084	SLC24A4	SLC24A4_8
ENST00000371313	44.165	5.36692	1.60845	3.33669	0.000847819	0.0305341	C1GALT1C1	C1GALT1C1_2
ENST00000599359	5.9859	5.36536	1.19894	4.47509	7.63776e-06	0.000742713	TNFSF14	TNFSF14_2
ENST00000265636	196.318	5.36252	1.50904	3.5536	0.000380001	0.0174749	PPP6R3	PPP6R3_12
ENST00000456827	5865	5.33672	1.02712	5.19581	2.03826e-07	2.67311e-05	LIPA	LIPA_3
ENST00000464642	19.3645	5.30455	1.43047	3.70826	0.000208687	0.0112783	IL2RG	IL2RG_7
ENST00000557778	5.73257	5.30393	1.60525	3.30411	0.000952785	0.0331672	RP11-1029J19.5	RP11-1029J19.5_1
ENST00000532263	17.0705	5.2952	1.40074	3.78029	0.000156644	0.00908102	GZMB	GZMB_5
ENST00000264370	5.6458	5.28292	1.62225	3.25655	0.00112776	0.0372121	ZGRF1	ZGRF1_8
ENST00000545686	33.7098	5.28158	1.58315	3.33611	0.000849585	0.0305554	TDP1	TDP1_12
ENST00000518988	5.63126	5.28019	1.6133	3.2729	0.00106449	0.0355729	RP11-624C23.1	RP11-624C23.1_1
ENST00000261197	10.6108	5.24617	1.64836	3.18266	0.00145928	0.0442552	ST8SIA1	ST8SIA1_6
ENST00000479359	5.45636	5.23443	1.64112	3.18956	0.00142491	0.0435877	STAG3	STAG3_16
ENST00000481043	5.44079	5.23281	1.28928	4.05871	4.93446e-05	0.00363712	POGLUT1	POGLUT1_7
ENST00000456177	5.44067	5.2306	1.59699	3.27529	0.00105555	0.0353946	SIRPG-AS1	SIRPG-AS1_1
ENST00000510437	67.0386	5.22556	1.18245	4.41925	9.9042e-06	0.000929755	JCHAIN	JCHAIN_3
ENST00000492245	5.43407	5.22174	1.66708	3.13226	0.00173465	0.0495029	SAP18	SAP18_5
ENST00000612220	28.2959	5.21073	1.49138	3.4939	0.000476023	0.0203743	TACC3	TACC3_1
ENST00000540176	6806.71	5.19323	1.36461	3.80565	0.000141434	0.00834132	STAT1	STAT1_3
ENST00000372038	8.32708	5.18806	1.14273	4.54005	5.62403e-06	0.000571598	GBGT1	GBGT1_6
ENST00000463993	6.63087	5.18552	1.06718	4.85907	1.1794e-06	0.000137194	TMIGD3	TMIGD3_7
ENST00000556386	5.26203	5.18161	1.31808	3.93118	8.45299e-05	0.00560783	RP11-164H13.1	RP11-164H13.1_3
ENST00000604236	40.9202	5.1756	1.39752	3.70343	0.000212707	0.0114536	FGFR2	FGFR2_8
ENST00000455108	38.1151	5.16978	1.49759	3.45207	0.000556299	0.0227885	LILRB2	LILRB2_5
ENST00000473675	5.20104	5.1646	1.40554	3.67447	0.000238344	0.0124789	GPR160	GPR160_10
ENST00000269260	4061.29	5.16418	1.08768	4.74789	2.05545e-06	0.000229743	ARRB2	ARRB2_1
ENST00000361110	16.043	5.16416	1.4961	3.45176	0.000556952	0.0227968	PIK3CD	PIK3CD_5
ENST00000486749	645.071	5.16392	1.41077	3.66037	0.000251854	0.0129849	SLC2A3	SLC2A3_3
ENST00000434421	690.341	5.15694	1.60569	3.21167	0.00131967	0.041441	LILRB2	LILRB2_3
ENST00000367217	5.17751	5.15471	1.44372	3.57043	0.0003564	0.0167374	LAX1	LAX1_2
ENST00000529102	14.3915	5.12045	1.05437	4.8564	1.19541e-06	0.000138693	GPR68	GPR68_3
ENST00000549630	5.05085	5.11899	1.42044	3.60381	0.000313591	0.0152111	PCED1B	PCED1B_5
ENST00000456688	5.01138	5.10964	1.57816	3.23772	0.00120488	0.0390058	RP11-327P2.5	RP11-327P2.5_2
ENST00000473231	72.8233	5.10738	0.987062	5.17433	2.28734e-07	2.97771e-05	FCRL3	FCRL3_9
ENST00000445583	6.24047	5.10002	1.59037	3.20682	0.00134211	0.0419227	USP32P1	USP32P1_4
ENST00000446273	28.0473	5.08879	1.60918	3.16235	0.00156502	0.0464594	TNRC6B	TNRC6B_7
ENST00000461790	16.6786	5.08857	1.13245	4.4934	7.00937e-06	0.000690208	RCSD1	RCSD1_6
ENST00000632209	35.5206	5.07613	1.22824	4.13286	3.58284e-05	0.00279936	CH17-212P11.5	CH17-212P11.5_1
ENST00000541573	26.2212	5.07577	1.34755	3.76665	0.00016545	0.00947365	SOD2	SOD2_9
ENST00000418094	97.8505	5.06798	1.42448	3.55777	0.000374013	0.0172984	IDO2	IDO2_3
ENST00000390548	7866.1	5.06687	0.945422	5.35937	8.3511e-08	1.12522e-05	IGHG1	IGHG1_1
ENST00000495491	149.753	5.06574	0.810247	6.2521	4.04981e-10	7.50011e-08	HCLS1	HCLS1_4
ENST00000301573	197.996	5.05606	1.00036	5.05425	4.32094e-07	5.41028e-05	CD300LF	CD300LF_5
ENST00000538326	116.428	5.05525	1.43524	3.52224	0.00042791	0.0188553	MEFV	MEFV_6
ENST00000295685	3231.48	5.04667	1.0602	4.7601	1.93501e-06	0.000217379	ARPC2	ARPC2_9
ENST00000446401	4.72729	5.02428	1.59888	3.14238	0.00167579	0.0485909	AC104653.1	AC104653.1_2
ENST00000562631	451.248	5.01633	1.44409	3.4737	0.000513343	0.0214861	ADGRG1	ADGRG1_26
ENST00000629984	5.86208	5.00927	1.28072	3.91128	9.18068e-05	0.00598903	SATB1-AS1	SATB1-AS1_65
ENST00000450723	5.83774	5.00708	1.50197	3.33366	0.000857104	0.0307308	CYP51A1	CYP51A1_2
ENST00000414543	15.4043	5.00556	1.36666	3.66263	0.000249636	0.0129232	TRIM27	TRIM27_1
ENST00000523272	29.1358	5.0041	1.42205	3.51894	0.00043327	0.0189969	IGLVI-70	IGLVI-70_1
ENST00000621184	8.96664	5.0023	1.30329	3.83821	0.000123933	0.00756102	TRBV12-5	TRBV12-5_1
ENST00000539737	4.63772	5.00226	1.08629	4.60492	4.1263e-06	0.000432792	USB1	USB1_3
ENST00000389690	4.65572	5.00068	1.43323	3.48909	0.000484665	0.0206144	C21orf33	C21orf33_7
ENST00000615577	11.7315	4.99925	1.30372	3.83462	0.000125759	0.00763307	RHOH	RHOH_3
ENST00000392839	15.5182	4.99721	1.44087	3.46818	0.000523994	0.0218287	RIC8B	RIC8B_3
ENST00000413259	220.097	4.98704	1.34699	3.70236	0.000213603	0.0114809	MPP1	MPP1_3
ENST00000436469	4.56499	4.97471	1.58777	3.13315	0.00172943	0.0494337	AC022816.2	AC022816.2_1
ENST00000454819	21.6236	4.96994	1.42817	3.47992	0.00050156	0.0211429	SPAG4	SPAG4_4
ENST00000464365	13.1982	4.96431	1.37698	3.60522	0.000311883	0.0151532	CSF3R	CSF3R_11
ENST00000447257	9.91023	4.93461	1.49172	3.30799	0.000939684	0.0328403	RP11-372M18.2	RP11-372M18.2_2
ENST00000443928	4.4162	4.93091	1.40154	3.51819	0.000434496	0.0190318	RP11-404F10.2	RP11-404F10.2_2
ENST00000497795	5.51688	4.92908	1.16009	4.24887	2.14851e-05	0.00181138	IL18RAP	IL18RAP_4
ENST00000396327	49.9992	4.92412	1.40951	3.49349	0.000476757	0.0203886	LILRB1	LILRB1_2
ENST00000438241	807.203	4.92341	1.26985	3.87717	0.000105678	0.00670129	C1QA	C1QA_2
ENST00000498623	63.7673	4.9182	1.4861	3.30947	0.000934723	0.0327057	ARPC4	ARPC4_1
ENST00000431067	76.8197	4.90946	1.32581	3.70299	0.000213073	0.0114663	ORM2	ORM2_1
ENST00000228463	4.34511	4.90555	1.37322	3.57231	0.000353852	0.0166885	SELPLG	SELPLG_3
ENST00000436483	112.087	4.89861	1.36813	3.58052	0.000342907	0.0162736	DHRS9	DHRS9_7
ENST00000413459	43.6509	4.86943	1.47886	3.2927	0.000992297	0.0339829	AMDHD2	AMDHD2_5
ENST00000525374	268.556	4.86059	1.3392	3.62946	0.00028401	0.0141639	CARD16	CARD16_3
ENST00000504654	30.1881	4.85653	0.912963	5.31952	1.0404e-07	1.39334e-05	OCIAD1	OCIAD1_1
ENST00000395306	5.22966	4.84723	1.07078	4.5268	5.98842e-06	0.000604046	BIRC7	BIRC7_3
ENST00000466767	30.651	4.84451	0.927828	5.22134	1.7763e-07	2.35397e-05	CD84	CD84_3
ENST00000259633	24.0308	4.844	1.37532	3.52209	0.000428155	0.0188567	CD72	CD72_2
ENST00000526008	14.0918	4.84131	1.067	4.53729	5.6983e-06	0.000578458	JAK3	JAK3_5
ENST00000590214	109.542	4.83684	1.51499	3.19266	0.0014097	0.0433316	HMHA1	HMHA1_6
ENST00000608785	19.9397	4.82952	1.1406	4.23419	2.29378e-05	0.001912	RP11-290F5.1	RP11-290F5.1_3
ENST00000468492	9.20984	4.82586	1.44379	3.3425	0.000830267	0.0301161	FAM107B	FAM107B_16
ENST00000368605	1779.25	4.8227	0.962226	5.01203	5.38592e-07	6.62198e-05	FAM26F	FAM26F_2
ENST00000609692	17.7891	4.82069	1.26432	3.81286	0.000137367	0.00816673	CELF2	CELF2_13
ENST00000333026	683.174	4.81417	1.50419	3.2005	0.00137189	0.0426123	DGAT2L6	DGAT2L6_1
ENST00000600557	56.9448	4.8088	1.15231	4.17319	3.00367e-05	0.00242165	CD33	CD33_7
ENST00000457718	4.04551	4.80716	1.51107	3.1813	0.00146615	0.0443726	TNS3	TNS3_3
ENST00000381603	52.7081	4.80335	1.29374	3.71276	0.00020501	0.0111271	SIRPB1	SIRPB1_2
ENST00000558164	5.06164	4.80238	1.40233	3.42457	0.000615784	0.0244447	RASGRP1	RASGRP1_8
ENST00000601678	4.00818	4.79582	1.13348	4.23107	2.32578e-05	0.00193322	FSD1	FSD1_3
ENST00000591546	4.02132	4.79578	1.36732	3.50743	0.000452465	0.0196729	KLRC4-KLRK1	KLRC4-KLRK1_6
ENST00000374899	79.2588	4.79478	1.39878	3.42783	0.000608428	0.024207	TAP2	TAP2_1
ENST00000582050	4.01652	4.78966	1.32952	3.60254	0.000315123	0.015267	EIF4A1	EIF4A1_36
ENST00000457726	13.5368	4.77334	1.29955	3.67306	0.000239665	0.0125243	RNF123	RNF123_3
ENST00000396332	19.7789	4.77095	1.4189	3.36243	0.000772584	0.0285801	LILRB1	LILRB1_3
ENST00000260049	680.171	4.75245	0.743938	6.38823	1.67816e-10	3.30862e-08	IL18BP	IL18BP_13
ENST00000577894	141.316	4.75143	1.40874	3.37282	0.000744023	0.0277789	EVI2B	EVI2B_2
ENST00000390360	3.9014	4.75097	1.4374	3.30525	0.000948921	0.0330496	TRBV6-4	TRBV6-4_1
ENST00000519592	11.5223	4.74946	0.996266	4.76726	1.8675e-06	0.000210597	PNOC	PNOC_3
ENST00000415617	474.015	4.73966	1.19853	3.95455	7.66788e-05	0.0051935	INPP5D	INPP5D_7
ENST00000440822	11.7742	4.73467	1.33512	3.54625	0.000390759	0.017794	TM4SF19	TM4SF19_2
ENST00000438213	2092.71	4.72935	0.834864	5.66482	1.4718e-08	2.10824e-06	CTSD	CTSD_5
ENST00000536855	11.1158	4.72809	1.26687	3.73211	0.000189883	0.0104795	RP11-809N8.4	RP11-809N8.4_2
ENST00000582922	3.85836	4.72736	1.00053	4.72486	2.30269e-06	0.000253852	AL359753.1	AL359753.1_1
ENST00000519315	3.83845	4.72093	1.50586	3.13504	0.00171832	0.0492153	ADAM32	ADAM32_4
ENST00000367057	92.2698	4.71739	1.18811	3.97049	7.17242e-05	0.00490168	CR2	CR2_2
ENST00000390595	248.366	4.70358	0.921562	5.10392	3.32685e-07	4.26202e-05	IGHV1-3	IGHV1-3_1
ENST00000395514	99.1135	4.69656	1.19375	3.93429	8.34418e-05	0.00555802	GCH1	GCH1_2
ENST00000456585	3.74278	4.69307	1.27297	3.6867	0.000227179	0.0120137	KIF25-AS1	KIF25-AS1_1
ENST00000264779	280.477	4.69223	1.10969	4.22841	2.35349e-05	0.00195258	GPBP1	GPBP1_5
ENST00000455737	210.05	4.68839	0.908212	5.16222	2.44035e-07	3.17224e-05	IGHV4-4	IGHV4-4_1
ENST00000418756	15.2025	4.68301	1.4613	3.20468	0.00135215	0.0421767	PMS2P3	PMS2P3_4
ENST00000568738	14.1928	4.68057	1.37232	3.4107	0.000647952	0.0251204	NTAN1	NTAN1_6
ENST00000459703	78.9799	4.67343	1.48757	3.14165	0.00167997	0.0486483	CPNE5	CPNE5_1
ENST00000565064	7.14202	4.66952	1.03002	4.53341	5.80399e-06	0.000587863	RP11-483P21.2	RP11-483P21.2_3
ENST00000433496	12.297	4.66877	1.35898	3.4355	0.00059147	0.0237565	RFC4	RFC4_1
ENST00000533835	3.6676	4.65355	1.36234	3.41586	0.000635812	0.02492	VNN2	VNN2_10
ENST00000473091	10.0065	4.65087	1.42869	3.25533	0.00113259	0.0373276	UBAC2	UBAC2_4
ENST00000520185	27.2817	4.64802	0.922319	5.03949	4.66764e-07	5.78232e-05	RP11-44K6.2	RP11-44K6.2_1
ENST00000547216	3.59688	4.63985	1.31416	3.53066	0.000414525	0.0184957	ARHGAP9	ARHGAP9_21
ENST00000450171	52.2862	4.63975	1.38432	3.35164	0.000803346	0.029423	GRAMD1B	GRAMD1B_11
ENST00000295569	3.60242	4.63792	1.42569	3.2531	0.00114152	0.0375379	FAM19A4	FAM19A4_1
ENST00000494813	9.47982	4.62487	1.43034	3.23341	0.00122322	0.0393558	ARHGAP4	ARHGAP4_15
ENST00000597110	8.74058	4.61241	1.30746	3.52777	0.000419077	0.0186237	U62631.5	U62631.5_1
ENST00000472783	9.03138	4.61195	1.16629	3.95437	7.67374e-05	0.0051935	FGGY	FGGY_23
ENST00000622696	3.5539	4.61065	1.21866	3.78337	0.000154717	0.00900424	CYFIP2	CYFIP2_8
ENST00000586359	3.52982	4.61035	1.4259	3.2333	0.0012237	0.0393558	SPATA32	SPATA32_2
ENST00000610683	24.2938	4.60315	1.11659	4.12252	3.74753e-05	0.00291261	RP11-290F5.1	RP11-290F5.1_2
ENST00000441348	8.682	4.60245	1.25953	3.6541	0.000258089	0.0131912	RP11-472G21.2	RP11-472G21.2_1
ENST00000580553	22.8182	4.60206	1.26417	3.64039	0.000272222	0.0137275	RP11-51F16.8	RP11-51F16.8_1
ENST00000324677	4.36578	4.58686	1.44283	3.17906	0.00147752	0.0445794	SSH2	SSH2_6
ENST00000591144	3.45524	4.58075	1.34717	3.40026	0.000673216	0.0258214	TMC8	TMC8_9
ENST00000358655	1248.63	4.57569	1.35434	3.37855	0.000728703	0.0273454	WARS	WARS_2
ENST00000541425	8.38374	4.57533	1.13353	4.03637	5.42845e-05	0.00392284	SLC3A2	SLC3A2_19
ENST00000569851	29.018	4.56893	1.16892	3.90869	9.27993e-05	0.00604486	CLCN7	CLCN7_9
ENST00000444971	37.6082	4.56749	1.12759	4.05066	5.10724e-05	0.00375198	CLEC2D	CLEC2D_7
ENST00000458076	3.43248	4.56647	1.43407	3.18428	0.00145114	0.0441293	IFNGR1	IFNGR1_3
ENST00000548567	343.438	4.56179	1.35597	3.36422	0.000767592	0.0284549	CS	CS_2
ENST00000606739	3.36915	4.54609	1.40223	3.24203	0.0011868	0.038625	NR2F1-AS1	NR2F1-AS1_5
ENST00000418331	50.4507	4.54184	1.19074	3.81429	0.000136573	0.00813573	PTPRJ	PTPRJ_2
ENST00000484628	4.2724	4.53967	1.20322	3.77294	0.000161337	0.00930126	KMO	KMO_3
ENST00000436876	8.50147	4.53735	1.20503	3.76536	0.00016631	0.00950643	RP3-399L15.3	RP3-399L15.3_3
ENST00000427843	3.36196	4.53589	1.35498	3.34757	0.000815241	0.0296989	CAP1	CAP1_13
ENST00000619261	11.3187	4.53139	1.40022	3.23621	0.0012113	0.0390665	FOLR2	FOLR2_3
ENST00000549581	86.9822	4.52945	1.26447	3.58209	0.00034086	0.0161966	PRR13	PRR13_8
ENST00000369025	9.62593	4.50686	1.316	3.42467	0.000615537	0.0244447	SCML4	SCML4_2
ENST00000488819	6.47429	4.50606	1.05367	4.27652	1.89837e-05	0.00163793	SLAMF7	SLAMF7_6
ENST00000421056	4.14314	4.49742	1.07012	4.20274	2.63701e-05	0.00216348	LILRA4	LILRA4_3
ENST00000528435	17.0709	4.48096	0.944688	4.74332	2.10246e-06	0.000233817	CD3E	CD3E_3
ENST00000462993	12.0249	4.47859	1.2705	3.52505	0.000423407	0.0187369	SNX10	SNX10_9
ENST00000620146	443.098	4.47023	1.40627	3.17878	0.00147895	0.0446073	AADACL3	AADACL3_1
ENST00000455199	3.18774	4.46538	1.39282	3.20599	0.001346	0.0420144	RP11-433J20.1	RP11-433J20.1_1
ENST00000419574	3.15226	4.45072	1.20664	3.68853	0.000225557	0.0119779	TFEB	TFEB_12
ENST00000546733	3.17008	4.44988	1.07173	4.15206	3.29497e-05	0.00261132	PLXNC1	PLXNC1_2
ENST00000591055	62.5446	4.44288	0.959486	4.63048	3.64827e-06	0.000387706	CIRBP	CIRBP_34
ENST00000492063	4.94483	4.44186	1.20507	3.68598	0.000227826	0.0120406	CD244	CD244_3
ENST00000578928	10.499	4.43961	1.34527	3.30017	0.000966267	0.0333741	CD226	CD226_1
ENST00000540870	62.5705	4.42208	1.21395	3.64271	0.000269778	0.0136389	AC009950.1	AC009950.1_1
ENST00000592287	7.07787	4.42021	1.20241	3.67614	0.000236791	0.0124254	TNPO2	TNPO2_5
ENST00000570244	12.4987	4.41981	1.31642	3.35745	0.000786644	0.0289938	CORO1A	CORO1A_11
ENST00000305869	13.4212	4.41511	1.16314	3.79584	0.000147142	0.00863206	CCL11	CCL11_1
ENST00000468507	8.0483	4.40643	1.02024	4.31903	1.56715e-05	0.00138564	FCRL3	FCRL3_10
ENST00000513635	20.8224	4.39988	1.11926	3.93107	8.45697e-05	0.00560783	PTGER4	PTGER4_5
ENST00000498511	13.5673	4.39668	1.08886	4.03786	5.39406e-05	0.00391111	LAIR1	LAIR1_6
ENST00000598048	7.52726	4.38715	1.21533	3.60984	0.00030639	0.0149685	RINL	RINL_10
ENST00000467310	21.5625	4.38211	1.05851	4.13989	3.47471e-05	0.0027245	SEPT6	SEPT6_8
ENST00000318109	128.558	4.38006	1.07368	4.0795	4.51335e-05	0.00338458	DERL3	DERL3_8
ENST00000328737	5.98887	4.37392	1.10954	3.9421	8.07708e-05	0.00541678	ANKRD44	ANKRD44_6
ENST00000610563	387.647	4.37345	1.3307	3.28658	0.0010141	0.0344299	NHLRC3	NHLRC3_5
ENST00000360056	32.2829	4.36693	0.891784	4.89685	9.73841e-07	0.000114944	CD84	CD84_7
ENST00000592399	23.8631	4.35251	0.751907	5.78863	7.09621e-09	1.04697e-06	TMC8	TMC8_5
ENST00000510784	213.947	4.34903	0.807728	5.38427	7.27395e-08	9.89123e-06	FAM65B	FAM65B_7
ENST00000370861	95.9798	4.34785	1.17024	3.71536	0.000202915	0.0110269	PSMA7	PSMA7_4
ENST00000566267	2.93329	4.34477	1.23424	3.52019	0.000431231	0.0189532	ITGAL	ITGAL_18
ENST00000433655	30.8324	4.33244	1.07881	4.01593	5.92116e-05	0.00422033	CTSD	CTSD_2
ENST00000593867	7.24611	4.33083	1.21596	3.56165	0.000368525	0.0171251	CD22	CD22_14
ENST00000443807	3071.31	4.32833	0.791786	5.46654	4.5891e-08	6.34759e-06	GBP5	GBP5_5
ENST00000535425	49.4697	4.32697	1.27025	3.40638	0.000658316	0.025404	SCO2	SCO2_3
ENST00000614368	21.155	4.32492	1.03021	4.19811	2.69152e-05	0.00219598	CCL15	CCL15_1
ENST00000390559	26861	4.31319	0.680806	6.33542	2.36699e-10	4.54523e-08	IGHM	IGHM_1
ENST00000429336	20.9367	4.31138	1.31939	3.2677	0.00108424	0.0361374	FAM58A	FAM58A_6
ENST00000590392	3.58083	4.30945	1.08214	3.98234	6.82398e-05	0.00471633	ZNF567	ZNF567_1
ENST00000368189	75.2904	4.30541	0.876077	4.91442	8.90469e-07	0.000105951	FCRL5	FCRL5_7
ENST00000518951	17.7052	4.30321	1.32455	3.24881	0.00115888	0.0379592	TOP1MT	TOP1MT_7
ENST00000410247	3.61741	4.30246	1.05974	4.05991	4.90926e-05	0.00362156	RN7SKP26	RN7SKP26_1
ENST00000524668	7.08788	4.30202	1.30081	3.30719	0.000942361	0.0329079	TESPA1	TESPA1_14
ENST00000491068	3.60967	4.30112	1.10597	3.88901	0.000100654	0.00645203	TCTN1	TCTN1_28
ENST00000482455	20.8245	4.28675	1.09091	3.92951	8.51182e-05	0.00561894	CALM3	CALM3_11
ENST00000512545	4.4498	4.28655	1.12518	3.80965	0.000139166	0.00823497	CD14	CD14_5
ENST00000395491	24.3438	4.28183	1.36478	3.13737	0.00170469	0.0491097	MAP2K3	MAP2K3_1
ENST00000367136	1797.07	4.27716	0.970139	4.40881	1.03941e-05	0.000969572	PM20D1	PM20D1_1
ENST00000481534	17.8434	4.27498	1.21757	3.51107	0.000446311	0.0194723	GGTA1P	GGTA1P_1
ENST00000425428	12.8425	4.27473	1.35321	3.15895	0.00158337	0.0467991	CD44	CD44_7
ENST00000442318	2.78503	4.26795	1.27686	3.34254	0.000830156	0.0301161	RP11-576D8.4	RP11-576D8.4_1
ENST00000295550	3216.55	4.25221	0.939362	4.5267	5.99106e-06	0.000604046	COL6A3	COL6A3_2
ENST00000299866	3.44824	4.24046	1.21876	3.47932	0.00050268	0.0211699	TVP23A	TVP23A_8
ENST00000426005	3.44057	4.23768	1.28557	3.29634	0.000979527	0.0337006	TREML1	TREML1_2
ENST00000390542	53022.7	4.23086	0.872801	4.84745	1.25056e-06	0.000144523	IGHG1	IGHG1_3
ENST00000579344	11.6964	4.22568	1.31181	3.22127	0.00127626	0.0405526	CCR7	CCR7_2
ENST00000539556	14.2815	4.21243	1.32772	3.17268	0.0015104	0.0453089	FAM92B	FAM92B_1
ENST00000481902	16.1035	4.20897	1.17582	3.57962	0.0003441	0.0163155	L3MBTL2	L3MBTL2_2
ENST00000568332	3.46743	4.20472	0.893971	4.70342	2.55845e-06	0.00027961	AP001063.1	AP001063.1_1
ENST00000567342	2.6418	4.19967	1.11529	3.76555	0.000166184	0.00950643	RP11-483P21.2	RP11-483P21.2_2
ENST00000524527	5.19416	4.19346	0.952263	4.40368	1.06428e-05	0.000989748	SIGLEC10	SIGLEC10_11
ENST00000340630	6.72345	4.18998	1.21957	3.43563	0.000591174	0.0237554	IFT27	IFT27_1
ENST00000543895	2.59371	4.18437	0.96598	4.33174	1.47936e-05	0.00131485	KLRG1	KLRG1_7
ENST00000385099	2.60662	4.18293	1.08947	3.8394	0.000123333	0.00754523	AC244250.2	AC244250.2_1
ENST00000564162	25.334	4.18118	1.27805	3.27154	0.00106964	0.0357182	ATXN2L	ATXN2L_25
ENST00000416500	72.6613	4.17261	1.06089	3.93311	8.38549e-05	0.00558133	LCP1	LCP1_5
ENST00000440284	23.2094	4.16776	1.21287	3.43628	0.000589758	0.0237092	ACSM3	ACSM3_7
ENST00000566177	10.3722	4.16642	1.00964	4.12665	3.68082e-05	0.0028658	LAT	LAT_10
ENST00000557168	10.4984	4.16612	0.928744	4.48576	7.26554e-06	0.000709905	TRAV30	TRAV30_1
ENST00000372522	44.9366	4.15959	1.04118	3.99509	6.46694e-05	0.00452212	SVBP	SVBP_1
ENST00000433008	2.57692	4.15282	1.12704	3.68472	0.000228956	0.0120931	LINC01353	LINC01353_2
ENST00000426130	773.669	4.14671	1.16193	3.56879	0.000358627	0.0167737	CYB561A3	CYB561A3_2
ENST00000489504	4.00284	4.13815	1.23587	3.34837	0.000812888	0.0296498	LILRA5	LILRA5_4
ENST00000369020	5.03664	4.13517	1.14833	3.60103	0.000316957	0.0153127	SCML4	SCML4_3
ENST00000530991	132.755	4.13082	1.29793	3.18263	0.00145945	0.0442552	ST5	ST5_4
ENST00000427960	545.452	4.13002	0.936392	4.41056	1.03102e-05	0.000962766	WDR75	WDR75_5
ENST00000530895	5.03905	4.12717	1.18291	3.489	0.000484832	0.0206144	APOL3	APOL3_17
ENST00000559693	15.4313	4.12422	1.16192	3.54948	0.000385988	0.0176494	EXOC3L4	EXOC3L4_7
ENST00000495988	7.50931	4.11893	1.3112	3.14134	0.00168176	0.0486522	APOBEC3A	APOBEC3A_1
ENST00000393721	8.95182	4.11663	1.25183	3.28849	0.00100727	0.0343331	ARHGAP4	ARHGAP4_1
ENST00000419912	12.2216	4.11658	1.14103	3.60778	0.00030883	0.0150213	RTP5	RTP5_1
ENST00000415513	12.4048	4.11154	0.847046	4.85398	1.21009e-06	0.000140212	RP11-325F22.2	RP11-325F22.2_1
ENST00000464298	4.96838	4.11123	1.19641	3.4363	0.00058972	0.0237092	GNLY	GNLY_5
ENST00000390291	137.652	4.11033	0.806779	5.09474	3.49222e-07	4.45454e-05	IGLV1-50	IGLV1-50_1
ENST00000496168	5148.75	4.09967	0.717341	5.71509	1.09648e-08	1.58862e-06	IGKV1-5	IGKV1-5_1
ENST00000571466	52.1997	4.09717	1.12946	3.62756	0.000286113	0.0141972	APOC1P1	APOC1P1_5
ENST00000544463	4.91478	4.09426	0.833208	4.91385	8.9305e-07	0.000106116	VDAC2P2	VDAC2P2_1
ENST00000475519	6.10952	4.0934	1.09601	3.73481	0.000187854	0.0104201	APOL1	APOL1_6
ENST00000367215	188.746	4.08285	1.21318	3.36542	0.000764272	0.0283794	LAX1	LAX1_3
ENST00000461198	45.0442	4.07397	0.72743	5.6005	2.1374e-08	3.01292e-06	TMEM155	TMEM155_2
ENST00000424969	265.362	4.07064	0.754002	5.39871	6.71221e-08	9.16963e-06	IGHV3-74	IGHV3-74_1
ENST00000586581	27.5971	4.06267	1.18005	3.4428	0.000575717	0.0233462	KLRC4-KLRK1	KLRC4-KLRK1_5
ENST00000477673	3.02687	4.05456	1.12354	3.60873	0.000307699	0.015002	SH2D1A	SH2D1A_6
ENST00000532418	21.0685	4.05007	0.914316	4.42962	9.43982e-06	0.00089279	MS4A1	MS4A1_11
ENST00000615220	31.7319	4.04638	0.892837	4.53206	5.84126e-06	0.000590962	MILR1	MILR1_1
ENST00000308095	21.8942	4.04437	1.13268	3.57062	0.000356142	0.0167341	ZNF80	ZNF80_2
ENST00000423719	3.7515	4.04308	1.18901	3.40039	0.000672906	0.0258207	LINC00484	LINC00484_1
ENST00000456662	22.7457	4.03947	1.12379	3.5945	0.000325012	0.015599	DDX39B	DDX39B_16
ENST00000360202	7.16958	4.03365	1.03485	3.8978	9.70712e-05	0.0062541	KIRREL2	KIRREL2_4
ENST00000399850	424.317	4.02978	0.948126	4.25026	2.13525e-05	0.00180192	CELF2	CELF2_9
ENST00000454421	78.1734	4.02623	0.871519	4.61979	3.84133e-06	0.000405303	IGHV3-64	IGHV3-64_2
ENST00000317593	8.30699	4.00802	1.18915	3.37049	0.000750349	0.0279562	S100Z	S100Z_2
ENST00000555302	5.81733	4.00714	1.27024	3.15463	0.00160699	0.0473018	TC2N	TC2N_7
ENST00000336164	60.9877	3.99862	0.950782	4.20561	2.60379e-05	0.00214218	KLRD1	KLRD1_5
ENST00000538545	128.157	3.99837	1.24446	3.21294	0.00131383	0.0413458	ACTN1	ACTN1_8
ENST00000490010	4.56764	3.99162	1.11236	3.58841	0.000332698	0.015894	TPP2	TPP2_3
ENST00000597916	2.88777	3.98815	1.22704	3.25021	0.00115318	0.0378511	CD22	CD22_11
ENST00000589491	4.60484	3.98179	0.94762	4.20189	2.64698e-05	0.00216964	DENND1C	DENND1C_9
ENST00000390556	276.14	3.97694	0.787359	5.05098	4.39539e-07	5.48376e-05	IGHD	IGHD_1
ENST00000478981	85.7745	3.97528	1.01867	3.90241	9.52381e-05	0.00617645	BNIP2	BNIP2_3
ENST00000446334	6.61844	3.96615	1.1633	3.40939	0.000651078	0.025199	STMN1	STMN1_9
ENST00000513431	8.58086	3.96508	0.988132	4.0127	6.00271e-05	0.00426814	MGAT1	MGAT1_13
ENST00000493033	10.9618	3.96362	0.99139	3.99804	6.38692e-05	0.00448016	RP11-553L6.2	RP11-553L6.2_2
ENST00000380602	62.6034	3.95911	1.15976	3.41373	0.000640809	0.0249569	EGFL6	EGFL6_2
ENST00000390602	105.721	3.94629	0.793086	4.97586	6.49581e-07	7.85568e-05	IGHV3-13	IGHV3-13_1
ENST00000424071	2.78662	3.94301	1.03629	3.80491	0.000141855	0.00834943	ATG7	ATG7_16
ENST00000539247	24.8242	3.94254	1.22685	3.21355	0.00131104	0.0412874	ARMCX6	ARMCX6_4
ENST00000586663	4.405	3.93545	1.23308	3.19155	0.0014151	0.0434512	PEX12	PEX12_3
ENST00000564961	2.76386	3.93451	1.25705	3.12995	0.00174834	0.0497813	KDM8	KDM8_2
ENST00000497831	10.658	3.93168	1.07777	3.64796	0.000264332	0.0134173	GLMP	GLMP_2
ENST00000518700	4.31728	3.93081	0.923999	4.25412	2.09869e-05	0.00177275	MSC-AS1	MSC-AS1_7
ENST00000600463	5023.59	3.92729	0.6843	5.73914	9.51612e-09	1.39011e-06	IFI30	IFI30_3
ENST00000416610	2.71967	3.92649	0.955726	4.10838	3.98438e-05	0.00305379	SP110	SP110_15
ENST00000541542	9.83589	3.92456	1.17028	3.35352	0.000797903	0.0292842	CCND2	CCND2_4
ENST00000540271	9.74999	3.91888	1.12376	3.48729	0.000487943	0.0206965	KLRD1	KLRD1_2
ENST00000390619	639.154	3.91075	0.738953	5.29228	1.20799e-07	1.61292e-05	IGHV4-39	IGHV4-39_1
ENST00000368042	1056.19	3.90982	0.984609	3.97094	7.15899e-05	0.00490134	SLAMF7	SLAMF7_8
ENST00000358127	148.415	3.89978	0.667055	5.84626	5.02752e-09	7.56898e-07	PAX5	PAX5_1
ENST00000473392	1110.74	3.89424	1.20907	3.22086	0.00127806	0.0405807	HS3ST2	HS3ST2_2
ENST00000379682	9.45877	3.89318	1.17018	3.32699	0.000877908	0.0313073	CXorf23	CXorf23_5
ENST00000533123	81.4586	3.88489	1.19161	3.26021	0.00111329	0.0368423	SMPD1	SMPD1_6
ENST00000390239	60.4205	3.88398	0.880594	4.41064	1.03067e-05	0.000962766	IGKJ4	IGKJ4_1
ENST00000608957	7.26245	3.88322	1.18292	3.28275	0.001028	0.034715	LINC00539	LINC00539_2
ENST00000495008	116.102	3.87423	1.1843	3.27134	0.0010704	0.03573	DZIP3	DZIP3_2
ENST00000503070	5.75398	3.87392	1.21235	3.19537	0.00139654	0.0431113	GNGT2	GNGT2_1
ENST00000469120	245.078	3.86493	0.8086	4.77978	1.75484e-06	0.000198397	HLA-DPB1	HLA-DPB1_2
ENST00000468668	2.65824	3.86302	1.23481	3.12843	0.00175744	0.049912	LILRB3	LILRB3_8
ENST00000541404	8.70522	3.85752	1.03631	3.72236	0.000197373	0.0108321	RP11-75L1.1	RP11-75L1.1_1
ENST00000412435	72.1716	3.8549	0.91677	4.20487	2.61231e-05	0.00214542	ACP5	ACP5_2
ENST00000397138	30.2068	3.84723	1.16356	3.30642	0.00094497	0.03296	SNAP23	SNAP23_19
ENST00000367579	17.4692	3.84339	1.22541	3.1364	0.00171033	0.0491097	MR1	MR1_5
ENST00000560045	20.4786	3.84228	0.905415	4.24366	2.199e-05	0.00185042	IGKV2D-40	IGKV2D-40_2
ENST00000372596	77.9334	3.83169	1.02055	3.75452	0.000173674	0.00982383	SCMH1	SCMH1_10
ENST00000540470	375.804	3.83112	0.736496	5.20183	1.97338e-07	2.59186e-05	EPSTI1	EPSTI1_3
ENST00000536354	453.676	3.82441	1.05773	3.61568	0.000299564	0.0147316	TDO2	TDO2_6
ENST00000454068	306.225	3.81824	1.13119	3.37541	0.000737064	0.0275789	GAS5	GAS5_15
ENST00000539029	35.7936	3.81349	0.893471	4.26818	1.97075e-05	0.00168559	PTPN6	PTPN6_21
ENST00000427632	46.133	3.80927	1.04045	3.66117	0.000251065	0.0129669	IGLV9-49	IGLV9-49_1
ENST00000399228	2.52095	3.80679	1.08838	3.49767	0.000469334	0.0201686	MYO5A	MYO5A_9
ENST00000390603	620.453	3.80286	0.754599	5.03958	4.66543e-07	5.78232e-05	IGHV3-15	IGHV3-15_1
ENST00000577214	9.83683	3.80142	1.18929	3.19638	0.00139165	0.0430565	PIK3R5	PIK3R5_12
ENST00000417928	4.96455	3.79362	1.16272	3.2627	0.00110356	0.0366022	TRGV6	TRGV6_1
ENST00000486458	96.132	3.78674	1.14683	3.30191	0.000960294	0.0332717	STAMBP	STAMBP_10
ENST00000617897	26.9883	3.77835	0.841278	4.49121	7.08209e-06	0.00069428	CCL15	CCL15_2
ENST00000424958	6.23335	3.77577	0.995316	3.79354	0.000148517	0.00869149	PP12613	PP12613_1
ENST00000488172	4.96998	3.77053	1.13257	3.32919	0.000870992	0.0311153	ACSS2	ACSS2_4
ENST00000492980	21.2785	3.76372	1.08955	3.45439	0.000551548	0.0226567	CCDC88B	CCDC88B_5
ENST00000409612	39.5891	3.75413	1.0165	3.69319	0.000221459	0.0118028	PLEKHB2	PLEKHB2_10
ENST00000488272	4.86082	3.74035	1.18725	3.15044	0.00163027	0.0477754	DERL3	DERL3_7
ENST00000569602	7.07095	3.73997	1.01799	3.6739	0.00023888	0.0124906	IGSF6	IGSF6_2
ENST00000374524	39.2722	3.73951	1.1347	3.29561	0.000982091	0.0337494	PITHD1	PITHD1_3
ENST00000617421	8.24768	3.72313	1.14462	3.25273	0.00114302	0.0375734	SPON2	SPON2_2
ENST00000390616	207.628	3.7148	0.786296	4.72443	2.30766e-06	0.000254084	IGHV4-34	IGHV4-34_1
ENST00000509668	13.854	3.71314	1.04732	3.54536	0.000392084	0.0178268	IL7R	IL7R_8
ENST00000463807	7.62699	3.70562	1.00862	3.67394	0.000238841	0.0124906	SAMSN1	SAMSN1_5
ENST00000558809	18.5083	3.69838	0.731834	5.05358	4.33615e-07	5.42165e-05	PATL2	PATL2_4
ENST00000538288	3.67984	3.68931	0.977955	3.77247	0.000161639	0.00930359	CD6	CD6_10
ENST00000399600	12.2692	3.68054	0.827584	4.44733	8.69423e-06	0.000832952	SCIMP	SCIMP_2
ENST00000473726	858.945	3.67953	0.655903	5.60987	2.02483e-08	2.86794e-06	IGKV1-33	IGKV1-33_2
ENST00000610729	4.58319	3.67538	1.09177	3.36644	0.000761459	0.0283032	RP3-492J12.2	RP3-492J12.2_1
ENST00000390282	240.639	3.66972	0.755541	4.85708	1.19131e-06	0.000138398	IGLV4-69	IGLV4-69_1
ENST00000474332	7.18384	3.66771	1.02752	3.56948	0.000357693	0.0167572	WIPF1	WIPF1_14
ENST00000367534	18.6297	3.66591	1.05488	3.47521	0.000510455	0.0214057	ARPC5	ARPC5_2
ENST00000523837	24.6876	3.66362	1.13237	3.23534	0.00121498	0.0391393	C14orf159	C14orf159_14
ENST00000465100	9.05431	3.66314	1.05248	3.48047	0.000500527	0.0211296	CLEC7A	CLEC7A_7
ENST00000394252	66.125	3.66141	1.05939	3.45615	0.000547949	0.0225612	METTL7B	METTL7B_1
ENST00000441949	9.31252	3.66081	1.0593	3.45586	0.000548534	0.0225748	LINC01526	LINC01526_1
ENST00000478081	31.2535	3.65647	0.877627	4.16631	3.0957e-05	0.00248004	TTC24	TTC24_5
ENST00000390601	533.517	3.64809	0.745497	4.8935	9.9059e-07	0.000116766	IGHV3-11	IGHV3-11_1
ENST00000461742	9.53804	3.64394	1.10851	3.28725	0.00101172	0.0344069	KIF21B	KIF21B_2
ENST00000489245	395.557	3.64106	0.715057	5.09198	3.54339e-07	4.51331e-05	KLHL6	KLHL6_3
ENST00000613477	20.6785	3.63912	0.952453	3.82078	0.000133028	0.00798925	IGHV3-49	IGHV3-49_1
ENST00000390432	13.106	3.63879	1.02481	3.5507	0.000384206	0.0176137	TRAV10	TRAV10_1
ENST00000462693	87.8964	3.63491	0.775169	4.68919	2.74289e-06	0.000298295	IGKV2D-24	IGKV2D-24_1
ENST00000495489	72.9274	3.63459	0.863642	4.20844	2.57139e-05	0.00212143	IGKV1-8	IGKV1-8_2
ENST00000592535	3572.3	3.6283	0.717143	5.05938	4.20619e-07	5.27406e-05	APOC1	APOC1_3
ENST00000499227	3.5642	3.62675	1.08706	3.33628	0.000849067	0.0305554	LACTB2-AS1	LACTB2-AS1_1
ENST00000562713	16.2846	3.62291	0.849165	4.26644	1.98616e-05	0.00169386	CMC2	CMC2_21
ENST00000412609	74.6236	3.61875	0.733136	4.93599	7.97443e-07	9.53957e-05	LGALS17A	LGALS17A_1
ENST00000456850	9.94814	3.61495	0.993634	3.63811	0.000274644	0.013814	IL2RG	IL2RG_6
ENST00000393847	324.321	3.61211	1.0289	3.51065	0.000447016	0.0194934	DPEP2	DPEP2_1
ENST00000490239	162.19	3.60957	0.818091	4.41219	1.02332e-05	0.000957589	CD72	CD72_4
ENST00000443397	149.286	3.60692	0.708496	5.09096	3.5626e-07	4.53125e-05	IGKV3D-7	IGKV3D-7_1
ENST00000487643	48.2949	3.60566	0.703119	5.12809	2.927e-07	3.76066e-05	KLHL6	KLHL6_4
ENST00000412793	3.47072	3.5997	1.12787	3.19158	0.00141498	0.0434512	PTK2B	PTK2B_7
ENST00000611727	78.7276	3.59906	1.00219	3.5912	0.000329161	0.0157591	MEP1A	MEP1A_2
ENST00000367555	73.0359	3.58561	0.982255	3.65039	0.000261847	0.0133294	NPL	NPL_5
ENST00000558969	3.44881	3.58447	0.998321	3.5905	0.000330048	0.0157931	CD79B	CD79B_5
ENST00000620613	53.3984	3.57764	0.955037	3.74608	0.00017962	0.0100892	IGKV2-40	IGKV2-40_2
ENST00000390244	31.7231	3.57132	0.932098	3.83149	0.000127371	0.00770701	IGKV5-2	IGKV5-2_1
ENST00000552953	45.9929	3.56646	0.955122	3.73404	0.000188433	0.0104268	ARHGAP9	ARHGAP9_2
ENST00000602889	3.33197	3.56426	0.932143	3.82373	0.000131448	0.00791152	RP11-84A19.4	RP11-84A19.4_1
ENST00000390343	13.8314	3.56075	0.730549	4.87407	1.09323e-06	0.000128352	TRGV8	TRGV8_1
ENST00000390634	77.457	3.55055	1.06397	3.33707	0.000846673	0.0305341	IGHV2-70	IGHV2-70_1
ENST00000495462	2.66452	3.54588	1.12346	3.1562	0.00159837	0.0471489	RPN1	RPN1_4
ENST00000490094	15.4248	3.54515	0.87378	4.05725	4.96532e-05	0.00365682	SERPINB1	SERPINB1_3
ENST00000340573	785.338	3.53704	0.939677	3.76411	0.000167145	0.00954605	UBE2L6	UBE2L6_1
ENST00000436451	47.9167	3.53543	0.900476	3.92617	8.63075e-05	0.00568051	IGKV6D-21	IGKV6D-21_1
ENST00000367554	122.047	3.53188	0.863658	4.08944	4.32418e-05	0.00327454	NPL	NPL_3
ENST00000614651	12.5355	3.52705	0.848781	4.15543	3.24675e-05	0.00258341	MIR6774	MIR6774_1
ENST00000338806	10.9296	3.52164	1.06173	3.3169	0.000910236	0.0320899	RGS12	RGS12_9
ENST00000306621	1724.99	3.52097	0.570472	6.17203	6.74172e-10	1.20566e-07	CXCL11	CXCL11_1
ENST00000506427	176.375	3.51627	0.791254	4.44392	8.83344e-06	0.000844462	CHIT1	CHIT1_7
ENST00000557297	41.4664	3.51546	1.0682	3.29102	0.000998242	0.0341191	WARS	WARS_14
ENST00000617537	1399.26	3.51359	1.02908	3.41431	0.000639429	0.0249512	AOAH	AOAH_2
ENST00000390612	13.1942	3.50314	0.999367	3.50536	0.000455985	0.019758	IGHV4-28	IGHV4-28_1
ENST00000484817	291.106	3.49965	0.706234	4.95537	7.21933e-07	8.69502e-05	IGKV2-24	IGKV2-24_1
ENST00000573347	10.7949	3.47553	0.810503	4.28811	1.80197e-05	0.00156697	ABI3	ABI3_3
ENST00000597033	55.8124	3.47494	0.767739	4.5262	6.0054e-06	0.000604244	CD37	CD37_2
ENST00000482949	3.18531	3.47454	0.985704	3.52494	0.000423582	0.0187369	LCK	LCK_3
ENST00000526883	26.9989	3.47187	1.07492	3.2299	0.00123832	0.0397177	SPCS2	SPCS2_9
ENST00000447001	13.913	3.47146	0.801454	4.33145	1.48128e-05	0.00131524	STRADA	STRADA_7
ENST00000548839	72.429	3.46642	0.770347	4.49982	6.80118e-06	0.000672701	LYZ	LYZ_3
ENST00000624952	1929.54	3.46487	1.00933	3.43286	0.000597244	0.02388	RP11-609D21.3	RP11-609D21.3_1
ENST00000414425	8.13528	3.45936	1.07645	3.21368	0.00131044	0.0412831	BEND3P2	BEND3P2_1
ENST00000633163	8.02316	3.45888	1.09285	3.165	0.00155082	0.0461153	RP11-482G13.1	RP11-482G13.1_2
ENST00000510284	5.82676	3.45735	0.990172	3.49167	0.000480015	0.0204942	MIR3945HG	MIR3945HG_2
ENST00000618553	279.267	3.45613	0.644433	5.36305	8.1827e-08	1.1059e-05	APOBEC3A	APOBEC3A_5
ENST00000391859	329.755	3.45106	0.672543	5.13136	2.87661e-07	3.70668e-05	CD37	CD37_1
ENST00000533599	19.1872	3.44927	0.931872	3.70144	0.000214381	0.0115018	KCNJ5	KCNJ5_3
ENST00000461547	138.446	3.44614	0.660402	5.21824	1.80628e-07	2.39012e-05	ZBP1	ZBP1_3
ENST00000421835	184.029	3.44605	0.691355	4.98448	6.21283e-07	7.53404e-05	IGKV3OR2-268	IGKV3OR2-268_1
ENST00000553875	14.3185	3.44372	0.77483	4.44449	8.81003e-06	0.000843134	EVL	EVL_9
ENST00000526146	791.922	3.44138	0.713088	4.82603	1.39279e-06	0.000160123	CD3E	CD3E_4
ENST00000265643	570.589	3.43979	0.92156	3.73258	0.000189531	0.0104666	GAL	GAL_2
ENST00000421653	97.5639	3.43554	1.06151	3.23647	0.00121019	0.0390665	DHRS9	DHRS9_6
ENST00000258381	112.59	3.43545	1.00878	3.40553	0.000660363	0.0254719	SP110	SP110_3
ENST00000543780	7617.69	3.43357	0.685449	5.00923	5.46487e-07	6.68193e-05	JCHAIN	JCHAIN_2
ENST00000566762	20.493	3.42857	0.917437	3.73712	0.000186138	0.0103829	RABEP2	RABEP2_8
ENST00000491331	8.60548	3.42763	0.870546	3.93733	8.23937e-05	0.00550477	NABP1	NABP1_1
ENST00000609699	3.90519	3.42731	0.950525	3.60571	0.000311305	0.0151334	CTD-2313F11.1	CTD-2313F11.1_14
ENST00000435315	31.3146	3.42486	0.867438	3.94825	7.87239e-05	0.00530766	AF127936.5	AF127936.5_1
ENST00000006750	186.806	3.4224	0.903803	3.78667	0.000152682	0.0089097	CD79B	CD79B_2
ENST00000476217	5.4863	3.41964	1.02742	3.32837	0.000873544	0.0311813	SSR3	SSR3_4
ENST00000531874	3.0732	3.41956	0.918865	3.7215	0.00019804	0.0108512	MCOLN2	MCOLN2_6
ENST00000434710	72.6534	3.41907	0.869437	3.93251	8.40628e-05	0.00558258	IGHV3-43	IGHV3-43_1
ENST00000319397	100.773	3.41098	0.954243	3.57455	0.000350837	0.016564	ETS1	ETS1_5
ENST00000390551	28640.3	3.40969	0.690063	4.94113	7.76714e-07	9.31678e-05	IGHG3	IGHG3_1
ENST00000628176	4.86588	3.40589	1.05942	3.21487	0.00130506	0.0411626	MECP2	MECP2_4
ENST00000436427	1184.45	3.39728	0.960532	3.53687	0.000404899	0.0181962	YBX1	YBX1_4
ENST00000390610	186.019	3.39604	0.811025	4.18735	2.82231e-05	0.00228375	IGHV1-24	IGHV1-24_1
ENST00000498352	320.887	3.39536	0.831263	4.08458	4.41574e-05	0.00332963	RGS1	RGS1_6
ENST00000484212	124.721	3.39212	0.957735	3.54182	0.000397381	0.018	TFEC	TFEC_6
ENST00000354689	11.8359	3.38999	0.748855	4.5269	5.98562e-06	0.000604046	IGHV3OR16-9	IGHV3OR16-9_1
ENST00000536914	6.17241	3.38722	0.966609	3.50423	0.000457938	0.0198232	IFNG-AS1	IFNG-AS1_3
ENST00000575116	5.25845	3.38306	0.986886	3.42802	0.000608011	0.0242012	PRPF8	PRPF8_5
ENST00000621320	25.4217	3.38256	0.783371	4.31796	1.57477e-05	0.00138988	KYNU	KYNU_6
ENST00000552664	413.319	3.3817	0.931055	3.63212	0.000281102	0.0140589	IL32	IL32_29
ENST00000611391	251.602	3.37735	0.705973	4.78396	1.71876e-06	0.000194816	IGKV1D-13	IGKV1D-13_1
ENST00000366565	6.97756	3.36341	1.07285	3.13501	0.00171846	0.0492153	RGS7	RGS7_7
ENST00000498664	55.5607	3.36236	0.866047	3.88243	0.000103419	0.00659311	ATP6V0B	ATP6V0B_13
ENST00000554950	566.461	3.36222	0.765202	4.39389	1.11338e-05	0.00102882	WARS	WARS_7
ENST00000343898	322.283	3.36199	0.689567	4.8755	1.08531e-06	0.000127591	IL18BP	IL18BP_10
ENST00000478401	21.2168	3.35845	0.817946	4.10596	4.02633e-05	0.00308062	TRIM14	TRIM14_6
ENST00000390238	132.841	3.35644	0.646648	5.19052	2.09711e-07	2.74622e-05	IGKJ5	IGKJ5_1
ENST00000367196	106.03	3.35586	0.955989	3.51035	0.00044751	0.0195018	CTSD	CTSD_6
ENST00000453522	161.58	3.3555	0.570475	5.88194	4.05492e-09	6.13603e-07	OR2I1P	OR2I1P_1
ENST00000592176	3175.71	3.35474	0.718291	4.67045	3.00541e-06	0.000323663	APOC1	APOC1_9
ENST00000558565	50.0056	3.34515	0.807809	4.14101	3.45778e-05	0.00271844	IGHV3OR15-7	IGHV3OR15-7_1
ENST00000390611	62.4787	3.34251	0.913665	3.65836	0.000253835	0.0130205	IGHV2-26	IGHV2-26_1
ENST00000344033	3.63658	3.33444	0.840093	3.96913	7.21362e-05	0.00491592	FAM32BP	FAM32BP_1
ENST00000390256	86.0188	3.33407	0.913447	3.64999	0.000262253	0.0133423	IGKV6-21	IGKV6-21_1
ENST00000567308	2.87778	3.33247	0.809492	4.11674	3.84269e-05	0.00297352	ITGAD	ITGAD_3
ENST00000283635	2555.35	3.33053	1.05344	3.16157	0.0015692	0.046522	CD8A	CD8A_2
ENST00000487290	58.6248	3.32532	0.921178	3.60985	0.000306371	0.0149685	HCLS1	HCLS1_6
ENST00000487975	17.2984	3.32404	0.783529	4.24239	2.21154e-05	0.00185744	FGD2	FGD2_6
ENST00000390304	66.4589	3.30656	0.90798	3.64167	0.00027088	0.013679	IGLV3-27	IGLV3-27_1
ENST00000399837	6190.51	3.30537	0.752894	4.39022	1.13235e-05	0.00104526	CECR1	CECR1_3
ENST00000471935	37.3683	3.30386	0.827683	3.99169	6.56035e-05	0.00457643	TRBV11-2	TRBV11-2_1
ENST00000508009	12.6623	3.30322	1.03271	3.1986	0.00138098	0.0428495	PHB	PHB_8
ENST00000390277	394.262	3.30274	0.643674	5.13107	2.881e-07	3.70695e-05	IGKV3D-11	IGKV3D-11_2
ENST00000390392	40.9197	3.29613	0.85733	3.84464	0.000120729	0.0074115	TRBV4-2	TRBV4-2_1
ENST00000614171	16.1581	3.29337	0.712637	4.62139	3.81182e-06	0.000402705	TRBV13	TRBV13_1
ENST00000526640	8892.69	3.29151	0.729956	4.50918	6.50774e-06	0.000648752	FTH1	FTH1_8
ENST00000545349	12.7787	3.28912	0.991791	3.31634	0.000912042	0.0321257	NLRC5	NLRC5_25
ENST00000368178	142.903	3.28876	0.769639	4.27312	1.92759e-05	0.00165668	FCRL2	FCRL2_1
ENST00000600964	62.8942	3.28597	0.766359	4.28777	1.80476e-05	0.00156785	AP2S1	AP2S1_6
ENST00000318222	470.169	3.28266	0.882095	3.72144	0.000198089	0.0108512	PKD2L1	PKD2L1_1
ENST00000390302	15.9828	3.28036	0.892124	3.67703	0.000235967	0.0123969	IGLV2-33	IGLV2-33_1
ENST00000503665	14.3774	3.27625	0.949695	3.4498	0.00056101	0.0229072	PARP8	PARP8_14
ENST00000264888	42656.3	3.27574	0.569923	5.74769	9.04731e-09	1.32381e-06	CXCL9	CXCL9_1
ENST00000591191	4.93795	3.27452	0.819437	3.99605	6.4407e-05	0.00451073	RP11-8H2.1	RP11-8H2.1_1
ENST00000524807	50.8733	3.27376	0.979763	3.34138	0.000833636	0.0301928	MS4A1	MS4A1_1
ENST00000474998	10.4083	3.27206	0.839133	3.89933	9.64573e-05	0.0062236	LY9	LY9_2
ENST00000502162	167.903	3.26881	0.87491	3.73617	0.000186848	0.0103987	LINC00847	LINC00847_2
ENST00000477398	2.76067	3.2684	1.03617	3.1543	0.00160885	0.0473178	IL1B	IL1B_8
ENST00000414358	5.66853	3.26494	0.806674	4.04741	5.17872e-05	0.00379473	IL18BP	IL18BP_5
ENST00000479981	414.32	3.26425	0.72977	4.47299	7.7133e-06	0.000747878	IGKV1-16	IGKV1-16_1
ENST00000390311	47.4735	3.26179	0.960938	3.39438	0.000687836	0.0261555	IGLV3-16	IGLV3-16_1
ENST00000619729	61.8289	3.26129	0.835802	3.90199	9.54032e-05	0.00617994	AC233755.2	AC233755.2_1
ENST00000453888	44.6871	3.26008	0.896511	3.63641	0.00027646	0.0138738	PARVG	PARVG_2
ENST00000389202	509.648	3.25992	0.652895	4.99303	5.94385e-07	7.21774e-05	ITGAD	ITGAD_1
ENST00000489704	39.7064	3.2566	0.813628	4.00257	6.26593e-05	0.00441277	FCGR1A	FCGR1A_4
ENST00000379295	23.0823	3.25081	0.698928	4.65113	3.30124e-06	0.000353372	ACOT9	ACOT9_4
ENST00000390361	49.2992	3.25041	0.7022	4.62889	3.67631e-06	0.000390218	TRBV7-3	TRBV7-3_1
ENST00000390624	599.595	3.24921	0.744705	4.36308	1.28245e-05	0.00116798	IGHV3-48	IGHV3-48_1
ENST00000367099	4.10821	3.24857	0.979398	3.3169	0.00091021	0.0320899	IL10	IL10_3
ENST00000424032	7.41826	3.23894	0.850514	3.80822	0.000139971	0.00827154	ZNF880	ZNF880_1
ENST00000533653	5.34461	3.23363	0.85949	3.76226	0.000168383	0.00959814	GMDS-AS1	GMDS-AS1_10
ENST00000510552	20.5366	3.23144	0.907613	3.56038	0.000370323	0.0171816	TLR1	TLR1_1
ENST00000368236	46.3211	3.22015	0.910458	3.53685	0.000404935	0.0181962	TTC24	TTC24_1
ENST00000428909	7.34734	3.21924	0.762152	4.22388	2.4013e-05	0.00199038	AC013444.1	AC013444.1_1
ENST00000531551	744.242	3.21613	0.904574	3.55541	0.000377393	0.0174069	CTSB	CTSB_7
ENST00000368089	419.453	3.21609	0.600558	5.35517	8.54775e-08	1.14997e-05	KCNJ10	KCNJ10_1
ENST00000521636	12.5374	3.21359	0.770413	4.17125	3.02929e-05	0.00243565	IDO1	IDO1_7
ENST00000459781	29.7696	3.21263	0.816347	3.93537	8.30691e-05	0.00554153	FGD2	FGD2_5
ENST00000489175	76.7614	3.20581	0.593587	5.40074	6.63674e-08	9.08054e-06	KCNE1	KCNE1_9
ENST00000171757	162.38	3.20385	0.689049	4.64967	3.32466e-06	0.00035545	P2RY10	P2RY10_4
ENST00000487883	81.0189	3.19596	0.794876	4.0207	5.80253e-05	0.00414914	IL2RG	IL2RG_8
ENST00000360870	7.7715	3.19548	0.862167	3.70633	0.000210285	0.0113508	TTN	TTN_13
ENST00000377027	6.42512	3.19248	0.994086	3.21147	0.00132056	0.0414442	C9orf85	C9orf85_6
ENST00000261332	881.823	3.19185	0.998153	3.19776	0.00138502	0.0428847	ZNF24	ZNF24_1
ENST00000367858	254.659	3.19076	0.826627	3.85998	0.000113398	0.00707931	SGK1	SGK1_1
ENST00000479597	3.32485	3.18284	1.00896	3.15458	0.00160729	0.0473018	ALOX5AP	ALOX5AP_3
ENST00000368135	38.1175	3.17776	0.745046	4.26518	1.9974e-05	0.00170181	PYHIN1	PYHIN1_6
ENST00000493808	17.1501	3.17233	1.00898	3.1441	0.00166601	0.0484818	ANKRD44	ANKRD44_4
ENST00000539179	169.19	3.17022	0.926921	3.42016	0.000625839	0.0246778	PRR4	PRR4_7
ENST00000447204	537.929	3.16477	0.950947	3.32801	0.000874676	0.0312091	TMEM176B	TMEM176B_3
ENST00000610547	13.1048	3.15952	0.921492	3.4287	0.000606477	0.0241619	TRGC2	TRGC2_2
ENST00000368045	107.942	3.15939	0.61258	5.15751	2.50252e-07	3.24829e-05	CD48	CD48_3
ENST00000616902	26.4695	3.15631	0.85492	3.69194	0.000222553	0.0118539	MERTK	MERTK_3
ENST00000505224	98.2687	3.15327	0.940249	3.35366	0.000797515	0.0292821	DEK	DEK_2
ENST00000438630	32.8729	3.15226	0.906548	3.47721	0.000506664	0.0213053	FKBP1B	FKBP1B_3
ENST00000448408	21.3277	3.14749	0.949407	3.31522	0.000915717	0.0321806	ST6GAL1	ST6GAL1_12
ENST00000450180	8.30463	3.14708	0.911517	3.45257	0.000555275	0.0227676	GPR141	GPR141_2
ENST00000446506	14.2159	3.14452	0.922467	3.40882	0.000652456	0.0252329	CYTH4	CYTH4_11
ENST00000527243	64.2339	3.13917	0.95515	3.28657	0.00101415	0.0344299	CTSB	CTSB_20
ENST00000274793	3475.16	3.13557	0.623135	5.03193	4.85554e-07	5.99487e-05	PLA2G7	PLA2G7_1
ENST00000257549	653.179	3.12853	0.637153	4.91017	9.0998e-07	0.000107983	SDS	SDS_1
ENST00000357118	35.7093	3.127	0.968423	3.22896	0.00124241	0.0397971	NRP2	NRP2_6
ENST00000348749	419.117	3.12567	0.915376	3.41463	0.000638697	0.0249512	CHRNA1	CHRNA1_1
ENST00000436584	11.3792	3.11477	0.875915	3.55602	0.000376517	0.0173779	CD33	CD33_1
ENST00000527022	13.3288	3.10814	0.917732	3.38676	0.000707232	0.0266526	UBE2L6	UBE2L6_4
ENST00000390462	14.2619	3.10672	0.903195	3.43971	0.000582348	0.0234967	TRAV35	TRAV35_1
ENST00000581912	16.181	3.10189	0.693168	4.47494	7.64326e-06	0.000742713	CNDP2	CNDP2_14
ENST00000461541	4.08447	3.10115	0.956707	3.24148	0.0011891	0.0386717	P2RY10	P2RY10_2
ENST00000276077	97.6481	3.09899	0.628994	4.9269	8.3545e-07	9.9673e-05	GPR174	GPR174_1
ENST00000482194	34.5471	3.09777	0.836098	3.70503	0.000211368	0.0113973	ITM2A	ITM2A_4
ENST00000444948	38.6161	3.09352	0.840015	3.6827	0.000230781	0.012175	FCGR1A	FCGR1A_1
ENST00000259089	103.664	3.09156	0.76282	4.0528	5.06075e-05	0.00372091	BLK	BLK_1
ENST00000417500	396.727	3.08925	0.652593	4.73381	2.2034e-06	0.000243817	ARPC4	ARPC4_4
ENST00000530538	179.241	3.08732	0.940813	3.28155	0.0010324	0.0348022	IL32	IL32_25
ENST00000390539	4793.61	3.08684	0.726902	4.24656	2.17076e-05	0.00182839	IGHA2	IGHA2_1
ENST00000489403	25.7939	3.08469	0.937525	3.29025	0.00100098	0.0341864	CPSF3	CPSF3_5
ENST00000541571	55.3262	3.08243	0.75561	4.07939	4.51537e-05	0.00338458	IST1	IST1_4
ENST00000366834	37.0347	3.07988	0.721238	4.27027	1.95234e-05	0.00167308	GPR31	GPR31_1
ENST00000613210	40.0825	3.07785	0.671843	4.5812	4.62312e-06	0.000479224	LA16c-390H2.4	LA16c-390H2.4_1
ENST00000504614	71.6305	3.07567	0.661688	4.64822	3.3481e-06	0.000357523	LAP3	LAP3_10
ENST00000511430	42.2636	3.07374	0.788839	3.89654	9.7576e-05	0.00628205	CD38	CD38_4
ENST00000616167	12.8108	3.07334	0.820732	3.74463	0.00018066	0.0101358	NCOA6	NCOA6_9
ENST00000249116	861.258	3.06853	0.904716	3.39171	0.00069458	0.0263189	APOBEC3A	APOBEC3A_4
ENST00000613651	36.3267	3.06771	0.804698	3.81225	0.000137709	0.00817606	PRKCQ-AS1	PRKCQ-AS1_3
ENST00000390549	77686.2	3.06752	0.679469	4.51458	6.34421e-06	0.000634593	IGHG1	IGHG1_2
ENST00000600427	48.6989	3.06674	0.740311	4.1425	3.43542e-05	0.00270327	NKG7	NKG7_4
ENST00000301908	51.5812	3.0664	0.889268	3.44823	0.000564279	0.0230161	PNOC	PNOC_2
ENST00000443392	11.6587	3.06601	0.820961	3.73466	0.000187968	0.0104201	CXCR2P1	CXCR2P1_2
ENST00000309180	421.872	3.06484	0.620334	4.94063	7.78714e-07	9.32813e-05	GPR171	GPR171_1
ENST00000526620	221.318	3.06465	0.885379	3.4614	0.000537369	0.0222394	JAML	JAML_7
ENST00000521480	8.54653	3.06404	0.777884	3.93894	8.18426e-05	0.00547208	IDO1	IDO1_8
ENST00000390622	227.966	3.06089	0.825135	3.70956	0.000207617	0.011241	IGHV1-46	IGHV1-46_1
ENST00000430017	9.38807	3.0603	0.774173	3.95299	7.71801e-05	0.00521549	RP13-93L13.1	RP13-93L13.1_1
ENST00000473378	2.9108	3.05688	0.837732	3.64899	0.000263272	0.0133865	IL2RG	IL2RG_9
ENST00000448069	134.289	3.05479	0.945768	3.22995	0.0012381	0.0397177	HARS2	HARS2_11
ENST00000479223	6.91459	3.05432	0.86934	3.51338	0.00044245	0.0193229	PIK3CD	PIK3CD_8
ENST00000596492	20.4999	3.05125	0.955106	3.19467	0.0013999	0.0431499	CD22	CD22_12
ENST00000390468	14.7334	3.04937	0.819644	3.72036	0.000198943	0.0108845	TRAV41	TRAV41_1
ENST00000374044	6.8012	3.04903	0.875399	3.48301	0.000495802	0.0209604	TNFSF15	TNFSF15_2
ENST00000373823	345.822	3.04886	0.823453	3.70253	0.000213456	0.0114799	GSN	GSN_2
ENST00000250092	9040.91	3.04595	0.633387	4.80899	1.51697e-06	0.000173275	CD68	CD68_1
ENST00000480528	231.721	3.04249	0.811756	3.74803	0.000178227	0.010025	ATP5C1	ATP5C1_10
ENST00000528500	13.6058	3.0415	0.833075	3.65093	0.000261294	0.0133165	MS4A7	MS4A7_8
ENST00000321424	359.201	3.04086	0.789234	3.85293	0.000116714	0.00723526	SIGLEC8	SIGLEC8_2
ENST00000402034	1791.37	3.03986	0.94547	3.21518	0.00130361	0.0411491	SEC14L6	SEC14L6_1
ENST00000567696	26.2594	3.03918	0.936103	3.24663	0.0011678	0.0381751	HAGHL	HAGHL_12
ENST00000589081	59.1467	3.03825	0.855823	3.55009	0.000385102	0.0176362	APOC1P1	APOC1P1_3
ENST00000479681	2.89646	3.03788	0.965657	3.14592	0.00165566	0.04826	RFX5	RFX5_19
ENST00000557093	7.07066	3.03719	0.931833	3.25938	0.00111657	0.0369232	SERPINA1	SERPINA1_19
ENST00000407714	4.26547	3.02868	0.965055	3.13835	0.001699	0.0490353	GPR35	GPR35_4
ENST00000588802	4157.3	3.0281	0.872864	3.46916	0.000522093	0.02177	APOC1	APOC1_2
ENST00000488741	6.87277	3.02795	0.941727	3.21532	0.001303	0.0411491	CREM	CREM_43
ENST00000469956	12.929	3.02618	0.699245	4.32778	1.50621e-05	0.00133469	LCK	LCK_14
ENST00000492446	290.924	3.02597	0.696743	4.34302	1.4054e-05	0.00126434	IGKV1D-16	IGKV1D-16_1
ENST00000557581	7.32001	3.02583	0.876056	3.45392	0.000552494	0.0226851	NUMB	NUMB_32
ENST00000368043	3050.7	3.01502	0.707584	4.26101	2.03504e-05	0.00173055	SLAMF7	SLAMF7_7
ENST00000561079	16.8426	3.01311	0.807548	3.73118	0.000190584	0.0105052	DMXL2	DMXL2_12
ENST00000420643	2.87845	3.00845	0.826057	3.64195	0.000270585	0.013672	MAPKAP1	MAPKAP1_12
ENST00000435630	48.5242	3.00764	0.942889	3.18981	0.00142368	0.0435877	CNOT10	CNOT10_3
ENST00000602847	30.1061	2.99843	0.918241	3.2654	0.00109308	0.0363357	RP3-430N8.11	RP3-430N8.11_1
ENST00000382073	102.841	2.997	0.910924	3.29007	0.00100164	0.0341956	CLEC6A	CLEC6A_1
ENST00000518237	2472.29	2.99443	0.58987	5.07643	3.84596e-07	4.85677e-05	IDO1	IDO1_5
ENST00000610622	36.2287	2.99281	0.88094	3.39729	0.000680571	0.0259885	ITGB2	ITGB2_11
ENST00000568320	37.7229	2.99276	0.801271	3.73502	0.000187703	0.0104201	NTAN1	NTAN1_7
ENST00000587462	3.68712	2.99238	0.932027	3.21061	0.00132454	0.0415497	PLIN3	PLIN3_7
ENST00000466196	21.3853	2.99062	0.810326	3.69063	0.000223695	0.0119076	ALKBH6	ALKBH6_15
ENST00000306602	8015.11	2.9905	0.551323	5.42422	5.82078e-08	7.98882e-06	CXCL10	CXCL10_1
ENST00000515010	25.4737	2.98928	0.923089	3.23834	0.00120226	0.0389888	FYB	FYB_2
ENST00000541326	36.5333	2.98261	0.899461	3.316	0.00091317	0.0321294	FERMT3	FERMT3_5
ENST00000546639	3.39279	2.98164	0.939995	3.17198	0.00151406	0.0454033	SDS	SDS_5
ENST00000226279	1915.94	2.97178	0.523295	5.67897	1.35508e-08	1.95052e-06	CD38	CD38_2
ENST00000449599	149.33	2.9716	0.855329	3.47421	0.000512355	0.0214549	EOMES	EOMES_2
ENST00000366591	4.82344	2.97087	0.648809	4.57896	4.67303e-06	0.000483831	GPR137B	GPR137B_3
ENST00000620833	16.5616	2.96974	0.755614	3.93023	8.4866e-05	0.00561634	BX255923.3	BX255923.3_2
ENST00000603679	246.144	2.9642	0.727929	4.07211	4.65896e-05	0.00347748	VCAM1	VCAM1_5
ENST00000565499	58.5055	2.96206	0.591063	5.01141	5.40336e-07	6.62503e-05	IGSF6	IGSF6_3
ENST00000441671	46.93	2.95912	0.667736	4.43157	9.35497e-06	0.000885999	LAG3	LAG3_2
ENST00000583544	6.97455	2.95662	0.86527	3.41699	0.000633167	0.0248671	CD300LF	CD300LF_10
ENST00000563743	17.0702	2.95017	0.616389	4.78621	1.69956e-06	0.000192887	SEPT1	SEPT1_7
ENST00000453262	13.4837	2.94942	0.858707	3.43472	0.000593165	0.023803	TRBV21-1	TRBV21-1_1
ENST00000544958	5.77148	2.94927	0.926551	3.18306	0.00145726	0.0442243	ARAP1	ARAP1_15
ENST00000510260	286.421	2.94807	0.915591	3.21985	0.00128257	0.0406802	C1QB	C1QB_1
ENST00000390296	103.353	2.94624	0.846581	3.48016	0.000501107	0.0211429	IGLV5-45	IGLV5-45_1
ENST00000469507	9.44656	2.9451	0.658961	4.46931	7.84709e-06	0.000759187	FAM49A	FAM49A_3
ENST00000512214	24.356	2.94393	0.792154	3.71636	0.000202111	0.0110103	MARCH1	MARCH1_6
ENST00000390427	25.7896	2.93777	0.776747	3.78215	0.000155481	0.00903134	TRAV5	TRAV5_1
ENST00000455353	5.67077	2.93691	0.822823	3.56931	0.000357916	0.0167572	TBXAS1	TBXAS1_15
ENST00000530887	8.64734	2.93069	0.851041	3.44366	0.000573905	0.0233204	PSMC3	PSMC3_6
ENST00000381623	25.8637	2.92873	0.73157	4.00335	6.24528e-05	0.00440173	SIRPD	SIRPD_3
ENST00000496848	6.8386	2.92866	0.735637	3.98112	6.85912e-05	0.00472159	TIGIT	TIGIT_7
ENST00000254801	1811.4	2.92523	0.916892	3.19037	0.00142089	0.0435327	JCHAIN	JCHAIN_1
ENST00000390319	1237.69	2.92396	0.719198	4.06559	4.79118e-05	0.00355818	IGLV3-1	IGLV3-1_1
ENST00000548160	345.689	2.91837	0.742608	3.92989	8.4984e-05	0.00561846	CD63	CD63_5
ENST00000485690	16.6889	2.91782	0.792949	3.67971	0.000233499	0.0122891	C2	C2_15
ENST00000484834	340.717	2.90994	0.770492	3.77673	0.000158901	0.0091936	CHIT1	CHIT1_1
ENST00000591110	6.19442	2.90668	0.891184	3.26159	0.00110789	0.0367047	RP11-75C10.9	RP11-75C10.9_1
ENST00000435787	7.48338	2.90415	0.723363	4.01478	5.95003e-05	0.0042375	ZDHHC20P1	ZDHHC20P1_1
ENST00000525179	33.2881	2.89914	0.606612	4.77923	1.7597e-06	0.000198694	NAPSB	NAPSB_6
ENST00000462856	24.7085	2.89814	0.790294	3.66716	0.000245256	0.0127412	FYN	FYN_16
ENST00000574865	7.55284	2.89596	0.860666	3.36479	0.000766009	0.0284081	DPEP2	DPEP2_8
ENST00000450893	30.1177	2.89283	0.891775	3.2439	0.00117904	0.038415	AC007278.3	AC007278.3_1
ENST00000390243	3933.04	2.88647	0.709338	4.06924	4.71674e-05	0.00351469	IGKV4-1	IGKV4-1_1
ENST00000527336	15.3077	2.88594	0.665463	4.33674	1.44608e-05	0.00129045	BIRC3	BIRC3_7
ENST00000307407	487.125	2.88554	0.738826	3.90558	9.40005e-05	0.0061186	CXCL8	CXCL8_1
ENST00000381884	93.6228	2.88347	0.874642	3.29674	0.000978128	0.0336656	CENPJ	CENPJ_2
ENST00000368256	11.5878	2.88196	0.845322	3.4093	0.000651296	0.025199	CCT3	CCT3_15
ENST00000566910	36.6577	2.88187	0.872905	3.30146	0.000961814	0.0332752	CPNE2	CPNE2_9
ENST00000517492	104.899	2.88126	0.909897	3.16658	0.00154245	0.0460264	NAT1	NAT1_7
ENST00000481145	9020.23	2.88104	0.559721	5.14727	2.64302e-07	3.42063e-05	GBP5	GBP5_1
ENST00000374943	1515.05	2.87951	0.899861	3.19995	0.00137452	0.042679	HLA-DQB1	HLA-DQB1_4
ENST00000419349	946.556	2.87598	0.783556	3.67042	0.000242152	0.0126288	GPX1	GPX1_2
ENST00000390324	159.35	2.87279	0.655217	4.38449	1.16256e-05	0.00107202	IGLJ3	IGLJ3_1
ENST00000590334	459.096	2.86988	0.747432	3.83965	0.000123209	0.00754286	APOC1	APOC1_7
ENST00000352009	5.31885	2.8688	0.738783	3.88315	0.000103113	0.00658108	CD6	CD6_9
ENST00000488795	3.89473	2.85826	0.869841	3.28596	0.00101635	0.0344299	ARHGAP25	ARHGAP25_8
ENST00000318469	52.5954	2.85818	0.65388	4.3711	1.2362e-05	0.00113168	GAPT	GAPT_7
ENST00000366855	37.8789	2.85687	0.852337	3.35181	0.000802854	0.0294173	RNASET2	RNASET2_1
ENST00000493819	586.903	2.85609	0.644328	4.43267	9.30728e-06	0.000883084	IGKV1-9	IGKV1-9_1
ENST00000390375	29.0848	2.85568	0.633396	4.50851	6.52831e-06	0.000649463	TRBV5-6	TRBV5-6_1
ENST00000569970	78.8859	2.85318	0.628046	4.54295	5.5473e-06	0.000565097	CORO1A	CORO1A_14
ENST00000523235	2210.58	2.85281	0.829725	3.43826	0.00058546	0.02359	FADS2	FADS2_14
ENST00000462712	205.812	2.85257	0.760252	3.75213	0.000175336	0.00990519	NABP1	NABP1_3
ENST00000440473	3.22641	2.84781	0.886461	3.21256	0.00131558	0.0413861	GSAP	GSAP_7
ENST00000544591	142.322	2.84658	0.550056	5.17508	2.27816e-07	2.97014e-05	RP11-291B21.2	RP11-291B21.2_1
ENST00000474157	22.5037	2.84346	0.65995	4.3086	1.64294e-05	0.00144429	GPNMB	GPNMB_8
ENST00000335661	339.295	2.84217	0.796404	3.56875	0.000358689	0.0167737	BCL2A1	BCL2A1_2
ENST00000419499	44.6249	2.8406	0.829327	3.42519	0.000614369	0.0244104	LINC00402	LINC00402_1
ENST00000444946	146.381	2.8401	0.73075	3.88655	0.000101679	0.00649425	SOD2	SOD2_6
ENST00000368184	726.195	2.83701	0.524244	5.41162	6.24571e-08	8.55875e-06	FCRL3	FCRL3_8
ENST00000586872	63.3255	2.83683	0.77317	3.66909	0.000243413	0.0126752	HSH2D	HSH2D_2
ENST00000374222	47.5726	2.83502	0.683448	4.14811	3.35229e-05	0.00264255	UBXN11	UBXN11_8
ENST00000564866	11.0315	2.835	0.85488	3.31625	0.000912341	0.0321257	PECAM1	PECAM1_4
ENST00000390627	137.359	2.83204	0.732867	3.86432	0.000111397	0.0069889	IGHV3-53	IGHV3-53_1
ENST00000425390	19.405	2.83127	0.7091	3.99276	6.53084e-05	0.00455943	OR7E140P	OR7E140P_1
ENST00000471171	33.9073	2.83078	0.565268	5.00785	5.50413e-07	6.72066e-05	GBP5	GBP5_2
ENST00000390447	55.3756	2.83005	0.657023	4.30739	1.65196e-05	0.00144934	TRAV19	TRAV19_1
ENST00000473053	134.229	2.82535	0.728533	3.87813	0.000105261	0.00668172	JAKMIP1	JAKMIP1_3
ENST00000479979	15.1231	2.82099	0.735679	3.83453	0.000125804	0.00763307	CD247	CD247_7
ENST00000437800	37.4679	2.81648	0.677798	4.15534	3.24808e-05	0.00258341	CD4	CD4_7
ENST00000554601	50.3523	2.81346	0.504045	5.58176	2.381e-08	3.34034e-06	WARS	WARS_9
ENST00000620569	53.3581	2.81322	0.561333	5.01168	5.39563e-07	6.62472e-05	TRBV12-3	TRBV12-3_1
ENST00000594765	24.5934	2.8127	0.836893	3.36089	0.000776915	0.0287044	NCR1	NCR1_5
ENST00000368106	34.6186	2.8119	0.827298	3.3989	0.00067658	0.0258943	FCRL6	FCRL6_7
ENST00000229134	62.8915	2.80994	0.895795	3.13681	0.00170799	0.0491097	IL26	IL26_1
ENST00000390305	932.677	2.80857	0.743683	3.77657	0.000159001	0.0091936	IGLV3-25	IGLV3-25_1
ENST00000547437	32.7986	2.80463	0.672206	4.17228	3.01565e-05	0.00242909	CLEC17A	CLEC17A_1
ENST00000263341	509.582	2.80222	0.801739	3.49517	0.000473751	0.0202993	IL1B	IL1B_1
ENST00000390440	38.7878	2.80211	0.661474	4.23616	2.27378e-05	0.0019025	TRAV14DV4	TRAV14DV4_1
ENST00000512344	17.5178	2.80203	0.691061	4.05467	5.02047e-05	0.00369436	HSD17B11	HSD17B11_3
ENST00000554504	13.0852	2.79988	0.792535	3.53281	0.000411168	0.0183737	PPP2R5C	PPP2R5C_7
ENST00000449343	62.3713	2.79369	0.73038	3.82499	0.000130779	0.0078863	NCF1	NCF1_2
ENST00000565600	29.9753	2.79112	0.699472	3.99032	6.5985e-05	0.00459149	AC009133.17	AC009133.17_1
ENST00000473627	6.66046	2.7889	0.858481	3.24864	0.00115957	0.0379592	PARP15	PARP15_6
ENST00000492534	12.4194	2.78703	0.683186	4.07945	4.51416e-05	0.00338458	RAB29	RAB29_8
ENST00000514438	3.73289	2.78327	0.863207	3.22434	0.00126263	0.0402391	MGAT1	MGAT1_11
ENST00000522359	43.5603	2.78004	0.733857	3.78825	0.000151711	0.00885887	FADS2	FADS2_15
ENST00000459831	144.29	2.77953	0.645048	4.30903	1.63972e-05	0.00144289	GBP1	GBP1_6
ENST00000265404	139.352	2.77897	0.627832	4.42629	9.58665e-06	0.000903779	STAP1	STAP1_1
ENST00000221847	234.658	2.77812	0.576398	4.8198	1.43704e-06	0.000164997	EBI3	EBI3_1
ENST00000416742	29.2562	2.77618	0.668623	4.15208	3.29461e-05	0.00261132	LINC00494	LINC00494_1
ENST00000552645	49.904	2.77328	0.874361	3.17178	0.00151509	0.0454189	LETMD1	LETMD1_30
ENST00000435882	444.735	2.77174	0.654909	4.23226	2.31355e-05	0.00192485	RPL15	RPL15_11
ENST00000324058	10.6265	2.76879	0.694189	3.98853	6.6485e-05	0.00460526	C4orf50	C4orf50_1
ENST00000543584	26.9422	2.76735	0.847132	3.26673	0.00108799	0.0362232	FADS2	FADS2_13
ENST00000493490	9.519	2.76656	0.801391	3.4522	0.000556041	0.0227884	RASSF4	RASSF4_12
ENST00000263464	3317.04	2.76453	0.379581	7.2831	3.26225e-13	1.22888e-10	BIRC3	BIRC3_3
ENST00000564926	18.0286	2.76418	0.796726	3.46943	0.000521574	0.0217586	IGHV1OR15-3	IGHV1OR15-3_1
ENST00000536709	10.2493	2.76146	0.861865	3.20405	0.0013551	0.0422241	CD69	CD69_2
ENST00000468494	626.537	2.75469	0.76888	3.58274	0.000340012	0.016165	IGKV2-30	IGKV2-30_1
ENST00000484221	2986.88	2.75256	0.491138	5.60445	2.08922e-08	2.95441e-06	SLAMF7	SLAMF7_11
ENST00000409891	24.6832	2.75194	0.774302	3.55409	0.000379283	0.0174608	WIPF1	WIPF1_5
ENST00000446809	28.8855	2.7515	0.737768	3.72949	0.000191869	0.0105562	CLEC4E	CLEC4E_6
ENST00000227348	409.037	2.74414	0.512552	5.35387	8.60926e-08	1.15649e-05	CRTAM	CRTAM_1
ENST00000482745	5089.87	2.74231	0.872504	3.14304	0.00167205	0.0485431	HLA-DQA1	HLA-DQA1_6
ENST00000320578	58.9928	2.74177	0.683611	4.01071	6.05369e-05	0.00430093	RAB39A	RAB39A_1
ENST00000523224	14.8654	2.73826	0.767675	3.56696	0.000361152	0.0168533	SLA	SLA_8
ENST00000564607	322.356	2.73485	0.478302	5.71784	1.07884e-08	1.56562e-06	ADGRG5	ADGRG5_4
ENST00000533462	10.53	2.73314	0.801199	3.41131	0.000646523	0.0251021	CD3G	CD3G_1
ENST00000487425	15.4586	2.73155	0.624575	4.37346	1.22294e-05	0.00112134	LILRB1	LILRB1_12
ENST00000327581	16.73	2.73143	0.869486	3.14143	0.00168125	0.0486522	NT5DC4	NT5DC4_1
ENST00000592885	707.049	2.73111	0.701761	3.89179	9.95079e-05	0.0063956	APOC1	APOC1_4
ENST00000251076	867.709	2.73105	0.681263	4.0088	6.10274e-05	0.00432884	DMXL2	DMXL2_1
ENST00000624687	395.888	2.73009	0.756533	3.60868	0.000307761	0.015002	IGHV1-69-2	IGHV1-69-2_1
ENST00000390315	169.085	2.72633	0.867494	3.14276	0.0016736	0.0485433	IGLV3-10	IGLV3-10_1
ENST00000382548	169.57	2.72611	0.657134	4.14848	3.34683e-05	0.0026406	GZMH	GZMH_3
ENST00000566942	548.322	2.72356	0.572907	4.75392	1.99508e-06	0.000223561	RP11-284N8.3	RP11-284N8.3_1
ENST00000533322	12.6896	2.72219	0.805208	3.38072	0.000722952	0.0271756	RP11-148O21.2	RP11-148O21.2_1
ENST00000495063	29.9632	2.72129	0.852985	3.19031	0.00142119	0.0435327	ABI3BP	ABI3BP_17
ENST00000394808	6.37724	2.71857	0.748689	3.6311	0.000282213	0.0140935	RP1-34L19.1	RP1-34L19.1_1
ENST00000634942	2.83865	2.71609	0.722884	3.75729	0.000171764	0.00975217	BISPR	BISPR_11
ENST00000442252	15.7551	2.71586	0.838882	3.23748	0.00120591	0.0390058	AC002480.5	AC002480.5_1
ENST00000497961	23.3871	2.71542	0.624915	4.34527	1.39105e-05	0.00125526	RP11-242C19.2	RP11-242C19.2_1
ENST00000229135	406.53	2.71508	0.56421	4.81219	1.49286e-06	0.000170742	IFNG	IFNG_1
ENST00000517927	770.153	2.71388	0.75561	3.59164	0.000328599	0.0157455	MIR3142HG	MIR3142HG_1
ENST00000295756	366.15	2.71273	0.59044	4.59443	4.33931e-06	0.000452987	TRAT1	TRAT1_1
ENST00000390433	43.5401	2.71207	0.702426	3.86101	0.000112921	0.0070595	TRAV12-1	TRAV12-1_1
ENST00000218758	153.998	2.71018	0.724609	3.7402	0.000183873	0.0102825	ACP5	ACP5_1
ENST00000510754	4.06749	2.7096	0.845979	3.20291	0.00136046	0.0423317	RP11-834C11.7	RP11-834C11.7_4
ENST00000464329	104.208	2.70928	0.645459	4.19745	2.69942e-05	0.0022004	CD53	CD53_5
ENST00000381568	58.4549	2.70633	0.708717	3.81863	0.000134194	0.00803202	APOBEC3D	APOBEC3D_1
ENST00000558409	8.49506	2.704	0.700386	3.86073	0.000113048	0.00706244	PLCB2	PLCB2_12
ENST00000413409	23.3727	2.69965	0.642834	4.19961	2.67378e-05	0.00218755	PTPRC	PTPRC_8
ENST00000557614	11.2765	2.69928	0.670975	4.02291	5.74823e-05	0.00412029	WARS	WARS_8
ENST00000611462	42.462	2.69573	0.617965	4.36227	1.28721e-05	0.00117111	TRBV10-3	TRBV10-3_1
ENST00000334409	202.363	2.69505	0.528418	5.10023	3.39245e-07	4.33979e-05	PDCD1	PDCD1_1
ENST00000542875	15.0096	2.69267	0.782321	3.4419	0.000577653	0.0234033	RP11-81H14.2	RP11-81H14.2_8
ENST00000533312	35.1568	2.6891	0.734718	3.66005	0.000252168	0.012986	FCMR	FCMR_9
ENST00000415237	168.666	2.68752	0.685929	3.91807	8.92607e-05	0.00584014	AC004988.1	AC004988.1_1
ENST00000530178	41.9051	2.68605	0.704236	3.81413	0.000136662	0.00813573	IL10RA	IL10RA_9
ENST00000598134	16.4468	2.68404	0.699115	3.8392	0.000123434	0.0075462	CD37	CD37_11
ENST00000390439	30.7175	2.68391	0.620276	4.32695	1.51186e-05	0.00133836	TRAV13-2	TRAV13-2_1
ENST00000541380	49.8178	2.67918	0.759549	3.52733	0.000419767	0.0186407	ARHGDIB	ARHGDIB_8
ENST00000487271	10.2283	2.67749	0.653732	4.0957	4.20899e-05	0.003201	TRAF3IP3	TRAF3IP3_10
ENST00000390633	419.876	2.67739	0.775029	3.45457	0.000551177	0.022652	IGHV1-69	IGHV1-69_1
ENST00000503786	5455.62	2.67648	0.796242	3.36139	0.000775502	0.0286641	CHIT1	CHIT1_6
ENST00000361427	774.155	2.67018	0.729515	3.66022	0.000251999	0.0129849	HMGN2	HMGN2_8
ENST00000480000	2.76683	2.66825	0.817934	3.26218	0.00110559	0.036656	APOBEC3G	APOBEC3G_4
ENST00000573076	288.507	2.66728	0.585793	4.55327	5.28178e-06	0.000541163	PDE6G	PDE6G_2
ENST00000390543	16935	2.66421	0.735344	3.62308	0.00029111	0.0143944	IGHG4	IGHG4_1
ENST00000489356	15.8602	2.66256	0.667472	3.98902	6.63464e-05	0.00460083	FGD2	FGD2_1
ENST00000323777	16.9399	2.6558	0.639861	4.15059	3.31622e-05	0.00262112	HSF5	HSF5_1
ENST00000477586	40.1162	2.65536	0.5833	4.5523	5.30619e-06	0.000542408	DENND2D	DENND2D_6
ENST00000584502	92.3032	2.65282	0.745749	3.55725	0.000374751	0.0173235	CD68	CD68_3
ENST00000559795	16.6237	2.65257	0.650225	4.07947	4.51393e-05	0.00338458	PSTPIP1	PSTPIP1_5
ENST00000471220	15.8219	2.65249	0.752344	3.52564	0.000422458	0.0187269	CD53	CD53_2
ENST00000375894	179.253	2.65046	0.804823	3.29322	0.000990483	0.0339456	CTSL	CTSL_3
ENST00000331148	202.042	2.65027	0.712999	3.71707	0.000201544	0.0109862	CLSTN3	CLSTN3_15
ENST00000483797	3.90379	2.64897	0.758053	3.49444	0.000475061	0.0203456	PNKD	PNKD_8
ENST00000371837	156.19	2.64768	0.796179	3.32548	0.000882656	0.0314052	LIPA	LIPA_2
ENST00000580514	3.61963	2.64546	0.768074	3.44427	0.0005726	0.0232838	RN7SL32P	RN7SL32P_1
ENST00000390437	63.9392	2.64289	0.642569	4.113	3.90549e-05	0.00300225	TRAV12-2	TRAV12-2_1
ENST00000524500	12.0153	2.64283	0.820517	3.22094	0.00127773	0.0405807	CTSB	CTSB_26
ENST00000570546	126.897	2.64032	0.747138	3.53391	0.000409458	0.0183343	CIITA	CIITA_5
ENST00000578495	13.9719	2.63731	0.640463	4.11781	3.82486e-05	0.0029649	EIF4A1	EIF4A1_9
ENST00000565307	126.13	2.63674	0.606855	4.34492	1.39328e-05	0.00125599	RP11-212I21.2	RP11-212I21.2_3
ENST00000500365	177.613	2.63613	0.523106	5.03938	4.67032e-07	5.78232e-05	PCED1B-AS1	PCED1B-AS1_11
ENST00000393705	168.186	2.63196	0.812749	3.23834	0.00120227	0.0389888	IL18BP	IL18BP_3
ENST00000390265	1180.93	2.63081	0.73707	3.56928	0.000357958	0.0167572	IGKV1D-33	IGKV1D-33_1
ENST00000361112	70.6652	2.63054	0.5398	4.87317	1.09822e-06	0.000128596	SLFN12L	SLFN12L_4
ENST00000597025	19.6185	2.63001	0.569812	4.61557	3.92018e-06	0.00041264	RASAL3	RASAL3_6
ENST00000546785	2.71259	2.62831	0.839631	3.13032	0.00174614	0.0497421	SDS	SDS_6
ENST00000476492	29.5736	2.62811	0.59397	4.42465	9.66006e-06	0.000909731	LAPTM5	LAPTM5_3
ENST00000622410	181.098	2.62723	0.760818	3.45317	0.000554041	0.0227353	RP11-294C11.2	RP11-294C11.2_1
ENST00000634222	3.78184	2.62599	0.833077	3.15215	0.00162072	0.0475862	CPNE5	CPNE5_6
ENST00000598218	13.6807	2.62397	0.660868	3.9705	7.17229e-05	0.00490168	GMFG	GMFG_12
ENST00000523369	83.9738	2.61961	0.567762	4.61392	3.95144e-06	0.000415436	LCP2	LCP2_5
ENST00000613788	221.391	2.61813	0.574787	4.55496	5.23947e-06	0.000538073	CD48	CD48_2
ENST00000628927	16.8029	2.61308	0.776998	3.36304	0.000770881	0.028529	RP11-294C11.5	RP11-294C11.5_1
ENST00000413272	147.866	2.6101	0.489769	5.32924	9.86234e-08	1.32281e-05	NUGGC	NUGGC_1
ENST00000619753	16.8354	2.60947	0.667351	3.91019	9.22244e-05	0.00601184	TTLL9	TTLL9_10
ENST00000231228	51.2679	2.60706	0.766164	3.40274	0.000667135	0.025666	IL12B	IL12B_1
ENST00000605895	353.146	2.59862	0.764638	3.3985	0.000677567	0.0259097	RER1	RER1_3
ENST00000417079	42.5748	2.59632	0.540207	4.80615	1.53863e-06	0.000175297	LINC00426	LINC00426_3
ENST00000611740	472.323	2.59449	0.787984	3.29257	0.000992769	0.0339829	IGKV3D-11	IGKV3D-11_1
ENST00000544460	434.294	2.59415	0.476792	5.44085	5.30275e-08	7.31185e-06	TDRD6	TDRD6_1
ENST00000454728	30.3364	2.59378	0.648393	4.00032	6.32568e-05	0.00444424	APOL2	APOL2_5
ENST00000513903	4.15041	2.59294	0.78426	3.30622	0.000945631	0.0329701	SLC1A3	SLC1A3_4
ENST00000390285	572.096	2.59203	0.732055	3.54076	0.000398971	0.0180473	IGLV6-57	IGLV6-57_1
ENST00000552356	891.023	2.59166	0.77041	3.364	0.000768224	0.0284664	IL32	IL32_30
ENST00000390632	109.352	2.59087	0.788403	3.28622	0.00101542	0.0344299	IGHV3-66	IGHV3-66_1
ENST00000377423	3934.32	2.59061	0.646929	4.00448	6.21551e-05	0.00439124	IGKV1-12	IGKV1-12_1
ENST00000429234	26.4406	2.58697	0.642519	4.02629	5.66647e-05	0.00406828	XXbac-BPG181M17.5	XXbac-BPG181M17.5_1
ENST00000390306	2251.33	2.58334	0.770467	3.35295	0.00079954	0.02932	IGLV2-23	IGLV2-23_1
ENST00000481314	94.176	2.58075	0.72818	3.54411	0.000393939	0.0178928	HCLS1	HCLS1_7
ENST00000630242	393.011	2.58003	0.605608	4.26023	2.04217e-05	0.00173494	KIAA0125	KIAA0125_1
ENST00000455253	10.695	2.57773	0.718277	3.58877	0.000332241	0.0158808	AF127936.3	AF127936.3_1
ENST00000556212	28.0829	2.57727	0.640781	4.02207	5.76887e-05	0.00413175	RP11-638I2.9	RP11-638I2.9_1
ENST00000597602	5.73406	2.57661	0.734817	3.50646	0.000454111	0.0197154	CD37	CD37_12
ENST00000557788	168.999	2.57457	0.758973	3.39217	0.000693413	0.0262956	IGHV4OR15-8	IGHV4OR15-8_1
ENST00000427721	103.451	2.57441	0.674202	3.81846	0.000134289	0.00803228	RP11-295K3.1	RP11-295K3.1_1
ENST00000355484	12.221	2.57387	0.74948	3.4342	0.000594296	0.0238114	FADS2	FADS2_12
ENST00000371369	564.403	2.57015	0.601169	4.27525	1.90923e-05	0.00164425	TMEM255A	TMEM255A_2
ENST00000390436	86.0685	2.5695	0.563843	4.55712	5.1859e-06	0.00053381	TRAV13-1	TRAV13-1_1
ENST00000390435	44.0474	2.56808	0.570497	4.50148	6.74822e-06	0.000668957	TRAV8-3	TRAV8-3_1
ENST00000286758	858.865	2.56647	0.65376	3.92571	8.64756e-05	0.00568734	CXCL13	CXCL13_1
ENST00000586638	548.989	2.56607	0.697674	3.67804	0.000235033	0.0123552	APOC1	APOC1_8
ENST00000468959	94.3709	2.56572	0.720827	3.55941	0.000371689	0.0172089	GBP1	GBP1_4
ENST00000605509	398.392	2.56317	0.733978	3.49217	0.000479115	0.0204697	CCL5	CCL5_3
ENST00000490007	142.766	2.56156	0.673783	3.80175	0.000143677	0.00845105	IGLV2-34	IGLV2-34_1
ENST00000623969	135.68	2.56132	0.573991	4.46229	8.10889e-06	0.000781951	RP4-671O14.5	RP4-671O14.5_1
ENST00000631386	140.859	2.56106	0.781193	3.2784	0.00104397	0.0350994	CH17-212P11.4	CH17-212P11.4_1
ENST00000605819	5.29564	2.5606	0.670426	3.81937	0.000133795	0.00801357	BIN2	BIN2_7
ENST00000375098	46.5298	2.55479	0.770473	3.31588	0.000913561	0.0321303	TRIM14	TRIM14_1
ENST00000526004	25.4267	2.55479	0.740918	3.44814	0.000564456	0.0230161	GZMB	GZMB_9
ENST00000630806	19.468	2.55387	0.707753	3.60843	0.000308057	0.015002	C2-AS1	C2-AS1_1
ENST00000505896	147.311	2.55381	0.721311	3.54052	0.000399347	0.018055	EMB	EMB_2
ENST00000390270	1742.94	2.54827	0.73287	3.47711	0.000506843	0.0213053	IGKV3D-20	IGKV3D-20_1
ENST00000495306	7.60876	2.54809	0.73338	3.47445	0.000511893	0.0214549	SH2D2A	SH2D2A_6
ENST00000439871	1007.21	2.54728	0.756183	3.3686	0.000755501	0.0281157	CXCR2P1	CXCR2P1_1
ENST00000598095	282.046	2.54408	0.733499	3.46841	0.000523546	0.0218204	CD37	CD37_3
ENST00000243347	1040	2.54221	0.642842	3.95464	7.66484e-05	0.0051935	TNFAIP6	TNFAIP6_1
ENST00000508090	13.7644	2.53972	0.767791	3.30782	0.000940243	0.0328469	MGAT1	MGAT1_23
ENST00000390240	232.939	2.53895	0.710137	3.5753	0.000349826	0.0165251	IGKJ3	IGKJ3_1
ENST00000481065	74.3653	2.53615	0.804216	3.15357	0.00161286	0.0474184	TIGIT	TIGIT_2
ENST00000492076	32.0635	2.53585	0.744406	3.40654	0.000657921	0.0253998	SLC20A1	SLC20A1_8
ENST00000482769	1173.71	2.53518	0.670221	3.7826	0.000155196	0.00902071	IGKV2-28	IGKV2-28_1
ENST00000370459	4636.03	2.5345	0.54843	4.62137	3.81215e-06	0.000402705	GBP5	GBP5_3
ENST00000588625	788.156	2.53282	0.665581	3.80543	0.000141559	0.00834315	ACP5	ACP5_6
ENST00000469578	47.8038	2.53259	0.744058	3.40375	0.000664671	0.0256046	RGS1	RGS1_5
ENST00000302495	1964.26	2.5297	0.617	4.1	4.13157e-05	0.00315568	HTRA4	HTRA4_1
ENST00000336233	22387.7	2.52953	0.779584	3.24472	0.00117566	0.038347	LIPA	LIPA_1
ENST00000483793	1100.12	2.526	0.453779	5.56658	2.5979e-08	3.63887e-06	PARP15	PARP15_2
ENST00000540684	43.8317	2.52589	0.72433	3.4872	0.000488097	0.0206965	LINC00944	LINC00944_1
ENST00000393056	27.1691	2.52534	0.780064	3.23736	0.00120643	0.0390058	DBH	DBH_1
ENST00000498457	26.07	2.52324	0.66058	3.81973	0.000133596	0.00801249	RP11-292E2.1	RP11-292E2.1_1
ENST00000527777	16.2459	2.52273	0.571367	4.41525	1.00893e-05	0.000946124	CD3G	CD3G_2
ENST00000509655	7.15401	2.5213	0.800133	3.1511	0.00162659	0.0476954	CTB-109A12.1	CTB-109A12.1_2
ENST00000390387	53.9963	2.52096	0.572613	4.40255	1.06985e-05	0.000993782	TRBV3-1	TRBV3-1_1
ENST00000359195	232.314	2.5208	0.790876	3.18736	0.0014358	0.0437873	PIK3CG	PIK3CG_4
ENST00000464162	396.448	2.52046	0.714273	3.52871	0.000417586	0.0185854	IGKV1-6	IGKV1-6_1
ENST00000475472	89.444	2.51809	0.688318	3.65833	0.000253867	0.0130205	FGR	FGR_6
ENST00000532980	79.025	2.5178	0.715733	3.51779	0.000435162	0.0190516	RP11-1036E20.7	RP11-1036E20.7_1
ENST00000390598	758.091	2.51666	0.709544	3.54688	0.000389828	0.0177699	IGHV3-7	IGHV3-7_1
ENST00000390445	75.4174	2.51453	0.66648	3.77286	0.000161388	0.00930126	TRAV17	TRAV17_1
ENST00000390630	288.422	2.51412	0.734522	3.42279	0.000619811	0.0245495	IGHV4-61	IGHV4-61_1
ENST00000592062	40.6898	2.51329	0.767564	3.27438	0.00105896	0.0354804	TRMT1	TRMT1_5
ENST00000439013	73.8217	2.5116	0.408725	6.14497	7.99775e-10	1.4103e-07	RARRES3	RARRES3_2
ENST00000597212	18.154	2.51033	0.737579	3.40347	0.000665347	0.0256083	DMKN	DMKN_25
ENST00000510044	1011.82	2.50992	0.612329	4.09896	4.15005e-05	0.00316706	CHCHD6	CHCHD6_8
ENST00000228434	1098.25	2.50978	0.613762	4.08918	4.32906e-05	0.00327544	CD69	CD69_1
ENST00000607746	234.733	2.50935	0.610421	4.11085	3.94212e-05	0.00302664	LINC01215	LINC01215_1
ENST00000478525	8.16741	2.50579	0.699031	3.58466	0.000337514	0.0160895	HPS3	HPS3_7
ENST00000373209	1202.66	2.50571	0.687111	3.64672	0.000265604	0.0134587	PRF1	PRF1_1
ENST00000461203	6.73332	2.50529	0.762382	3.28613	0.00101575	0.0344299	C5orf56	C5orf56_2
ENST00000377032	542.696	2.5023	0.722318	3.46426	0.000531692	0.0220974	IGKV1D-12	IGKV1D-12_1
ENST00000420226	13.83	2.50054	0.652147	3.83432	0.000125913	0.00763376	TM4SF19-AS1	TM4SF19-AS1_1
ENST00000504634	5.11306	2.49754	0.741905	3.36639	0.000761582	0.0283032	NEDD9	NEDD9_12
ENST00000621431	11.9764	2.49692	0.735659	3.39412	0.000688489	0.0261626	RP11-404F10.2	RP11-404F10.2_4
ENST00000397033	771.62	2.49661	0.623036	4.00716	6.14534e-05	0.0043486	ITGA4	ITGA4_3
ENST00000574081	1326.78	2.49633	0.54341	4.59382	4.35195e-06	0.000453237	SCIMP	SCIMP_1
ENST00000488269	11.9002	2.49153	0.707177	3.52321	0.000426359	0.0187991	ARHGAP4	ARHGAP4_20
ENST00000500323	72.5209	2.4902	0.700418	3.55531	0.00037754	0.0174069	DOK3	DOK3_2
ENST00000221972	718.904	2.48978	0.574642	4.33276	1.47253e-05	0.00131009	CD79A	CD79A_1
ENST00000390242	77.3055	2.48973	0.731802	3.40219	0.000668472	0.0256951	IGKJ1	IGKJ1_1
ENST00000390452	36.8527	2.48596	0.705602	3.52317	0.000426422	0.0187991	TRDV1	TRDV1_1
ENST00000536772	4.34289	2.48543	0.761951	3.26194	0.00110654	0.0366735	HIP1R	HIP1R_4
ENST00000390442	54.8889	2.48116	0.72955	3.40094	0.000671538	0.0257794	TRAV12-3	TRAV12-3_1
ENST00000411956	14.2147	2.47781	0.571107	4.33861	1.43386e-05	0.00128213	AP001056.1	AP001056.1_1
ENST00000432233	395.731	2.47676	0.607427	4.07746	4.5531e-05	0.00340709	LILRA5	LILRA5_1
ENST00000299663	3164.15	2.47627	0.605901	4.08693	4.37118e-05	0.00330166	CLEC4E	CLEC4E_1
ENST00000494910	20.1409	2.47603	0.677653	3.65383	0.000258357	0.0131972	IFI44L	IFI44L_10
ENST00000392617	23.5423	2.47514	0.677242	3.65473	0.000257456	0.0131664	RAB37	RAB37_3
ENST00000565443	246.493	2.47376	0.783069	3.15906	0.00158279	0.0467985	PARP6	PARP6_11
ENST00000311122	17.8816	2.47243	0.761066	3.24864	0.00115959	0.0379592	C10orf76	C10orf76_5
ENST00000312371	151.889	2.47172	0.78067	3.16615	0.00154472	0.0460264	AMZ1	AMZ1_1
ENST00000454561	48.6992	2.47041	0.715703	3.45172	0.000557018	0.0227968	TRBV5-4	TRBV5-4_1
ENST00000493802	42.6568	2.46911	0.72546	3.4035	0.000665278	0.0256083	GBP2	GBP2_3
ENST00000579009	44.9708	2.46837	0.635048	3.88691	0.000101528	0.0064909	TNFRSF13B	TNFRSF13B_4
ENST00000438926	70.4734	2.46816	0.625681	3.94475	7.98817e-05	0.00536528	SLC12A3	SLC12A3_2
ENST00000615230	411.608	2.46807	0.493191	5.00428	5.60703e-07	6.83039e-05	TNFRSF9	TNFRSF9_1
ENST00000297581	479.384	2.46773	0.659404	3.74237	0.000182295	0.0102071	DCSTAMP	DCSTAMP_4
ENST00000633713	17.8177	2.4654	0.546495	4.5113	6.44318e-06	0.000643766	TRBJ1-6	TRBJ1-6_1
ENST00000633780	7.47913	2.46073	0.739643	3.32691	0.000878135	0.0313073	TRBJ1-3	TRBJ1-3_1
ENST00000482871	6.81733	2.45967	0.778657	3.15886	0.00158387	0.0467991	MSL3	MSL3_11
ENST00000417767	5.47214	2.45907	0.64463	3.8147	0.00013635	0.00812809	PARVG	PARVG_6
ENST00000453166	1162.91	2.45895	0.705528	3.48526	0.000491665	0.0208249	IGKV2D-28	IGKV2D-28_1
ENST00000431027	10.9252	2.45878	0.76948	3.19538	0.00139648	0.0431113	RP3-340N1.2	RP3-340N1.2_2
ENST00000560701	21.8096	2.45656	0.61353	4.00398	6.22851e-05	0.00439432	PLCB2	PLCB2_10
ENST00000381605	648.299	2.45505	0.526308	4.66467	3.0911e-06	0.000332083	SIRPB1	SIRPB1_1
ENST00000390298	232.005	2.45232	0.716216	3.42399	0.000617082	0.0244633	IGLV7-43	IGLV7-43_1
ENST00000466915	50.9246	2.45103	0.723508	3.3877	0.000704813	0.0265954	FCGR1B	FCGR1B_10
ENST00000595217	321.821	2.4471	0.56902	4.30055	1.70376e-05	0.00149331	NKG7	NKG7_1
ENST00000509290	8.6461	2.44455	0.674114	3.62631	0.000287501	0.0142421	SEL1L3	SEL1L3_8
ENST00000495870	18.9412	2.44061	0.614756	3.97004	7.18597e-05	0.00490168	CCRL2	CCRL2_2
ENST00000603660	1007.25	2.44	0.718265	3.39708	0.000681103	0.0259888	IGHV3-30	IGHV3-30_1
ENST00000216341	1097.03	2.43998	0.492787	4.95139	7.36834e-07	8.85041e-05	GZMB	GZMB_2
ENST00000543763	321.768	2.43945	0.561689	4.34306	1.40512e-05	0.00126434	KIAA1551	KIAA1551_8
ENST00000563615	5.69409	2.43879	0.770375	3.16572	0.00154698	0.0460474	ITGAL	ITGAL_16
ENST00000487428	4.90098	2.43697	0.764864	3.18615	0.00144179	0.0439508	PTPRE	PTPRE_7
ENST00000390434	39.1545	2.43543	0.645041	3.77562	0.000159611	0.00922285	TRAV8-2	TRAV8-2_1
ENST00000476798	84.8066	2.43465	0.595787	4.08645	4.38022e-05	0.00330566	SCML4	SCML4_4
ENST00000367553	5039.99	2.43451	0.731834	3.32659	0.000879144	0.0313307	NPL	NPL_8
ENST00000430694	33033.2	2.43233	0.674972	3.6036	0.000313837	0.0152147	IGKC	IGKC_2
ENST00000621562	6.42076	2.43085	0.600742	4.04641	5.20094e-05	0.00380188	U1	U1_6
ENST00000053243	164.031	2.42979	0.762329	3.18733	0.00143593	0.0437873	TNFRSF17	TNFRSF17_1
ENST00000613136	8.06934	2.42848	0.614688	3.95075	7.79067e-05	0.00526057	CD22	CD22_32
ENST00000264246	134.009	2.42579	0.734497	3.30265	0.000957758	0.0332175	CD80	CD80_1
ENST00000426402	28.1032	2.42273	0.51355	4.71761	2.38637e-06	0.000262424	TRGV2	TRGV2_1
ENST00000554072	7.12085	2.41984	0.742898	3.2573	0.00112476	0.0371384	SLC38A6	SLC38A6_15
ENST00000427865	95.2667	2.41688	0.668036	3.61788	0.000297027	0.014624	MGAT1	MGAT1_5
ENST00000277942	141.589	2.41616	0.698897	3.45711	0.00054601	0.0225023	NPFFR1	NPFFR1_1
ENST00000487676	10792.9	2.4156	0.694766	3.47685	0.000507338	0.0213053	HLA-DQB1	HLA-DQB1_1
ENST00000399036	724.724	2.41086	0.605509	3.98154	6.84709e-05	0.00471874	CCRL2	CCRL2_1
ENST00000497377	9731.68	2.41024	0.536438	4.49305	7.02116e-06	0.000690566	HLA-B	HLA-B_3
ENST00000377050	9599.44	2.41001	0.565999	4.25798	2.06279e-05	0.00174911	UBD	UBD_1
ENST00000543307	246.168	2.4076	0.563151	4.27523	1.90941e-05	0.00164425	FXYD5	FXYD5_2
ENST00000057513	61.4248	2.40699	0.765234	3.14543	0.00165841	0.0483243	TNIP3	TNIP3_1
ENST00000216338	1290.16	2.40216	0.496748	4.83578	1.32628e-06	0.000153073	GZMH	GZMH_1
ENST00000543677	8.86982	2.3999	0.709904	3.3806	0.000723281	0.0271765	OASL	OASL_4
ENST00000471368	17.5656	2.39794	0.639164	3.75168	0.000175652	0.00991673	TRAF3IP3	TRAF3IP3_14
ENST00000588524	72.3084	2.39542	0.48563	4.9326	8.11433e-07	9.69384e-05	ACP5	ACP5_7
ENST00000442633	51.7274	2.39433	0.621534	3.85229	0.000117019	0.0072491	TM4SF19-TCTEX1D2	TM4SF19-TCTEX1D2_1
ENST00000604400	73.9755	2.39103	0.609981	3.91984	8.86086e-05	0.00580606	HEATR9	HEATR9_1
ENST00000419652	79.7119	2.39071	0.550513	4.34269	1.40746e-05	0.00126491	NR1H3	NR1H3_19
ENST00000481849	7202.61	2.38782	0.560336	4.2614	2.03153e-05	0.00172922	HLA-B	HLA-B_2
ENST00000279477	364.511	2.38768	0.561213	4.25451	2.09511e-05	0.00177142	SIRPB1	SIRPB1_13
ENST00000492167	5299.38	2.38498	0.669803	3.56072	0.000369845	0.0171684	IGKV3-20	IGKV3-20_1
ENST00000493208	34.2331	2.38293	0.673181	3.53981	0.000400418	0.0180758	IRF1	IRF1_11
ENST00000613775	77.9792	2.38282	0.752316	3.16731	0.00153856	0.0459358	IGKV1OR1-1	IGKV1OR1-1_1
ENST00000505428	110.226	2.37961	0.67894	3.50489	0.000456798	0.0197836	FYB	FYB_3
ENST00000343295	146.589	2.37901	0.54398	4.37333	1.22364e-05	0.00112134	IDO2	IDO2_1
ENST00000360844	483.98	2.37762	0.582973	4.07844	4.53383e-05	0.00339554	SIGLEC14	SIGLEC14_1
ENST00000368039	154.033	2.37496	0.532012	4.46411	8.04034e-06	0.000776187	LY9	LY9_5
ENST00000429730	284.317	2.37365	0.722722	3.28432	0.00102228	0.0345668	AC079767.4	AC079767.4_1
ENST00000390615	1052	2.37315	0.75507	3.14296	0.0016725	0.0485431	IGHV3-33	IGHV3-33_1
ENST00000452684	102.707	2.37099	0.663978	3.57089	0.000355775	0.0167341	SOD2	SOD2_15
ENST00000474050	164.571	2.36988	0.678941	3.49056	0.000482014	0.0205341	GLIPR2	GLIPR2_5
ENST00000442306	77.9992	2.36969	0.750932	3.15567	0.00160132	0.0472042	IGKV1OR10-1	IGKV1OR10-1_1
ENST00000614926	19.2244	2.36732	0.618499	3.82752	0.000129439	0.00782148	DRAM1	DRAM1_5
ENST00000566206	9.88227	2.36709	0.581812	4.06847	4.73227e-05	0.00351737	CYLD	CYLD_6
ENST00000530010	56.3862	2.3655	0.662595	3.57005	0.000356918	0.016744	CTSH	CTSH_15
ENST00000368140	406.123	2.36521	0.594058	3.98145	6.84965e-05	0.00471874	PYHIN1	PYHIN1_2
ENST00000375105	6708.52	2.36508	0.694188	3.40698	0.000656863	0.0253811	PLA2G2D	PLA2G2D_1
ENST00000393485	371.651	2.36374	0.585711	4.03568	5.44446e-05	0.003928	TFEC	TFEC_5
ENST00000506725	15.2974	2.36347	0.753377	3.13717	0.0017059	0.0491097	SLC1A3	SLC1A3_8
ENST00000472543	325.864	2.36017	0.676667	3.48793	0.000486783	0.0206775	FCGR1B	FCGR1B_5
ENST00000392254	28.5326	2.35764	0.583941	4.03747	5.40318e-05	0.00391111	PYHIN1	PYHIN1_4
ENST00000453173	39.6255	2.34493	0.746126	3.14281	0.00167332	0.0485433	FCGR1B	FCGR1B_1
ENST00000520531	22.8484	2.34463	0.696121	3.36814	0.000756779	0.0281484	LY6E	LY6E_5
ENST00000429796	14.1978	2.34181	0.721247	3.24689	0.00116674	0.0381545	AC067945.4	AC067945.4_2
ENST00000615565	46.9142	2.34039	0.634819	3.6867	0.00022718	0.0120137	FCGR1B	FCGR1B_6
ENST00000562138	56.2597	2.33958	0.629012	3.71946	0.000199651	0.0109165	ITGAX	ITGAX_7
ENST00000423282	53.1101	2.3377	0.57557	4.06154	4.87502e-05	0.00360682	STAT1	STAT1_5
ENST00000409202	2489.97	2.33708	0.493045	4.7401	2.1361e-06	0.000236962	ARHGAP25	ARHGAP25_4
ENST00000405206	27.7256	2.33558	0.719521	3.24601	0.00117034	0.0382158	CYTH4	CYTH4_4
ENST00000535676	19.8085	2.33534	0.679182	3.43846	0.000585042	0.0235843	ARHGDIB	ARHGDIB_7
ENST00000554189	18.1244	2.33411	0.732815	3.18513	0.00144689	0.0440454	LGMN	LGMN_10
ENST00000367459	1326.46	2.33408	0.744494	3.13513	0.0017178	0.0492153	RGS1	RGS1_1
ENST00000597597	166.9	2.33338	0.607996	3.83782	0.000124133	0.00756453	ZNF83	ZNF83_5
ENST00000470261	10.1875	2.32865	0.642006	3.62714	0.000286575	0.0142121	CHN2	CHN2_10
ENST00000476613	12.4418	2.32678	0.584278	3.98231	6.82484e-05	0.00471633	IRF1	IRF1_10
ENST00000544107	25.193	2.32541	0.598968	3.88235	0.00010345	0.00659311	RARRES3	RARRES3_4
ENST00000496915	7.34319	2.32382	0.603122	3.85299	0.000116685	0.00723526	PREX1	PREX1_3
ENST00000330953	357.59	2.32315	0.607447	3.82444	0.000131067	0.00789829	CCR4	CCR4_1
ENST00000374045	653.72	2.32294	0.502315	4.62446	3.75571e-06	0.000398168	TNFSF15	TNFSF15_1
ENST00000489551	46.1853	2.32281	0.704357	3.29778	0.000974537	0.0335811	CSF3R	CSF3R_14
ENST00000602321	48.3713	2.32272	0.456328	5.09003	3.58014e-07	4.54704e-05	RLTPR	RLTPR_6
ENST00000261651	64.7439	2.32265	0.679993	3.41569	0.000636202	0.02492	TBC1D27	TBC1D27_1
ENST00000432071	812.64	2.32121	0.613977	3.78062	0.000156438	0.00907507	VAMP8	VAMP8_1
ENST00000609796	41.0711	2.31737	0.698132	3.31939	0.000902156	0.0318939	SIRPB2	SIRPB2_8
ENST00000617347	52.5343	2.31659	0.556442	4.16323	3.13779e-05	0.00250921	TRBV12-4	TRBV12-4_1
ENST00000612787	101.357	2.31067	0.629198	3.67241	0.000240273	0.0125487	TRBV7-9	TRBV7-9_1
ENST00000484592	4.68209	2.30932	0.716074	3.22498	0.00125983	0.0401986	AKR1B1	AKR1B1_11
ENST00000504186	31.1789	2.30922	0.455378	5.07101	3.95711e-07	4.96879e-05	ANKRD13D	ANKRD13D_10
ENST00000623300	237.29	2.3066	0.456674	5.05086	4.39821e-07	5.48376e-05	RP1-47M23.3	RP1-47M23.3_1
ENST00000482886	9.43482	2.30494	0.509892	4.52045	6.17083e-06	0.000618649	CFB	CFB_9
ENST00000532917	867.075	2.30466	0.428173	5.38256	7.34348e-08	9.97046e-06	CD3G	CD3G_4
ENST00000456917	537.525	2.30367	0.587151	3.92347	8.72837e-05	0.00573197	MIR155HG	MIR155HG_1
ENST00000390444	32.2648	2.30356	0.694272	3.31795	0.000906797	0.0319941	TRAV16	TRAV16_1
ENST00000563874	560.144	2.30277	0.484219	4.75564	1.9782e-06	0.00022195	CLN3	CLN3_8
ENST00000400882	394.862	2.30219	0.665412	3.4598	0.000540576	0.0223512	CCRL2	CCRL2_6
ENST00000634383	42.1672	2.30163	0.685524	3.35748	0.000786568	0.0289938	TRBV6-2	TRBV6-2_1
ENST00000589781	357.425	2.29383	0.650336	3.52715	0.00042006	0.0186407	APOC1	APOC1_5
ENST00000390341	52.6947	2.29102	0.564118	4.06125	4.88113e-05	0.00360682	TRGV10	TRGV10_1
ENST00000479435	20.9533	2.28981	0.679757	3.36857	0.000755584	0.0281157	TNFSF13B	TNFSF13B_5
ENST00000549820	62.4259	2.28524	0.643188	3.55299	0.000380881	0.0174972	OAS1	OAS1_5
ENST00000495131	215.705	2.28274	0.645122	3.53847	0.000402459	0.0181486	GBP1	GBP1_5
ENST00000496963	10.0569	2.28033	0.650886	3.50343	0.000459314	0.0198537	TSPAN33	TSPAN33_2
ENST00000479992	332.526	2.27726	0.718539	3.16929	0.00152813	0.0457323	RPL13A	RPL13A_7
ENST00000236147	2077.79	2.27483	0.482346	4.71619	2.40303e-06	0.000263927	SELL	SELL_1
ENST00000354922	212.707	2.27311	0.626581	3.6278	0.000285846	0.014192	PNRC1	PNRC1_3
ENST00000474788	91.1063	2.27257	0.641513	3.54251	0.000396343	0.0179743	PLEK	PLEK_2
ENST00000540396	16.8784	2.27191	0.625437	3.63252	0.000280667	0.0140488	BTG1P1	BTG1P1_1
ENST00000480375	22.3046	2.27173	0.656578	3.45995	0.000540283	0.0223496	LILRB1	LILRB1_13
ENST00000370473	14357.1	2.26968	0.478094	4.74735	2.06102e-06	0.000230076	GBP1	GBP1_1
ENST00000503467	435.912	2.269	0.635048	3.57295	0.000352982	0.0166564	LAP3	LAP3_11
ENST00000558573	34.1353	2.26884	0.647865	3.50203	0.000461724	0.0199384	PATL2	PATL2_9
ENST00000493635	544.974	2.2686	0.422991	5.36323	8.17468e-08	1.1059e-05	FGD2	FGD2_10
ENST00000390369	6.92346	2.26786	0.676215	3.35376	0.000797207	0.0292821	TRBV7-4	TRBV7-4_1
ENST00000583810	92.9462	2.26784	0.509851	4.44805	8.66525e-06	0.000831075	PIK3R5	PIK3R5_8
ENST00000237696	2204.52	2.26477	0.520588	4.3504	1.35888e-05	0.00122873	RARRES1	RARRES1_1
ENST00000533849	12.8767	2.26457	0.70407	3.2164	0.00129809	0.0410548	MS4A7	MS4A7_12
ENST00000260908	44.1763	2.26085	0.678418	3.33253	0.000860603	0.0308437	SLFN12L	SLFN12L_3
ENST00000473381	170.366	2.25807	0.639076	3.53334	0.000410352	0.0183551	UBASH3A	UBASH3A_9
ENST00000471444	2.6972	2.25669	0.693475	3.25418	0.0011372	0.0374278	RARRES1	RARRES1_4
ENST00000525643	242.676	2.25634	0.642962	3.50929	0.000449304	0.0195643	IL32	IL32_12
ENST00000221978	2012.72	2.25398	0.539435	4.17841	2.93552e-05	0.00237102	NKG7	NKG7_2
ENST00000468856	65.9665	2.25313	0.56038	4.02072	5.80202e-05	0.00414914	RASGRP3	RASGRP3_17
ENST00000261292	319.445	2.24913	0.555745	4.04704	5.18687e-05	0.00379473	LIPG	LIPG_3
ENST00000525549	27.7778	2.24666	0.656826	3.42048	0.000625096	0.0246778	MS4A6A	MS4A6A_12
ENST00000525467	93.606	2.2463	0.651828	3.44615	0.000568626	0.0231435	IL10RA	IL10RA_11
ENST00000374472	124.55	2.24458	0.630017	3.56272	0.000367026	0.0170734	CNR2	CNR2_1
ENST00000085219	542.484	2.24298	0.548102	4.09226	4.27181e-05	0.00324043	CD22	CD22_22
ENST00000612531	141.464	2.242	0.670767	3.34245	0.000830433	0.0301161	RP11-81H14.1	RP11-81H14.1_1
ENST00000493139	75.5121	2.23868	0.5585	4.00838	6.11357e-05	0.00433305	GBP1	GBP1_7
ENST00000629346	12.5174	2.23785	0.615177	3.63774	0.00027504	0.013826	CHD2	CHD2_4
ENST00000621638	3.24529	2.23364	0.706814	3.16015	0.00157689	0.0467021	MIR6813	MIR6813_1
ENST00000539330	14.0147	2.23222	0.668006	3.34162	0.000832923	0.0301921	UCP2	UCP2_10
ENST00000390322	535.328	2.23198	0.708472	3.15041	0.0016304	0.0477754	IGLJ2	IGLJ2_1
ENST00000393067	779.326	2.22621	0.59874	3.71816	0.000200681	0.0109661	POU2AF1	POU2AF1_1
ENST00000613947	489.542	2.22517	0.541563	4.1088	3.97718e-05	0.00305092	CCL4	CCL4_3
ENST00000426204	25.1056	2.22124	0.669057	3.31996	0.000900307	0.0318413	RP11-202G18.1	RP11-202G18.1_1
ENST00000397278	4382.19	2.21798	0.548882	4.04091	5.32453e-05	0.00387951	APOL1	APOL1_1
ENST00000483882	66.671	2.21462	0.53927	4.1067	4.0135e-05	0.00307345	NR1H3	NR1H3_32
ENST00000571644	3311.88	2.21286	0.707283	3.12868	0.00175593	0.0499012	ITGAX	ITGAX_6
ENST00000534742	19.8254	2.21252	0.607249	3.64352	0.000268935	0.0136041	RP11-326C3.2	RP11-326C3.2_2
ENST00000609349	10.586	2.21186	0.614344	3.60036	0.000317775	0.0153301	RP11-332H14.1	RP11-332H14.1_1
ENST00000632041	9.1491	2.21168	0.578414	3.8237	0.000131465	0.00791152	TRBJ1-4	TRBJ1-4_1
ENST00000460633	25141.6	2.20784	0.633452	3.48541	0.00049139	0.0208233	HLA-DQA1	HLA-DQA1_7
ENST00000471959	71.8735	2.20708	0.497262	4.43847	9.06002e-06	0.000860546	FYN	FYN_9
ENST00000446628	7.02556	2.20658	0.596084	3.70179	0.00021408	0.0114926	CEACAM22P	CEACAM22P_1
ENST00000508800	9.19957	2.20471	0.61647	3.57635	0.000348425	0.0164765	NEDD9	NEDD9_16
ENST00000592908	95.2038	2.20467	0.648153	3.40147	0.000670236	0.0257432	RP11-1094M14.5	RP11-1094M14.5_1
ENST00000268389	7443.95	2.20388	0.525614	4.19296	2.75339e-05	0.00223411	IGSF6	IGSF6_1
ENST00000563180	138.124	2.20212	0.637307	3.45534	0.000549589	0.0226077	IRF8	IRF8_4
ENST00000359358	30.4762	2.20078	0.648255	3.39493	0.000686468	0.0261147	KLHL14	KLHL14_1
ENST00000375887	2463.25	2.19821	0.62274	3.52991	0.000415703	0.0185148	TNFSF13B	TNFSF13B_3
ENST00000568179	3.86532	2.19581	0.694045	3.16379	0.00155731	0.0462616	RP11-521L9.2	RP11-521L9.2_1
ENST00000460892	14.4581	2.19344	0.620244	3.53641	0.000405599	0.0182075	POR	POR_19
ENST00000411342	19.9672	2.1928	0.669276	3.27638	0.00105147	0.0352865	RNA5SP498	RNA5SP498_1
ENST00000590420	426.771	2.19223	0.579461	3.78322	0.000154811	0.00900424	ACP5	ACP5_5
ENST00000469063	18.7913	2.19053	0.623263	3.51461	0.000440395	0.0192616	CECR1	CECR1_7
ENST00000527979	264.39	2.18932	0.657114	3.33173	0.000863085	0.0309202	CASP1	CASP1_4
ENST00000456305	38.6367	2.18868	0.565956	3.86722	0.000110083	0.00692606	FTH1P22	FTH1P22_1
ENST00000582017	161.287	2.18539	0.593317	3.68335	0.000230191	0.0121511	CCL2	CCL2_4
ENST00000442430	161.093	2.18364	0.566875	3.85206	0.000117128	0.0072508	PIM2	PIM2_3
ENST00000420836	17.8916	2.18357	0.629131	3.47077	0.000518964	0.0216804	HNRNPA1P70	HNRNPA1P70_1
ENST00000376049	224.711	2.17901	0.662025	3.29143	0.000996809	0.0340833	AIF1	AIF1_5
ENST00000526892	17.6789	2.17554	0.428359	5.07878	3.79863e-07	4.80385e-05	CTD-2521M24.4	CTD-2521M24.4_1
ENST00000316386	543.136	2.17487	0.485424	4.48035	7.45195e-06	0.000725717	ICOS	ICOS_1
ENST00000486750	6.38419	2.17387	0.636461	3.41557	0.000636495	0.0249204	SP140	SP140_13
ENST00000613525	2016.15	2.17251	0.679851	3.19557	0.00139556	0.0431113	MYO1F	MYO1F_2
ENST00000419573	210.127	2.17036	0.608022	3.56955	0.000357592	0.0167572	RASGRF1	RASGRF1_2
ENST00000494150	176.576	2.17034	0.472882	4.58961	4.44081e-06	0.000461407	APOBEC3G	APOBEC3G_7
ENST00000512747	1916.81	2.16626	0.674481	3.21174	0.00131935	0.041441	IL2RG	IL2RG_3
ENST00000303115	4320.72	2.16562	0.498986	4.34005	1.4245e-05	0.00127835	IL7R	IL7R_4
ENST00000512374	34.4911	2.16311	0.62993	3.43389	0.00059499	0.0238114	SLC1A3	SLC1A3_6
ENST00000509497	8.68448	2.16211	0.544047	3.97412	7.06392e-05	0.00484374	RP11-223C24.1	RP11-223C24.1_1
ENST00000390399	74.955	2.15911	0.556464	3.88006	0.000104433	0.00664596	TRBV27	TRBV27_1
ENST00000488866	4.2953	2.15796	0.651231	3.31366	0.000920846	0.0322967	PPM1B	PPM1B_11
ENST00000549451	44.4361	2.15558	0.609691	3.53553	0.000406959	0.0182473	NCKAP1L	NCKAP1L_7
ENST00000256935	2167.5	2.15545	0.553402	3.89491	9.82334e-05	0.00631978	DOCK2	DOCK2_1
ENST00000544395	5.05188	2.1539	0.67135	3.20831	0.00133519	0.0417654	OR7E149P	OR7E149P_1
ENST00000371030	555.865	2.15204	0.422053	5.09898	3.41481e-07	4.36208e-05	ZNF831	ZNF831_1
ENST00000481215	4.58377	2.15076	0.658386	3.26671	0.00108804	0.0362232	RAC2	RAC2_3
ENST00000534310	40.1069	2.14792	0.650266	3.30315	0.000956062	0.033203	MS4A7	MS4A7_10
ENST00000504385	7.25727	2.14658	0.679872	3.15732	0.00159225	0.0469997	MGAT1	MGAT1_15
ENST00000381577	1582.22	2.14527	0.540772	3.96705	7.27669e-05	0.00495509	CD274	CD274_2
ENST00000341319	2245.99	2.14482	0.604078	3.55056	0.000384411	0.0176137	KLHL6	KLHL6_1
ENST00000474873	11.0978	2.14407	0.670471	3.19787	0.00138449	0.0428847	HPS1	HPS1_14
ENST00000373826	609.612	2.14255	0.476884	4.49282	7.02861e-06	0.000690566	RAB42	RAB42_1
ENST00000634000	13.413	2.14069	0.580483	3.68778	0.000226222	0.0119917	TRBJ1-5	TRBJ1-5_1
ENST00000480276	11.7089	2.14047	0.674553	3.17316	0.00150787	0.0452637	CECR1	CECR1_8
ENST00000476579	48.4615	2.13434	0.618467	3.45101	0.000558492	0.022836	APOL2	APOL2_6
ENST00000498666	1394.37	2.13287	0.623167	3.42262	0.000620197	0.0245538	ITGB2	ITGB2_5
ENST00000489479	34.4197	2.13224	0.663346	3.21437	0.00130733	0.0411996	FCGR1A	FCGR1A_3
ENST00000451528	14.4816	2.12588	0.54318	3.91377	9.0868e-05	0.00594091	ST8SIA4	ST8SIA4_2
ENST00000546671	13.3342	2.12476	0.634443	3.34901	0.000811004	0.0296043	FKBP11	FKBP11_10
ENST00000527031	122.861	2.1244	0.454651	4.6726	2.97416e-06	0.000320688	JAK3	JAK3_1
ENST00000390345	47.9085	2.12223	0.554555	3.82691	0.00012976	0.00783553	TRGV4	TRGV4_1
ENST00000630421	25.844	2.12212	0.592908	3.57917	0.000344692	0.0163261	LINC01232	LINC01232_1
ENST00000538079	583.386	2.12179	0.420331	5.04791	4.46678e-07	5.56142e-05	LAG3	LAG3_1
ENST00000390346	30.3663	2.12165	0.53437	3.97037	7.17613e-05	0.00490168	TRGV3	TRGV3_1
ENST00000479625	114.062	2.12018	0.658668	3.21888	0.0012869	0.0407883	GPNMB	GPNMB_10
ENST00000333360	565.443	2.11949	0.530336	3.99651	6.42819e-05	0.00450553	SELE	SELE_4
ENST00000598529	111.39	2.11737	0.635043	3.33421	0.000855406	0.0306823	MYO1F	MYO1F_15
ENST00000462663	16.101	2.11592	0.66199	3.1963	0.00139202	0.0430565	RARRES1	RARRES1_2
ENST00000469532	29.975	2.11553	0.59079	3.58084	0.000342485	0.0162651	RAC2	RAC2_6
ENST00000390425	38.427	2.1139	0.651894	3.2427	0.00118402	0.0385629	TRAV3	TRAV3_1
ENST00000535658	25.7092	2.11331	0.580398	3.64115	0.000271423	0.0136986	NLRC5	NLRC5_5
ENST00000390417	4.24854	2.11249	0.674414	3.13234	0.0017342	0.0495029	TRBJ2-5	TRBJ2-5_1
ENST00000541505	1047.54	2.1034	0.639821	3.28749	0.00101084	0.0343956	SLC15A3	SLC15A3_3
ENST00000231009	2642.81	2.10331	0.478541	4.39526	1.1064e-05	0.00102344	GZMK	GZMK_1
ENST00000600519	202.454	2.10306	0.527222	3.98894	6.63691e-05	0.00460083	FAM129C	FAM129C_8
ENST00000481263	11.7942	2.10111	0.586332	3.58349	0.000339035	0.0161486	GRAP2	GRAP2_6
ENST00000334448	9.49411	2.09925	0.641576	3.27202	0.00106781	0.0356706	CCDC88C	CCDC88C_4
ENST00000572591	21.744	2.0967	0.656726	3.19265	0.00140973	0.0433316	SCPEP1	SCPEP1_4
ENST00000374975	29877.2	2.09657	0.564836	3.71183	0.000205765	0.0111613	HLA-DRB5	HLA-DRB5_1
ENST00000311507	255.8	2.09643	0.568577	3.68716	0.000226773	0.0120084	PLAC8	PLAC8_1
ENST00000351578	5056.02	2.09337	0.447856	4.67421	2.9509e-06	0.000318568	FYB	FYB_1
ENST00000560083	5991.57	2.09276	0.629673	3.32356	0.00088875	0.031546	RNF213	RNF213_19
ENST00000525569	5.75328	2.09252	0.646413	3.23713	0.00120738	0.0390223	TATDN3	TATDN3_14
ENST00000292303	3480.63	2.09148	0.542065	3.85835	0.000114156	0.00711659	CCR5	CCR5_1
ENST00000246657	1217.36	2.09014	0.472486	4.42371	9.70217e-06	0.000912726	CCR7	CCR7_1
ENST00000536991	16.6414	2.08994	0.607501	3.44022	0.000581231	0.0234945	FADS1	FADS1_2
ENST00000419282	29.5274	2.08848	0.569383	3.66797	0.000244484	0.012716	CD6	CD6_13
ENST00000460535	6.76649	2.08792	0.5074	4.11495	3.8727e-05	0.00299151	RN7SL172P	RN7SL172P_1
ENST00000526769	529.043	2.08564	0.511617	4.07657	4.57052e-05	0.00341435	GVINP1	GVINP1_1
ENST00000337385	42.4232	2.08541	0.539732	3.8638	0.000111637	0.00699404	KCNE1	KCNE1_3
ENST00000510448	111.298	2.08538	0.487218	4.28018	1.86745e-05	0.0016144	SEL1L3	SEL1L3_6
ENST00000284110	57.2192	2.08514	0.510556	4.08406	4.42561e-05	0.00333423	HS3ST3A1	HS3ST3A1_1
ENST00000368059	696.082	2.08311	0.609697	3.41662	0.000634026	0.0248896	SLAMF6	SLAMF6_1
ENST00000468564	2135.85	2.08104	0.426365	4.88088	1.05612e-06	0.000124325	PARVG	PARVG_11
ENST00000368985	43243.1	2.07904	0.522148	3.9817	6.84232e-05	0.00471874	CTSS	CTSS_1
ENST00000553041	3042.46	2.07629	0.544577	3.81267	0.000137471	0.00816745	LTA4H	LTA4H_4
ENST00000559406	2650.38	2.07468	0.662276	3.13265	0.00173236	0.0494854	TNFAIP2	TNFAIP2_6
ENST00000590832	18.7466	2.07374	0.555496	3.73314	0.000189109	0.0104498	ACP5	ACP5_8
ENST00000343150	2742.58	2.07067	0.64746	3.19814	0.00138317	0.0428847	CTSL	CTSL_1
ENST00000218032	1783.77	2.06835	0.579256	3.5707	0.000356032	0.0167341	TLR8	TLR8_1
ENST00000460822	181.807	2.06826	0.638783	3.2378	0.00120453	0.0390058	HPS3	HPS3_6
ENST00000367721	340.787	2.0681	0.421795	4.90308	9.43433e-07	0.000111504	FASLG	FASLG_1
ENST00000467149	29.6143	2.06806	0.605091	3.41777	0.000631354	0.0248069	WIPF1	WIPF1_7
ENST00000601116	171.872	2.06791	0.545122	3.79348	0.00014855	0.00869149	AC006129.2	AC006129.2_2
ENST00000263087	183.915	2.06644	0.466696	4.42782	9.51916e-06	0.000898373	ITGAE	ITGAE_2
ENST00000529694	1660.04	2.06571	0.54288	3.80509	0.000141752	0.00834894	KCNJ5	KCNJ5_1
ENST00000308973	163.015	2.06189	0.580176	3.55391	0.000379548	0.0174632	TLR10	TLR10_1
ENST00000529906	144.588	2.06144	0.439863	4.68655	2.77845e-06	0.000301421	MS4A6A	MS4A6A_11
ENST00000399878	2228.49	2.06028	0.445785	4.62169	3.80624e-06	0.000402705	SEL1L3	SEL1L3_1
ENST00000427089	13.1097	2.05864	0.624897	3.29437	0.000986441	0.0338501	TRGV7	TRGV7_1
ENST00000361421	350.784	2.05433	0.375002	5.47819	4.29697e-08	5.96215e-06	TOX	TOX_1
ENST00000453973	293.674	2.05273	0.60632	3.38555	0.000710346	0.0267472	CAPG	CAPG_2
ENST00000481958	81.8291	2.05188	0.613363	3.34529	0.000821965	0.0298824	APOBEC3G	APOBEC3G_8
ENST00000367066	1454.67	2.05157	0.424818	4.82929	1.37019e-06	0.00015773	TAGAP	TAGAP_1
ENST00000500989	758.024	2.04998	0.516187	3.97138	7.14568e-05	0.00489601	LINC00861	LINC00861_4
ENST00000561156	21.3559	2.04965	0.532709	3.84759	0.000119283	0.00734315	TNFAIP2	TNFAIP2_9
ENST00000438047	103.842	2.04878	0.586493	3.49328	0.000477134	0.0203949	AC011899.9	AC011899.9_2
ENST00000369769	176.716	2.04874	0.432444	4.73758	2.16286e-06	0.000239631	KCNA3	KCNA3_1
ENST00000390655	548.621	2.04617	0.393112	5.20504	1.93954e-07	2.55463e-05	CD8B	CD8B_5
ENST00000613291	24.9204	2.0453	0.558162	3.66435	0.000247967	0.0128444	RP11-1143G9.5	RP11-1143G9.5_1
ENST00000480825	1295.91	2.0428	0.482423	4.23446	2.29104e-05	0.00191152	CSF3R	CSF3R_4
ENST00000571707	13.0439	2.04063	0.633285	3.2223	0.00127166	0.0404647	TSPAN10	TSPAN10_3
ENST00000409709	589.46	2.03931	0.527567	3.86549	0.000110865	0.00696044	MYO7A	MYO7A_1
ENST00000476050	1164	2.03776	0.418782	4.86591	1.13932e-06	0.000133056	TRAF3IP3	TRAF3IP3_9
ENST00000491070	13.946	2.03394	0.528714	3.84695	0.000119595	0.00735211	INPP5D	INPP5D_14
ENST00000498771	6.9928	2.02968	0.647294	3.13564	0.00171481	0.0491705	AKR1B1	AKR1B1_5
ENST00000557824	457.193	2.02693	0.364473	5.56127	2.67822e-08	3.74545e-06	ISG20	ISG20_8
ENST00000520124	61.1905	2.02682	0.589044	3.44086	0.00057987	0.0234609	LGI3	LGI3_3
ENST00000508651	35.9295	2.02383	0.63115	3.20658	0.00134323	0.041943	FCGR2C	FCGR2C_12
ENST00000479877	310.231	2.01768	0.544585	3.70498	0.000211405	0.0113973	CLEC2D	CLEC2D_8
ENST00000629204	3.85283	2.01479	0.63545	3.17064	0.00152103	0.0455661	Y_RNA	Y_RNA_619
ENST00000511355	213.34	2.01426	0.588979	3.41992	0.000626385	0.0246843	NME1	NME1_6
ENST00000468385	80.9362	2.01405	0.592115	3.40145	0.000670304	0.0257432	PTPN7	PTPN7_19
ENST00000422143	97.8419	2.01226	0.5087	3.95569	7.63132e-05	0.00517666	TRBV29-1	TRBV29-1_1
ENST00000557949	13.1474	2.01214	0.530919	3.78992	0.000150699	0.00880557	RP11-356M20.1	RP11-356M20.1_1
ENST00000415338	97.2219	2.01078	0.565355	3.55666	0.000375595	0.0173534	RP5-998N21.4	RP5-998N21.4_1
ENST00000046794	5140.45	2.00876	0.428319	4.68987	2.73375e-06	0.000298032	LCP2	LCP2_1
ENST00000548706	6.75504	2.00839	0.622891	3.22431	0.00126276	0.0402391	ITGB7	ITGB7_6
ENST00000462639	3072.08	2.00722	0.607928	3.30175	0.000960851	0.0332752	SAT1	SAT1_9
ENST00000619715	187.144	2.00578	0.622635	3.22144	0.00127549	0.0405526	LLNLR-470E3.1	LLNLR-470E3.1_1
ENST00000431458	80.2802	2.00543	0.585282	3.42643	0.000611561	0.0243098	FTLP2	FTLP2_1
ENST00000368130	276.206	2.00527	0.422664	4.74436	2.09172e-06	0.000232915	AIM2	AIM2_1
ENST00000369454	95.0811	1.99997	0.484443	4.12839	3.65309e-05	0.00284671	RAB39B	RAB39B_1
ENST00000526980	164.847	1.99753	0.532472	3.75143	0.000175827	0.00992026	CSF3R	CSF3R_13
ENST00000532247	140.663	1.99526	0.448124	4.45247	8.48874e-06	0.00081503	IL32	IL32_20
ENST00000343534	1237.84	1.99205	0.567493	3.51027	0.00044765	0.0195018	C1orf162	C1orf162_1
ENST00000368046	4880.91	1.99192	0.458369	4.34566	1.38855e-05	0.00125429	CD48	CD48_1
ENST00000482457	39.3445	1.99167	0.516856	3.85342	0.000116479	0.00723526	ZNF80	ZNF80_1
ENST00000521859	40.3266	1.99045	0.496654	4.00773	6.13062e-05	0.00434166	KCNMB1	KCNMB1_2
ENST00000537858	1327.83	1.9885	0.49238	4.03855	5.37829e-05	0.00391111	TIFAB	TIFAB_1
ENST00000593028	11.4868	1.98835	0.632369	3.14429	0.00166492	0.048466	ADGRE5	ADGRE5_11
ENST00000525550	7.39539	1.98546	0.581517	3.41427	0.000639537	0.0249512	KCNE3	KCNE3_2
ENST00000479889	107.542	1.98426	0.589658	3.36511	0.000765128	0.0283873	GBP1	GBP1_3
ENST00000390394	195.472	1.9835	0.498528	3.97871	6.92895e-05	0.00476595	TRBV20-1	TRBV20-1_1
ENST00000564809	11.9423	1.9821	0.617895	3.20783	0.0013374	0.0418197	RP11-61F12.1	RP11-61F12.1_1
ENST00000463066	195.987	1.98176	0.590731	3.35476	0.000794325	0.0292135	HLA-DPA1	HLA-DPA1_6
ENST00000486097	90.7463	1.9794	0.561808	3.52326	0.000426269	0.0187991	NCF1	NCF1_11
ENST00000233668	616.45	1.97896	0.598479	3.30664	0.000944205	0.0329463	DOK1	DOK1_3
ENST00000535978	9.3056	1.97724	0.600524	3.29253	0.000992893	0.0339829	RHNO1	RHNO1_8
ENST00000470994	143.644	1.97006	0.455168	4.3282	1.50333e-05	0.00133348	GPNMB	GPNMB_11
ENST00000423557	199.134	1.96943	0.49541	3.97536	7.0274e-05	0.00482617	IL10	IL10_1
ENST00000381524	410.66	1.96651	0.511988	3.84093	0.000122567	0.00750872	CSF2RA	CSF2RA_5
ENST00000355754	6211.88	1.9652	0.390401	5.0338	4.80844e-07	5.94501e-05	GBP4	GBP4_1
ENST00000609438	1970.97	1.96471	0.542924	3.61875	0.000296027	0.0145829	GPRIN3	GPRIN3_1
ENST00000528808	95.4931	1.96204	0.58717	3.34152	0.000833212	0.0301921	MS4A7	MS4A7_6
ENST00000451500	261.049	1.96144	0.541037	3.62534	0.000288582	0.0142797	NABP1	NABP1_6
ENST00000368034	440.636	1.96116	0.479105	4.09338	4.25122e-05	0.00322757	CD244	CD244_1
ENST00000370608	2027.83	1.95688	0.40256	4.8611	1.16738e-06	0.000135975	MCOLN2	MCOLN2_1
ENST00000418949	488.873	1.95661	0.510244	3.83466	0.000125736	0.00763307	C2	C2_11
ENST00000308666	188.175	1.95559	0.449002	4.35542	1.32813e-05	0.00120463	ABCD2	ABCD2_1
ENST00000582246	18.486	1.95524	0.578752	3.37838	0.000729152	0.0273506	RP11-456D7.1	RP11-456D7.1_1
ENST00000634675	364.256	1.95434	0.453173	4.31257	1.6137e-05	0.00142282	BISPR	BISPR_3
ENST00000358600	498.528	1.95215	0.613837	3.18024	0.00147152	0.0444809	ADGRE5	ADGRE5_2
ENST00000257570	924.199	1.95057	0.384447	5.0737	3.90154e-07	4.91225e-05	OASL	OASL_1
ENST00000629357	676.116	1.9505	0.428442	4.55255	5.29992e-06	0.000542393	TRG-AS1	TRG-AS1_2
ENST00000560933	7.09849	1.9501	0.515144	3.78553	0.000153379	0.00893861	RP4-742C19.12	RP4-742C19.12_1
ENST00000409458	3112.28	1.94898	0.439025	4.43934	9.02345e-06	0.000859817	GPNMB	GPNMB_5
ENST00000545837	13.5526	1.94882	0.621249	3.13694	0.00170719	0.0491097	IRAK3	IRAK3_2
ENST00000492977	124.439	1.94815	0.571017	3.41172	0.000645542	0.0251021	PTPN7	PTPN7_8
ENST00000488498	29.0832	1.94811	0.518574	3.75667	0.000172187	0.00975217	C1orf61	C1orf61_7
ENST00000592225	38.6696	1.94766	0.476464	4.08775	4.35579e-05	0.00329284	MAP4K1	MAP4K1_13
ENST00000556493	31.768	1.94435	0.532972	3.64813	0.000264154	0.0134159	PPP2R5C	PPP2R5C_20
ENST00000523441	13.4346	1.94435	0.552327	3.52028	0.000431088	0.0189532	SDCBP	SDCBP_12
ENST00000455382	83.1916	1.94409	0.618128	3.14513	0.00166016	0.0483434	TRBV2	TRBV2_1
ENST00000517791	118.819	1.94307	0.535943	3.62552	0.000288384	0.0142779	CD74	CD74_11
ENST00000584284	94.54	1.94237	0.467939	4.1509	3.31177e-05	0.00261994	CD7	CD7_1
ENST00000472045	1466.54	1.9408	0.441188	4.39904	1.08732e-05	0.00100895	IRF1	IRF1_2
ENST00000533897	602.15	1.93701	0.59047	3.28046	0.00103637	0.0348968	CTSC	CTSC_2
ENST00000334529	285.966	1.93626	0.416852	4.64494	3.40169e-06	0.000362372	BTLA	BTLA_1
ENST00000614051	688.421	1.93433	0.526212	3.67596	0.000236956	0.0124267	CCL3	CCL3_2
ENST00000489226	100.088	1.93294	0.461519	4.18822	2.81149e-05	0.00227708	TTC16	TTC16_2
ENST00000606069	144.62	1.93141	0.396313	4.87344	1.09671e-06	0.000128589	RP11-222K16.2	RP11-222K16.2_1
ENST00000360110	9171.33	1.93046	0.458875	4.20694	2.58856e-05	0.00213361	TFRC	TFRC_3
ENST00000491584	11.4217	1.92792	0.602241	3.20124	0.00136837	0.0425329	PTPN7	PTPN7_17
ENST00000381908	464.428	1.92685	0.488674	3.94302	8.04603e-05	0.00540005	KLRD1	KLRD1_3
ENST00000409806	794.357	1.92653	0.411763	4.67874	2.88641e-06	0.000311986	ZC3H12D	ZC3H12D_1
ENST00000307886	1006.89	1.92574	0.407135	4.72997	2.24557e-06	0.000248173	CTSW	CTSW_1
ENST00000429299	855.022	1.92559	0.565717	3.4038	0.000664564	0.0256046	LTB	LTB_2
ENST00000540741	64.1916	1.92535	0.44117	4.36418	1.27598e-05	0.00116343	FCRL6	FCRL6_1
ENST00000559549	24.0967	1.92433	0.562359	3.42188	0.000621888	0.0245988	TINF2	TINF2_10
ENST00000621791	132.183	1.921	0.542071	3.54381	0.000394391	0.017895	CACNA1E	CACNA1E_4
ENST00000390357	46.8484	1.92075	0.60111	3.19534	0.00139666	0.0431113	TRBV4-1	TRBV4-1_1
ENST00000575513	73.3625	1.91759	0.488304	3.92705	8.59956e-05	0.00566841	CIITA	CIITA_13
ENST00000396365	82.6959	1.91492	0.600152	3.19072	0.00141918	0.0435327	LILRA6	LILRA6_2
ENST00000568620	833.444	1.91251	0.538484	3.55165	0.000382824	0.0175682	ATP6V0D1	ATP6V0D1_1
ENST00000282272	1905.27	1.91168	0.421348	4.53705	5.7046e-06	0.000578458	ANKRD44	ANKRD44_2
ENST00000538183	50150.2	1.91151	0.436958	4.37459	1.21659e-05	0.00111719	SOD2	SOD2_1
ENST00000469678	69.7715	1.90695	0.545155	3.49799	0.000468777	0.0201663	TKT	TKT_8
[truncated: 889 more rows]
