# Supplementary material for: Identification of gene signatures and molecular mechanisms underlying the mutual exclusion between psoriasis and leprosy
Source: Sci Rep. 2024 Jan 25;14:2199. doi: 10.1038/s41598-024-52783-0 (PMC10810956; doi:10.1038/s41598-024-52783-0)
Supplement: Supplementary file 10 — Supplementary Table S8. [file 41598_2024_52783_MOESM10_ESM.xlsx]

## Sheet: Table S8
Table S8 Differentially expressed transcripts in psoriatic lesions compared to normal controls
ensembl_id	baseMean	log2FoldChange	lfcSE	stat	pvalue	padj	gene_symbol	gene_name
ENST00000375498	30.2211	26.2225	0.808186	32.4461	6.14668e-231	1.70166e-227	HTR3A	HTR3A_3
ENST00000505841	12.7744	25.014	1.17112	21.3591	3.21234e-101	1.52279e-98	CYP4Z2P	CYP4Z2P_1
ENST00000353855	18.2016	24.6146	1.53962	15.9875	1.56164e-57	2.56118e-55	DNMT3B	DNMT3B_2
ENST00000522298	9.24098	24.5557	1.06735	23.0062	4.03633e-117	2.64793e-114	ADAMDEC1	ADAMDEC1_2
ENST00000542564	8.37721	24.4209	1.88748	12.9384	2.73368e-38	2.18475e-36	FANCM	FANCM_3
ENST00000616213	8.13268	24.3346	1.30367	18.6662	9.3218e-78	2.66048e-75	MIAT	MIAT_16
ENST00000330847	7.50489	24.2513	1.39616	17.37	1.39302e-67	3.02231e-65	NR4A3	NR4A3_4
ENST00000622892	6.55445	24.0816	2.89972	8.30481	9.99757e-17	2.49436e-15	PSME3	PSME3_4
ENST00000259211	354.786	11.8035	0.297648	39.6558	0	0	IL36A	IL36A_1
ENST00000580113	27.4811	10.8626	1.71096	6.34885	2.16924e-10	3.09077e-09	KRT16P3	KRT16P3_4
ENST00000302247	6445.7	10.7963	0.359981	29.9914	1.27227e-197	2.4804e-194	DEFB4A	DEFB4A_1
ENST00000620365	91.9531	9.99312	0.356709	28.0148	1.07264e-172	1.68723e-169	IL19	IL19_3
ENST00000413673	991.16	9.83645	0.362757	27.1158	6.41607e-162	8.53961e-159	SERPINB4	SERPINB4_2
ENST00000299642	91.8218	9.7845	0.486463	20.1136	5.6124e-90	2.11682e-87	CLEC3A	CLEC3A_1
ENST00000371750	9.29928	9.76313	0.957904	10.1922	2.14881e-24	8.87351e-23	TTC39A	TTC39A_5
ENST00000565644	31.3734	9.42653	1.61277	5.84493	5.06788e-09	6.14166e-08	SLC7A5	SLC7A5_1
ENST00000368737	413.198	9.3032	0.26916	34.5638	8.85745e-262	3.14374e-258	S100A12	S100A12_1
ENST00000505533	85.9739	9.27597	0.317001	29.2616	3.19434e-188	5.66877e-185	TMPRSS11D	TMPRSS11D_2
ENST00000243924	30771.2	9.1356	0.196278	46.5441	0	0	PI3	PI3_1
ENST00000307407	446.013	9.11968	0.356435	25.5858	2.19371e-144	2.26609e-141	CXCL8	CXCL8_1
ENST00000417439	174.813	9.10469	0.45325	20.0876	9.47912e-90	3.53668e-87	LTF	LTF_3
ENST00000341074	23558.5	9.02681	0.210956	42.79	0	0	SERPINB4	SERPINB4_1
ENST00000371253	45.9752	8.75154	0.286986	30.4947	3.06503e-204	6.52716e-201	ADGRF1	ADGRF1_1
ENST00000368722	164.325	8.7316	0.332003	26.2997	1.93046e-152	2.26455e-149	S100A7	S100A7_1
ENST00000558030	175.613	8.59333	0.471278	18.2341	2.76795e-74	7.21549e-72	RHCG	RHCG_4
ENST00000352331	32.76	8.50459	0.653385	13.0162	9.89677e-39	8.07261e-37	KIF23	KIF23_4
ENST00000470902	292.946	8.3543	0.403769	20.6908	4.19197e-95	1.71674e-92	LCN2	LCN2_2
ENST00000057513	126.852	8.31435	0.279047	29.7955	4.46462e-195	8.46572e-192	TNIP3	TNIP3_1
ENST00000533477	102.905	8.30308	0.281721	29.4727	6.43912e-191	1.17278e-187	HSPD1P3	HSPD1P3_1
ENST00000367927	28.314	8.29416	0.302942	27.3787	4.92081e-165	6.81143e-162	VNN3	VNN3_1
ENST00000207771	24.6684	8.09543	0.322927	25.069	1.085e-138	1.02167e-135	VNN3	VNN3_3
ENST00000257264	1666.11	8.0878	0.266969	30.2949	1.33763e-201	2.72289e-198	TCN1	TCN1_2
ENST00000397962	16.2124	8.05666	1.29727	6.21046	5.28298e-10	7.17922e-09	ZMYND11	ZMYND11_2
ENST00000318157	3680.88	7.95914	0.485674	16.3878	2.337e-60	4.17945e-58	DEFB4B	DEFB4B_1
ENST00000356424	1432.16	7.91782	0.217332	36.432	1.3264e-290	7.34405e-287	SERPINB3	SERPINB3_1
ENST00000249116	39.5897	7.87923	0.506689	15.5504	1.58026e-54	2.35206e-52	APOBEC3A	APOBEC3A_4
ENST00000295367	29.0014	7.87859	0.424402	18.564	6.28884e-77	1.76933e-74	SPRR3	SPRR3_4
ENST00000380780	31.9451	7.81071	0.577188	13.5324	1.00741e-41	9.22877e-40	MID1	MID1_4
ENST00000368733	72413.6	7.71437	0.179507	42.9754	0	0	S100A8	S100A8_2
ENST00000602090	65.4903	7.68593	0.583794	13.1655	1.38651e-39	1.16316e-37	KLK13	KLK13_4
ENST00000371877	33.3774	7.66793	0.664341	11.5422	8.08629e-31	4.56304e-29	STIL	STIL_3
ENST00000368732	4468.76	7.59477	0.275381	27.5792	1.97845e-167	2.88273e-164	S100A8	S100A8_1
ENST00000532419	17.5631	7.53374	0.405368	18.5849	4.25599e-77	1.20228e-74	TCN1	TCN1_3
ENST00000475764	24.8931	7.5196	0.438992	17.1293	8.97897e-66	1.84952e-63	GDA	GDA_5
ENST00000376489	476.303	7.51928	0.247437	30.3886	7.76293e-203	1.60381e-199	IL36G	IL36G_2
ENST00000368729	21388.7	7.45926	0.359907	20.7255	2.03985e-95	8.42861e-93	S100A7A	S100A7A_1
ENST00000558184	42.8716	7.45021	0.318576	23.3859	5.94174e-121	4.19624e-118	RHCG	RHCG_5
ENST00000612470	15.6511	7.43914	0.645641	11.5221	1.02081e-30	5.71841e-29	AIM2	AIM2_2
ENST00000335674	920.568	7.42907	0.298913	24.8536	2.36519e-136	2.11221e-133	LCE3A	LCE3A_1
ENST00000340758	15.0384	7.38136	0.765499	9.64255	5.28599e-22	1.89019e-20	IL19	IL19_1
ENST00000595748	19.9819	7.37483	0.31935	23.0932	5.41309e-118	3.60234e-115	CTC-490G23.2	CTC-490G23.2_1
ENST00000468739	6018.27	7.34495	0.172658	42.5404	0	0	SPRR2F	SPRR2F_1
ENST00000425515	20.515	7.34125	0.408174	17.9856	2.52731e-72	6.22477e-70	VNN3	VNN3_2
ENST00000264651	14.5327	7.33013	0.482271	15.1992	3.58027e-52	4.94596e-50	KRT24	KRT24_1
ENST00000376694	26.8638	7.31855	0.339954	21.5281	8.49806e-103	4.09864e-100	TRIM15	TRIM15_2
ENST00000283916	554.043	7.31395	0.168221	43.4781	0	0	TMPRSS11D	TMPRSS11D_1
ENST00000530524	51.1942	7.3032	0.271078	26.9413	7.20512e-160	9.32093e-157	HSPD1P2	HSPD1P2_1
ENST00000376986	18.0297	7.29674	0.284087	25.6849	1.72284e-145	1.82043e-142	GDA	GDA_3
ENST00000358399	511.759	7.28843	0.422612	17.2462	1.19603e-66	2.51986e-64	GDA	GDA_4
ENST00000560081	1167.5	7.2859	0.333855	21.8236	1.38634e-105	7.0036e-103	RHCG	RHCG_1
ENST00000340057	13.6938	7.24367	0.292036	24.804	8.11377e-136	7.1536e-133	IL17A	IL17A_1
ENST00000477801	3554.51	7.20569	0.196316	36.7046	6.17468e-295	3.56127e-291	S100A8	S100A8_3
ENST00000474267	62.7765	7.19557	1.5221	4.7274	2.27409e-06	1.88247e-05	WNT5A	WNT5A_1
ENST00000367098	32.1363	7.17489	0.304	23.6016	3.71334e-123	2.69112e-120	IL20	IL20_1
ENST00000332821	547.678	7.16371	0.32516	22.0313	1.4439e-107	7.65769e-105	SERPINB3	SERPINB3_3
ENST00000399124	289.689	7.16321	1.17567	6.09286	1.10908e-09	1.45462e-08	KRT16P1	KRT16P1_5
ENST00000615958	14.3789	7.1421	0.398966	17.9015	1.14701e-71	2.79033e-69	ENKUR	ENKUR_3
ENST00000397176	12.6399	7.08695	0.934657	7.58241	3.39201e-14	6.93026e-13	PRKCQ	PRKCQ_2
ENST00000392653	24728.9	7.03908	0.132041	53.3097	0	0	SPRR2A	SPRR2A_1
ENST00000368723	57360.4	7.00523	0.181815	38.5294	0	0	S100A7	S100A7_2
ENST00000368738	98776.4	7.00299	0.245603	28.5134	7.98829e-179	1.36512e-175	S100A9	S100A9_1
ENST00000558360	380.801	6.98861	0.342252	20.4195	1.12236e-92	4.38865e-90	RHCG	RHCG_3
ENST00000290702	283.061	6.98625	0.162647	42.9535	0	0	SPRR2C	SPRR2C_1
ENST00000333881	207.145	6.9859	0.36311	19.2391	1.74216e-82	5.51835e-80	LCE3C	LCE3C_2
ENST00000395097	11.4238	6.9849	0.888891	7.858	3.9033e-15	8.60623e-14	NR4A3	NR4A3_2
ENST00000393141	12.864	6.97967	0.380568	18.3401	3.95832e-75	1.06391e-72	CASP5	CASP5_3
ENST00000553682	15.8765	6.97586	0.312323	22.3354	1.67384e-110	9.41849e-108	LINC01269	LINC01269_1
ENST00000230510	10.5248	6.92567	1.13312	6.11203	9.83696e-10	1.29754e-08	TTK	TTK_2
ENST00000368758	431.483	6.90653	0.222207	31.0816	4.27136e-212	1.0558e-208	SPRR2D	SPRR2D_2
ENST00000508048	22.3493	6.84366	0.295539	23.1565	1.2496e-118	8.4376e-116	TMPRSS11A	TMPRSS11A_1
ENST00000542877	25.0915	6.77317	1.73958	3.89357	9.87782e-05	0.00059528	TNC	TNC_6
ENST00000395761	185.958	6.76476	0.259542	26.0642	9.28578e-150	1.07112e-146	CXCL1	CXCL1_2
ENST00000534531	9.91914	6.67347	0.333403	20.0162	3.97687e-89	1.46017e-86	TCN1	TCN1_4
ENST00000475559	16.8525	6.64395	0.376535	17.645	1.11224e-69	2.55318e-67	AKR1B10	AKR1B10_2
ENST00000226317	11.2105	6.63963	0.386541	17.177	3.94474e-66	8.27325e-64	CXCL6	CXCL6_1
ENST00000358813	30.7234	6.62991	0.316074	20.9759	1.08999e-97	4.88277e-95	CCL20	CCL20_3
ENST00000368757	109.603	6.61683	0.207387	31.9057	2.22619e-223	5.81417e-220	SPRR2D	SPRR2D_3
ENST00000469562	12.6507	6.6091	0.695116	9.5079	1.94547e-21	6.71555e-20	MFSD2B	MFSD2B_4
ENST00000283752	20733.9	6.60274	0.141288	46.7326	0	0	SERPINB3	SERPINB3_2
ENST00000617961	325.665	6.58519	0.330561	19.9213	2.66022e-88	9.58932e-86	CHAC1	CHAC1_4
ENST00000476097	8.5301	6.56306	0.327986	20.0102	4.49281e-89	1.63658e-86	IL19	IL19_4
ENST00000496435	16.9036	6.54071	0.299909	21.809	1.90674e-105	9.59756e-103	AKR1B10	AKR1B10_4
ENST00000372998	12.2321	6.52491	0.404975	16.1119	2.10475e-58	3.56599e-56	LCN2	LCN2_5
ENST00000426532	239.503	6.504	0.425187	15.2968	8.0326e-53	1.13806e-50	LTF	LTF_2
ENST00000466454	7.70784	6.41413	0.360144	17.8099	5.92272e-71	1.41594e-68	CLCA3P	CLCA3P_3
ENST00000231228	9.68958	6.35927	0.298989	21.2692	2.18914e-100	1.02373e-97	IL12B	IL12B_1
ENST00000331860	10.8782	6.35288	0.479068	13.2609	3.90131e-40	3.37093e-38	SPRR3	SPRR3_1
ENST00000209665	11.0979	6.35101	0.603762	10.5191	7.05613e-26	3.15477e-24	ADH7	ADH7_2
ENST00000614204	744.2	6.34258	0.516747	12.2741	1.24848e-34	8.44653e-33	IFI27	IFI27_1
ENST00000474304	29.9842	6.28332	0.290432	21.6344	8.52433e-104	4.2292e-101	CHI3L2	CHI3L2_6
ENST00000423958	6.93146	6.26287	1.28982	4.85563	1.20007e-06	1.0377e-05	AKR1B15	AKR1B15_2
ENST00000457545	121.77	6.25514	0.235728	26.5355	3.77917e-155	4.62935e-152	AKR1B15	AKR1B15_1
ENST00000315765	3649.77	6.22758	0.173855	35.8205	5.29904e-281	2.44499e-277	HEPHL1	HEPHL1_1
ENST00000286758	53.7514	6.17928	0.266124	23.2196	2.88813e-119	1.96935e-116	CXCL13	CXCL13_1
ENST00000351270	6.98772	6.17089	0.330181	18.6894	6.03784e-78	1.74846e-75	HABP2	HABP2_2
ENST00000368756	612.073	6.16513	0.200116	30.8078	2.06193e-208	4.67893e-205	SPRR2D	SPRR2D_4
ENST00000359579	1659.59	6.14651	0.125575	48.9469	0	0	AKR1B10	AKR1B10_1
ENST00000532401	10.4854	6.12298	0.929388	6.58819	4.45227e-11	6.81132e-10	FOSL1	FOSL1_4
ENST00000359088	6.2831	6.08709	1.19604	5.08937	3.59256e-07	3.37601e-06	ST6GALNAC1	ST6GALNAC1_2
ENST00000622721	6.07005	6.07356	0.813545	7.46556	8.2949e-14	1.6405e-12	ABCG4	ABCG4_4
ENST00000434237	6.06168	6.07125	0.48098	12.6227	1.58328e-36	1.16885e-34	CTA-384D8.31	CTA-384D8.31_1
ENST00000571228	18.0135	6.05818	0.615874	9.83673	7.82139e-23	2.95159e-21	PRSS22	PRSS22_2
ENST00000395955	6.89131	6.0444	0.772479	7.82469	5.08929e-15	1.11413e-13	CYP24A1	CYP24A1_2
ENST00000276699	5.89756	6.03051	2.47742	2.43419	0.0149253	0.0482446	FAM83A	FAM83A_6
ENST00000256031	39.0238	6.01953	0.701825	8.57697	9.74048e-18	2.6074e-16	ATP13A3	ATP13A3_4
ENST00000427314	22.5228	6.01482	0.647203	9.29355	1.49219e-20	4.86346e-19	RACGAP1	RACGAP1_2
ENST00000436264	5.97636	5.9796	0.286154	20.8965	5.76727e-97	2.48695e-94	SERPINB4	SERPINB4_3
ENST00000619989	6.10373	5.97443	0.738954	8.08499	6.21709e-16	1.46282e-14	CCL3L3	CCL3L3_2
ENST00000494317	282.385	5.96779	0.222148	26.864	5.78517e-159	7.34668e-156	LCN2	LCN2_7
ENST00000368755	11173	5.95779	0.128705	46.2903	0	0	SPRR2B	SPRR2B_1
ENST00000509351	5.5874	5.9374	0.293726	20.2141	7.36295e-91	2.83108e-88	VNN3	VNN3_4
ENST00000602198	32.0011	5.93144	0.230866	25.6921	1.43315e-145	1.52598e-142	TEX101	TEX101_1
ENST00000489748	75.5863	5.92907	0.230127	25.7644	2.22406e-146	2.4433e-143	SERPINB11	SERPINB11_1
ENST00000620097	65.5012	5.92667	0.43623	13.5861	4.84239e-42	4.51982e-40	OAS2	OAS2_5
ENST00000373017	469.177	5.92433	0.384094	15.4242	1.12606e-53	1.63902e-51	LCN2	LCN2_1
ENST00000425765	89.4164	5.91855	0.152198	38.8872	0	0	AKR1B10P1	AKR1B10P1_1
ENST00000515605	5.37154	5.89812	0.434529	13.5736	5.74398e-42	5.32544e-40	TNIP3	TNIP3_5
ENST00000620239	10.5886	5.8941	0.543057	10.8535	1.91848e-27	9.24968e-26	OASL	OASL_2
ENST00000409512	38.765	5.85725	0.495987	11.8093	3.49533e-32	2.11002e-30	KYNU	KYNU_3
ENST00000620308	10.5789	5.85688	1.21819	4.80785	1.52559e-06	1.29857e-05	LUZP2	LUZP2_7
ENST00000483180	26.8571	5.82644	1.12543	5.17708	2.2538e-07	2.18285e-06	NFKBIZ	NFKBIZ_2
ENST00000304332	51.967	5.81107	1.31742	4.41096	1.02913e-05	7.59032e-05	H2AFY	H2AFY_4
ENST00000509584	5.03505	5.79748	0.433327	13.379	8.02129e-41	7.11284e-39	TMPRSS11D	TMPRSS11D_5
ENST00000313735	319.839	5.79262	0.277711	20.8584	1.27804e-96	5.44332e-94	NOS2	NOS2_1
ENST00000219821	15.4929	5.76035	0.534691	10.7732	4.60489e-27	2.18442e-25	TMC5	TMC5_6
ENST00000355814	6.022	5.74367	0.975967	5.8851	3.97803e-09	4.88548e-08	SERPINA1	SERPINA1_3
ENST00000463781	113.403	5.73074	0.309716	18.5032	1.94663e-76	5.44352e-74	MUC4	MUC4_9
ENST00000497220	10.682	5.72839	0.423278	13.5334	9.93059e-42	9.10333e-40	CHI3L2	CHI3L2_15
ENST00000344636	5.01808	5.723	0.466417	12.2701	1.31038e-34	8.861e-33	PLEKHG7	PLEKHG7_2
ENST00000568110	59.1569	5.7173	0.21274	26.8745	4.36027e-159	5.58845e-156	RP4-529N6.2	RP4-529N6.2_1
ENST00000244241	6.52848	5.71596	0.453731	12.5977	2.17444e-36	1.59219e-34	IL17C	IL17C_2
ENST00000620250	8.60119	5.69606	0.502736	11.3301	9.30787e-30	5.03677e-28	CCL4L2	CCL4L2_10
ENST00000331161	7.90839	5.66761	0.341269	16.6075	6.15443e-62	1.15122e-59	ENKUR	ENKUR_1
ENST00000360379	15876.8	5.66297	0.129259	43.811	0	0	SPRR2D	SPRR2D_1
ENST00000611954	192.405	5.65768	0.241572	23.4202	2.65994e-121	1.88816e-118	IFI27	IFI27_6
ENST00000318124	592.548	5.6353	0.155506	36.2384	1.51224e-287	7.4759e-284	DEFB103B	DEFB103B_1
ENST00000231751	2511.61	5.63359	0.22671	24.8493	2.62953e-136	2.33322e-133	LTF	LTF_1
ENST00000238018	27.8089	5.63311	0.544671	10.3422	4.53888e-25	1.94272e-23	GDA	GDA_2
ENST00000314357	595.314	5.62982	0.156147	36.0545	1.17281e-284	5.59798e-281	DEFB103A	DEFB103A_1
ENST00000294984	4.44949	5.62463	1.16528	4.82687	1.38696e-06	1.18795e-05	IL24	IL24_3
ENST00000606252	5.50828	5.61077	0.432315	12.9784	1.62138e-38	1.30712e-36	CD177P1	CD177P1_1
ENST00000286808	87.009	5.60726	0.234923	23.8684	6.51759e-126	4.9299e-123	CLDN17	CLDN17_1
ENST00000219596	6.59147	5.59147	1.28658	4.34599	1.3865e-05	9.98336e-05	MEFV	MEFV_1
ENST00000395018	23.719	5.54998	0.367357	15.1079	1.43748e-51	1.95843e-49	CPLX3	CPLX3_1
ENST00000378569	4.12227	5.522	0.359314	15.3682	2.67581e-53	3.85821e-51	CCL7	CCL7_1
ENST00000519686	4.10374	5.50752	0.672926	8.18444	2.73578e-16	6.60198e-15	VNN3	VNN3_10
ENST00000528390	4.09459	5.50345	0.413951	13.2949	2.47739e-40	2.15946e-38	RP11-430H10.2	RP11-430H10.2_1
ENST00000351231	6.99972	5.50054	0.857338	6.41584	1.40048e-10	2.03973e-09	CDC25A	CDC25A_2
ENST00000417437	3.98621	5.478	0.340442	16.0908	2.95764e-58	4.98053e-56	VNN3	VNN3_5
ENST00000395822	4.82571	5.45884	0.762599	7.15821	8.17369e-13	1.48655e-11	ZBP1	ZBP1_2
ENST00000472542	69.2932	5.44353	0.211638	25.721	6.81255e-146	7.31008e-143	C10orf99	C10orf99_2
ENST00000332112	9.744	5.4352	0.309236	17.5762	3.74751e-69	8.4347e-67	EPGN	EPGN_3
ENST00000613922	17.8791	5.43497	0.373504	14.5513	5.72983e-48	6.87882e-46	CCL3	CCL3_1
ENST00000511931	3.98106	5.43464	0.353446	15.3762	2.3657e-53	3.41463e-51	TMPRSS11D	TMPRSS11D_8
ENST00000541374	4.87177	5.4334	1.43993	3.77337	0.000161055	0.000925193	IL12RB2	IL12RB2_3
ENST00000560985	12.3167	5.42718	1.06887	5.07751	3.82408e-07	3.57851e-06	TICRR	TICRR_2
ENST00000585973	3.95882	5.41893	1.24468	4.35366	1.33883e-05	9.67339e-05	DYNAP	DYNAP_1
ENST00000259205	2776.35	5.41255	0.115241	46.9672	0	0	IL36G	IL36G_3
ENST00000524472	133.167	5.409	0.247732	21.8341	1.10065e-105	5.58069e-103	CHI3L2	CHI3L2_13
ENST00000427187	3.80637	5.40062	0.508153	10.6279	2.20926e-26	1.01261e-24	VNN3	VNN3_8
ENST00000367096	3.75062	5.38253	0.399399	13.4766	2.14833e-41	1.94871e-39	IL20	IL20_2
ENST00000376853	115.036	5.37819	0.482089	11.156	6.69345e-29	3.4766e-27	KLK6	KLK6_5
ENST00000444999	13.6866	5.36855	0.721761	7.43812	1.02129e-13	2.00408e-12	UPP1	UPP1_9
ENST00000378487	4.59491	5.34982	0.374599	14.2815	2.8556e-46	3.17745e-44	CLLU1OS	CLLU1OS_1
ENST00000599690	237.435	5.34822	0.428984	12.4672	1.12764e-35	7.99634e-34	KLK6	KLK6_8
ENST00000299353	3.67837	5.34816	1.60089	3.34074	0.000835557	0.0040183	BORCS7-ASMT	BORCS7-ASMT_1
ENST00000372126	1576.31	5.34652	0.129267	41.3604	0	0	C10orf99	C10orf99_1
ENST00000260191	3.64847	5.33531	0.38595	13.8239	1.82989e-43	1.81444e-41	HTR3B	HTR3B_1
ENST00000571244	99.0252	5.3224	0.307805	17.2915	5.45392e-67	1.16144e-64	MMP12	MMP12_1
ENST00000518301	39.3443	5.30458	0.396353	13.3835	7.55369e-41	6.70679e-39	RP11-109J4.1	RP11-109J4.1_2
ENST00000376704	10.6648	5.27983	0.611368	8.63609	5.81716e-18	1.58383e-16	TRIM10	TRIM10_2
ENST00000437936	292.385	5.27345	0.200414	26.3128	1.36756e-152	1.63188e-149	IGFL1	IGFL1_1
ENST00000376799	106.292	5.26686	0.480006	10.9725	5.18227e-28	2.57478e-26	KLK13	KLK13_2
ENST00000478427	3.70527	5.26225	0.332759	15.814	2.49043e-56	3.88645e-54	IL17F	IL17F_1
ENST00000446617	8.63547	5.26168	0.48885	10.7634	5.12526e-27	2.42297e-25	SAMD9	SAMD9_3
ENST00000419892	8.79517	5.26016	0.323268	16.2718	1.56393e-59	2.74026e-57	ADGRF1	ADGRF1_3
ENST00000536742	3.87982	5.25031	0.470529	11.1583	6.52257e-29	3.39166e-27	CCDC60	CCDC60_1
ENST00000529459	12.7902	5.24937	0.302189	17.3711	1.3648e-67	2.96573e-65	CHI3L2	CHI3L2_17
ENST00000421658	13.0207	5.24636	0.230406	22.7701	9.07608e-115	5.53445e-112	AL591704.7	AL591704.7_1
ENST00000272190	21.2134	5.24362	0.355901	14.7334	3.93627e-49	4.89984e-47	REN	REN_1
ENST00000457896	7.69991	5.23719	0.828977	6.31766	2.65561e-10	3.7433e-09	PRSS3	PRSS3_4
ENST00000368751	10.9988	5.23229	0.710132	7.36805	1.73136e-13	3.33505e-12	SPRR2E	SPRR2E_2
ENST00000517570	10.9787	5.21909	1.67182	3.1218	0.00179748	0.00788416	MTCL1	MTCL1_2
ENST00000616713	8.55112	5.21836	1.09271	4.77562	1.79152e-06	1.50722e-05	SCNN1D	SCNN1D_4
ENST00000427385	6.27732	5.21228	0.368825	14.1321	2.408e-45	2.56398e-43	CACNB4	CACNB4_5
ENST00000554012	3.32327	5.20501	0.918645	5.66596	1.462e-08	1.6696e-07	TCL1A	TCL1A_1
ENST00000584759	7.52248	5.19772	0.399935	12.9964	1.28192e-38	1.03587e-36	KRT16P3	KRT16P3_1
ENST00000335633	10.3959	5.19561	0.358329	14.4996	1.21916e-47	1.43868e-45	LCE3B	LCE3B_1
ENST00000371356	5.67499	5.19487	0.911171	5.70131	1.1889e-08	1.37392e-07	AURKA	AURKA_2
ENST00000477618	6.63532	5.19127	0.295392	17.5742	3.88581e-69	8.71762e-67	GDA	GDA_6
ENST00000258390	8.62314	5.19082	1.3088	3.9661	7.30586e-05	0.000453349	DOCK10	DOCK10_2
ENST00000336123	3.98408	5.1903	0.604471	8.58652	8.96457e-18	2.40668e-16	IL17F	IL17F_2
ENST00000376363	3.27435	5.17987	0.73979	7.00181	2.52679e-12	4.38626e-11	ENKUR	ENKUR_4
ENST00000613986	3.42797	5.17597	1.33534	3.87614	0.000106129	0.000635098	HSH2D	HSH2D_3
ENST00000482787	11.2298	5.1747	0.232697	22.238	1.47449e-109	8.19678e-107	LINC01206	LINC01206_1
ENST00000497587	5.06606	5.16013	0.327135	15.7737	4.71921e-56	7.33975e-54	CHI3L2	CHI3L2_10
ENST00000368787	7403.38	5.15346	0.148357	34.737	2.18049e-264	7.94279e-261	LCE3D	LCE3D_1
ENST00000368789	2784.22	5.14025	0.159157	32.2968	7.75622e-229	2.10514e-225	LCE3E	LCE3E_1
ENST00000156626	40.4969	5.13491	0.567802	9.04348	1.5176e-19	4.64341e-18	ST6GALNAC1	ST6GALNAC1_3
ENST00000567478	3.32428	5.12915	0.658066	7.79429	6.47726e-15	1.40553e-13	TMC5	TMC5_8
ENST00000413830	139.809	5.12829	0.242688	21.1312	4.1113e-99	1.87201e-96	EPGN	EPGN_1
ENST00000368198	6.71082	5.119	0.579884	8.82763	1.06919e-18	3.06924e-17	SH2D2A	SH2D2A_1
ENST00000371566	12.0224	5.11652	0.862847	5.92981	3.03278e-09	3.77756e-08	ORC1	ORC1_2
ENST00000423615	3.12495	5.1126	0.428725	11.9251	8.75335e-33	5.44072e-31	VNN3	VNN3_7
ENST00000533694	9.07814	5.09263	0.30587	16.6497	3.04296e-62	5.74638e-60	ABCG4	ABCG4_5
ENST00000422736	4.34297	5.08551	0.293034	17.3547	1.81905e-67	3.92816e-65	RP11-557H15.3	RP11-557H15.3_2
ENST00000597379	281.964	5.07802	0.711601	7.13605	9.60499e-13	1.73772e-11	KLK6	KLK6_3
ENST00000392323	82.7638	5.07237	0.318459	15.9279	4.06007e-57	6.53487e-55	STAT1	STAT1_8
ENST00000601975	339.446	5.06359	0.354555	14.2815	2.85252e-46	3.17658e-44	KLK13	KLK13_1
ENST00000299961	2.98715	5.04976	1.87445	2.694	0.00706002	0.0257084	HTR3A	HTR3A_6
ENST00000487719	6.78345	5.04891	0.325582	15.5074	3.09349e-54	4.56507e-52	LCN2	LCN2_4
ENST00000544434	12.2194	5.04753	0.971209	5.19717	2.02347e-07	1.97373e-06	IL12RB2	IL12RB2_2
ENST00000368801	475.417	5.04257	0.183513	27.478	3.21926e-166	4.59395e-163	HRNR	HRNR_1
ENST00000340023	5.9157	5.04012	0.79211	6.3629	1.97985e-10	2.83434e-09	FPR2	FPR2_2
ENST00000502822	2.97824	5.03851	0.293989	17.1384	7.66891e-66	1.58439e-63	TMPRSS11D	TMPRSS11D_7
ENST00000522783	239.104	5.0135	0.378574	13.2431	4.94517e-40	4.24638e-38	FCHSD1	FCHSD1_5
ENST00000401931	3.55043	4.99314	0.285901	17.4646	2.66671e-68	5.85918e-66	CXCL8	CXCL8_2
ENST00000311066	2.94693	4.98974	1.68093	2.96845	0.00299306	0.0122961	PRDM2	PRDM2_4
ENST00000538666	2.84089	4.97815	0.592962	8.39539	4.64342e-17	1.18544e-15	IL22	IL22_1
ENST00000416681	13.773	4.97588	0.60861	8.17581	2.93883e-16	7.07963e-15	UPP1	UPP1_1
ENST00000620396	986.25	4.97521	0.387716	12.8321	1.08386e-37	8.47618e-36	IFI27	IFI27_10
ENST00000544406	2.82231	4.96796	0.347239	14.307	1.97774e-46	2.2131e-44	C12orf74	C12orf74_2
ENST00000439269	13.3689	4.96452	0.609395	8.14665	3.74154e-16	8.92945e-15	POR	POR_20
ENST00000472053	56.3287	4.9632	0.213861	23.2076	3.8128e-119	2.58712e-116	RP11-350J20.12	RP11-350J20.12_1
ENST00000621320	3.03459	4.9624	0.457305	10.8514	1.96393e-27	9.46221e-26	KYNU	KYNU_6
ENST00000555819	104.256	4.95063	0.270187	18.3229	5.42899e-75	1.45355e-72	IFI27	IFI27_9
ENST00000536047	6.69797	4.92387	0.720639	6.83264	8.33651e-12	1.37309e-10	LZTFL1	LZTFL1_2
ENST00000489618	2.72291	4.91896	0.351663	13.9877	1.85287e-44	1.91115e-42	GDA	GDA_8
ENST00000369744	438.531	4.90922	0.292704	16.772	3.9142e-63	7.59898e-61	CHI3L2	CHI3L2_4
ENST00000451457	3.47841	4.906	0.985718	4.97708	6.45504e-07	5.83729e-06	MTFR2	MTFR2_1
ENST00000511703	6.7085	4.8782	0.351379	13.883	8.02693e-44	8.0807e-42	MIR3945HG	MIR3945HG_1
ENST00000527670	2.64772	4.8768	1.35156	3.60828	0.000308238	0.00165721	JAK3	JAK3_3
ENST00000475333	14.3038	4.86749	0.245112	19.8582	9.36531e-88	3.31549e-85	UCK2	UCK2_8
ENST00000319136	302.941	4.8661	0.35011	13.8988	6.44502e-44	6.52616e-42	APOL1	APOL1_4
ENST00000393088	15.3218	4.86432	0.516735	9.41356	4.79594e-21	1.61209e-19	SERPINA1	SERPINA1_7
ENST00000392393	2.59687	4.84893	0.401441	12.0788	1.36657e-33	8.85174e-32	VNN3	VNN3_11
ENST00000432987	5.86352	4.83929	0.282075	17.156	5.66582e-66	1.17935e-63	RP11-398B16.2	RP11-398B16.2_1
ENST00000452787	3.16763	4.83249	0.355418	13.5966	4.19273e-42	3.93733e-40	AC007163.3	AC007163.3_1
ENST00000577750	11.1	4.83134	0.342411	14.1098	3.30704e-45	3.50508e-43	KRT16P1	KRT16P1_6
ENST00000448644	2.57795	4.80898	0.270932	17.7498	1.7311e-70	4.07517e-68	VNN3	VNN3_15
ENST00000410015	2.79052	4.80408	0.374953	12.8125	1.39557e-37	1.08283e-35	KYNU	KYNU_4
ENST00000565903	62.6771	4.78426	0.268645	17.8088	6.03715e-71	1.44081e-68	PRSS27	PRSS27_3
ENST00000453318	17.747	4.7684	1.39659	3.41431	0.000639445	0.00317351	MID1	MID1_1
ENST00000368199	10.6865	4.74425	0.658413	7.20558	5.77958e-13	1.0647e-11	SH2D2A	SH2D2A_2
ENST00000351841	2.73753	4.74055	0.61566	7.69995	1.36117e-14	2.88316e-13	LAIR2	LAIR2_4
ENST00000309739	119.556	4.73532	0.160762	29.4555	1.0708e-190	1.92496e-187	RND1	RND1_2
ENST00000367095	2.39884	4.73283	1.29489	3.65501	0.000257168	0.00140768	IL24	IL24_4
ENST00000359361	345.855	4.73219	0.416899	11.3509	7.33837e-30	3.98973e-28	ARSF	ARSF_2
ENST00000531493	30.7289	4.72968	0.53236	8.88436	6.42919e-19	1.8775e-17	FOSL1	FOSL1_3
ENST00000217254	24.6635	4.71554	0.646815	7.2904	3.0903e-13	5.83657e-12	SLC52A3	SLC52A3_2
ENST00000350657	4.5451	4.70956	0.77196	6.10078	1.05552e-09	1.38818e-08	SLC47A2	SLC47A2_4
ENST00000389906	11.9585	4.70562	0.676944	6.95126	3.62025e-12	6.18436e-11	APBB1	APBB1_4
ENST00000477993	12.6035	4.68849	0.471873	9.93592	2.90495e-23	1.12289e-21	FABP5P3	FABP5P3_1
ENST00000319518	9.08684	4.68726	0.970731	4.82859	1.37504e-06	1.17855e-05	CPNE7	CPNE7_3
ENST00000446499	8.59697	4.68662	0.367275	12.7605	2.72335e-37	2.08501e-35	FAAHP1	FAAHP1_1
ENST00000519821	3.89929	4.68022	0.429492	10.8971	1.18998e-27	5.79383e-26	CTB-33O18.1	CTB-33O18.1_1
ENST00000415355	3.91883	4.67784	0.790318	5.91893	3.24043e-09	4.02389e-08	GZMB	GZMB_1
ENST00000491127	352.95	4.67552	0.446811	10.4642	1.26111e-25	5.57714e-24	SLC26A9	SLC26A9_3
ENST00000346807	1541.96	4.66937	0.290309	16.0841	3.29693e-58	5.51831e-56	IL36RN	IL36RN_1
ENST00000396813	8.82629	4.66335	0.38236	12.1962	3.2549e-34	2.15882e-32	DHRS1	DHRS1_6
ENST00000351424	2.3255	4.65144	1.86408	2.4953	0.0125851	0.0418493	TPD52L2	TPD52L2_7
ENST00000536819	24.1501	4.64428	0.480676	9.66196	4.37397e-22	1.57423e-20	ZNF812P	ZNF812P_1
ENST00000391876	7.28087	4.63758	1.15336	4.02094	5.7967e-05	0.00036783	FUT2	FUT2_4
ENST00000396484	3.51758	4.62917	0.568676	8.14027	3.94389e-16	9.40425e-15	CLEC7A	CLEC7A_5
ENST00000287773	10.3874	4.62859	0.660459	7.00814	2.41511e-12	4.1982e-11	TMEM171	TMEM171_2
ENST00000368748	22856.7	4.62448	0.136335	33.92	3.38403e-252	1.14249e-248	SPRR2G	SPRR2G_1
ENST00000338315	23.3874	4.62444	0.321417	14.3877	6.1849e-47	7.0637e-45	MFSD2B	MFSD2B_2
ENST00000361953	94.2122	4.61721	0.482508	9.5692	1.0774e-21	3.78129e-20	FOXM1	FOXM1_4
ENST00000616579	8.54781	4.60787	0.845094	5.45249	4.96704e-08	5.29082e-07	TMPRSS4	TMPRSS4_2
ENST00000373445	6.52598	4.60164	0.56691	8.11705	4.77643e-16	1.13173e-14	UGT1A10	UGT1A10_2
ENST00000497073	4.96011	4.59521	0.371033	12.3849	3.15481e-35	2.20488e-33	TMC1	TMC1_2
ENST00000466741	146.876	4.58527	0.241863	18.9582	3.78197e-80	1.15056e-77	CHI3L2	CHI3L2_7
ENST00000220812	7.24973	4.58427	0.387873	11.819	3.11346e-32	1.88278e-30	DKK4	DKK4_1
ENST00000335661	3.67986	4.58146	0.450614	10.1672	2.77895e-24	1.14076e-22	BCL2A1	BCL2A1_2
ENST00000331769	2.27806	4.57376	0.474073	9.6478	5.02209e-22	1.79861e-20	CSF3	CSF3_7
ENST00000268122	2751.59	4.56711	0.135979	33.5868	2.61684e-247	8.42384e-244	RHCG	RHCG_2
ENST00000554242	2.13396	4.56541	0.83381	5.47536	4.36632e-08	4.6794e-07	GZMB	GZMB_6
ENST00000267015	6.61691	4.56174	0.521331	8.75019	2.12995e-18	5.97912e-17	GPR84	GPR84_1
ENST00000467038	3.72077	4.55788	0.477558	9.54414	1.37243e-21	4.78162e-20	CHI3L2	CHI3L2_9
ENST00000508409	2.23929	4.55763	0.308377	14.7794	1.98811e-49	2.49498e-47	TMPRSS11D	TMPRSS11D_6
ENST00000560932	621.137	4.55514	0.125231	36.374	1.0983e-289	5.63065e-286	PLA2G4D	PLA2G4D_1
ENST00000463108	3.08036	4.55103	0.378049	12.0382	2.23726e-33	1.4324e-31	SELL	SELL_3
ENST00000338682	2.26691	4.54465	0.40412	11.2458	2.42942e-29	1.2924e-27	ANKRD34B	ANKRD34B_1
ENST00000446430	2.57721	4.5431	0.345846	13.1362	2.04281e-39	1.70137e-37	EPGN	EPGN_9
ENST00000466333	28.8734	4.54281	0.583394	7.78686	6.86948e-15	1.48691e-13	BUB1	BUB1_5
ENST00000511909	2.07232	4.53718	0.377795	12.0097	3.1616e-33	2.00657e-31	TNIP3	TNIP3_4
ENST00000409189	29.0306	4.52917	0.237835	19.0434	7.45766e-81	2.2991e-78	CCL20	CCL20_1
ENST00000280606	240.601	4.52732	0.22749	19.9011	3.97748e-88	1.42265e-85	PRSS53	PRSS53_1
ENST00000264346	1177.2	4.52723	0.268044	16.8899	5.34223e-64	1.0564e-61	HERC6	HERC6_3
ENST00000374630	107.005	4.52166	0.66046	6.84624	7.5818e-12	1.25371e-10	EPHB2	EPHB2_2
ENST00000299665	2.95342	4.52051	0.44176	10.233	1.41149e-24	5.8867e-23	CLEC4D	CLEC4D_2
ENST00000526006	2.85181	4.50655	0.535586	8.41424	3.95463e-17	1.01559e-15	TXNRD1	TXNRD1_4
ENST00000257570	549.247	4.50083	0.141065	31.9061	2.196e-223	5.81417e-220	OASL	OASL_1
ENST00000467156	64.3961	4.49857	0.14862	30.2689	2.9474e-201	5.91278e-198	AKR1B15	AKR1B15_3
ENST00000619701	112.302	4.48531	0.15021	29.8603	6.45278e-196	1.24056e-192	ABCG4	ABCG4_1
ENST00000621697	2.01741	4.4839	0.924162	4.85185	1.22314e-06	1.05692e-05	MRGPRX3	MRGPRX3_3
ENST00000436438	2.17115	4.47664	0.463054	9.66763	4.13868e-22	1.49188e-20	GDA	GDA_9
ENST00000321600	7.25227	4.4724	0.337528	13.2504	4.48551e-40	3.86365e-38	DYNAP	DYNAP_2
ENST00000517905	4.70716	4.46901	0.851618	5.24767	1.54034e-07	1.52931e-06	ADAM19	ADAM19_4
ENST00000458725	8.33508	4.46436	0.64236	6.94995	3.65426e-12	6.24015e-11	DLEU2	DLEU2_4
ENST00000420377	2.57893	4.46345	0.974984	4.57798	4.69496e-06	3.68038e-05	PTPN22	PTPN22_7
ENST00000502553	5.2539	4.46259	0.810959	5.50286	3.73686e-08	4.04109e-07	TARS	TARS_1
ENST00000606395	4.13841	4.46146	0.34719	12.8502	8.57802e-38	6.71974e-36	FAAHP1	FAAHP1_2
ENST00000290472	3959.86	4.46033	0.114053	39.1077	0	0	PLA2G4D	PLA2G4D_2
ENST00000236255	55.5905	4.45683	0.474915	9.38448	6.32251e-21	2.10732e-19	GRHL3	GRHL3_7
ENST00000396620	2.61321	4.4461	1.78862	2.48578	0.0129268	0.042793	CD163	CD163_8
ENST00000506753	1.99665	4.43928	0.352389	12.5977	2.17512e-36	1.59219e-34	TNIP3	TNIP3_7
ENST00000275223	1.9433	4.43379	0.69616	6.36893	1.90351e-10	2.73099e-09	VNN3	VNN3_9
ENST00000502622	1.93423	4.42819	0.479126	9.24222	2.41429e-20	7.75558e-19	HTR3A	HTR3A_7
ENST00000339275	39.3552	4.42752	0.368564	12.0129	3.04074e-33	1.93163e-31	OASL	OASL_3
ENST00000330722	183248	4.42635	0.124718	35.4909	6.79104e-276	2.84855e-272	KRT6A	KRT6A_1
ENST00000549856	2.07823	4.42088	0.574418	7.69629	1.40074e-14	2.9647e-13	PLEKHG7	PLEKHG7_1
ENST00000498818	2.00399	4.41754	0.391091	11.2954	1.38245e-29	7.42856e-28	AKR1B10	AKR1B10_3
ENST00000599881	76.495	4.40881	0.501924	8.78381	1.58034e-18	4.47621e-17	KLK6	KLK6_7
ENST00000367459	74.9649	4.40768	0.337918	13.0436	6.90799e-39	5.65471e-37	RGS1	RGS1_1
ENST00000215781	16.0271	4.40714	0.307792	14.3186	1.67486e-46	1.88179e-44	OSM	OSM_1
ENST00000532858	8.81886	4.40423	0.666587	6.60713	3.91838e-11	6.03188e-10	SAA1	SAA1_2
ENST00000476325	29.3727	4.4037	0.392979	11.2059	3.81318e-29	2.0077e-27	HYAL4	HYAL4_4
ENST00000574768	11.2607	4.40315	0.430202	10.2351	1.38066e-24	5.7616e-23	PRSS22	PRSS22_6
ENST00000319231	1.97536	4.39248	0.500776	8.77133	1.76569e-18	4.98691e-17	KCNK10	KCNK10_3
ENST00000553087	17.9877	4.38829	0.209623	20.9342	2.61484e-97	1.16009e-94	KRT6C	KRT6C_2
ENST00000622335	8.639	4.38626	0.352255	12.452	1.36446e-35	9.6559e-34	POLR3G	POLR3G_8
ENST00000302641	595.743	4.38556	0.167294	26.2147	1.80538e-151	2.10002e-148	PRSS27	PRSS27_1
ENST00000472152	141.539	4.38195	0.253937	17.256	1.00783e-66	2.13311e-64	IFI44	IFI44_6
ENST00000427224	6.73451	4.37946	1.07422	4.07685	4.5649e-05	0.00029642	LIPG	LIPG_4
ENST00000564089	2.24572	4.37806	0.847125	5.16814	2.36438e-07	2.28292e-06	IL21R	IL21R_2
ENST00000382848	26359	4.37391	0.100791	43.3957	0	0	GJB2	GJB2_1
ENST00000568219	3.0482	4.37387	0.991544	4.41116	1.02816e-05	7.5855e-05	PALB2	PALB2_2
ENST00000598265	1.91657	4.37291	1.23102	3.55226	0.000381943	0.00200595	TEX101	TEX101_3
ENST00000598581	2415.87	4.37181	0.1243	35.1715	5.45354e-271	2.0969e-267	SLC6A14	SLC6A14_1
ENST00000304425	3.84484	4.36408	0.416126	10.4874	9.86978e-26	4.38723e-24	MIR31HG	MIR31HG_1
ENST00000402399	6.2175	4.36359	0.413079	10.5636	4.39678e-26	1.98891e-24	TCL1A	TCL1A_2
ENST00000521468	23.6286	4.35835	0.382288	11.4007	4.14794e-30	2.27662e-28	FAM83A	FAM83A_7
ENST00000569133	2.07114	4.3546	0.411503	10.5822	3.60429e-26	1.63846e-24	IL17C	IL17C_1
ENST00000610964	109.863	4.35367	0.710301	6.12933	8.82524e-10	1.17045e-08	TMPRSS4	TMPRSS4_11
ENST00000504004	2.37656	4.35232	0.366377	11.8794	1.51541e-32	9.33529e-31	RP11-526F3.1	RP11-526F3.1_1
ENST00000264170	581.587	4.34768	0.0888498	48.9329	0	0	KYNU	KYNU_1
ENST00000290295	3.71188	4.34763	0.516065	8.42457	3.62068e-17	9.31904e-16	HOXB13	HOXB13_1
ENST00000486561	3.4255	4.33735	0.506522	8.56302	1.09953e-17	2.93141e-16	CHI3L2	CHI3L2_3
ENST00000312783	14.6276	4.33649	0.577177	7.51328	5.76657e-14	1.15616e-12	AURKA	AURKA_5
ENST00000458311	7.03169	4.31215	0.879959	4.9004	9.56414e-07	8.39811e-06	FOLH1	FOLH1_1
ENST00000253513	7.33485	4.30855	0.631193	6.82604	8.72924e-12	1.4359e-10	IDO1	IDO1_6
ENST00000520193	2.66869	4.30238	0.609201	7.06233	1.63732e-12	2.89821e-11	ADAMDEC1	ADAMDEC1_3
ENST00000519953	2.35973	4.29501	0.496563	8.64948	5.17352e-18	1.41471e-16	ADAMDEC1	ADAMDEC1_4
ENST00000609178	73.4467	4.29164	0.128993	33.2704	1.0335e-242	3.25131e-239	CTA-384D8.35	CTA-384D8.35_1
ENST00000436467	2.10087	4.28505	0.487145	8.79623	1.41483e-18	4.02554e-17	EGR4	EGR4_1
ENST00000515036	1.74699	4.28023	0.350979	12.1951	3.30018e-34	2.18781e-32	TNIP3	TNIP3_6
ENST00000251102	23.8535	4.27383	0.283888	15.0546	3.21972e-51	4.33538e-49	CNGB1	CNGB1_1
ENST00000453792	2.15779	4.27205	0.75942	5.62541	1.85065e-08	2.08539e-07	ZNF812P	ZNF812P_3
ENST00000296027	5.36154	4.25438	0.327281	12.9992	1.23653e-38	1.00212e-36	CXCL5	CXCL5_1
ENST00000340177	16.1655	4.25014	0.23702	17.9315	6.69002e-72	1.63901e-69	HRH3	HRH3_1
ENST00000514010	4.3473	4.24827	0.374305	11.3497	7.43803e-30	4.04232e-28	RP11-93K22.13	RP11-93K22.13_1
ENST00000375773	4.95794	4.24682	0.320195	13.2633	3.78137e-40	3.27139e-38	KYNU	KYNU_2
ENST00000400928	1.71169	4.24664	1.53201	2.77194	0.00557225	0.0210156	SCNN1D	SCNN1D_5
ENST00000463626	8.02544	4.23897	0.238692	17.7592	1.46415e-70	3.46443e-68	SLC6A14	SLC6A14_2
ENST00000264246	8.41767	4.23477	0.28229	15.0015	7.17892e-51	9.49106e-49	CD80	CD80_1
ENST00000539066	9.17197	4.23336	1.11804	3.78641	0.000152839	0.000882978	POLR3B	POLR3B_2
ENST00000444749	1.6956	4.23315	1.71069	2.47453	0.0133413	0.0439248	CASP5	CASP5_5
ENST00000371744	3.09391	4.21541	0.847286	4.97519	6.51823e-07	5.89212e-06	ZNFX1	ZNFX1_5
ENST00000509906	3.23189	4.19065	0.423284	9.90032	4.14925e-23	1.58966e-21	HPSE	HPSE_5
ENST00000377340	14.8325	4.18946	0.423056	9.90286	4.04549e-23	1.55076e-21	CRNKL1	CRNKL1_2
ENST00000614288	319.205	4.18383	0.185799	22.518	2.76276e-112	1.6136e-109	IFI27	IFI27_14
ENST00000503098	2.74996	4.18323	0.339623	12.3173	7.31298e-35	4.99887e-33	EPGN	EPGN_5
ENST00000256412	182.845	4.17678	0.162359	25.7255	6.0556e-146	6.60018e-143	ADAMDEC1	ADAMDEC1_1
ENST00000301887	53.5233	4.1757	0.262952	15.88	8.71133e-57	1.38125e-54	BATF2	BATF2_1
ENST00000324290	7.71383	4.17337	0.382539	10.9097	1.03619e-27	5.06182e-26	LGALS9B	LGALS9B_2
ENST00000613948	2.55668	4.16252	0.696671	5.97488	2.30265e-09	2.91481e-08	LRP8	LRP8_6
ENST00000620066	453.487	4.15812	0.294774	14.1061	3.48071e-45	3.68351e-43	IFI27	IFI27_12
ENST00000534282	2.1395	4.15374	0.898396	4.62351	3.77303e-06	3.00516e-05	TXNRD1	TXNRD1_3
ENST00000359370	1.64814	4.15336	1.52736	2.7193	0.00654196	0.0241036	FGF1	FGF1_1
ENST00000354412	4.27099	4.15263	0.492504	8.43167	3.40766e-17	8.78384e-16	LRP8	LRP8_5
ENST00000218789	12.3461	4.15249	1.32369	3.13706	0.00170651	0.00752445	ARHGEF7	ARHGEF7_10
ENST00000578737	10.5087	4.15079	0.195836	21.1952	1.05663e-99	4.87531e-97	RAB31	RAB31_6
ENST00000376199	45.4356	4.15072	0.561467	7.39263	1.43952e-13	2.79037e-12	FOXP3	FOXP3_2
ENST00000465675	5.33001	4.15001	0.484437	8.56665	1.06536e-17	2.84469e-16	LRP8	LRP8_4
ENST00000332411	910.462	4.14564	1.47052	2.81916	0.00481492	0.0185228	KRT76	KRT76_1
ENST00000611807	1.58139	4.14111	0.612521	6.76077	1.37259e-11	2.21078e-10	FADS2P1	FADS2P1_1
ENST00000421882	7.33494	4.14014	1.29177	3.20501	0.00135059	0.00613051	MAP4K4	MAP4K4_17
ENST00000414302	1.59198	4.13989	1.59863	2.58965	0.00960726	0.0333111	VNN3	VNN3_6
ENST00000579773	1.88979	4.13064	0.696455	5.93094	3.01203e-09	3.75341e-08	LGALS9C	LGALS9C_5
ENST00000442471	2.44443	4.12419	0.923381	4.4664	7.95463e-06	5.98417e-05	FCMR	FCMR_3
ENST00000455164	1115.27	4.1202	0.520837	7.91074	2.55873e-15	5.73668e-14	MX1	MX1_6
ENST00000391808	415.141	4.1184	0.322801	12.7583	2.80123e-37	2.14201e-35	KLK6	KLK6_4
ENST00000372686	38.7056	4.11349	0.485563	8.47159	2.42067e-17	6.31734e-16	SET	SET_6
ENST00000262675	30.619	4.11224	0.539015	7.62918	2.36247e-14	4.89324e-13	TTC39A	TTC39A_4
ENST00000393249	24.1755	4.09927	0.581541	7.04899	1.80224e-12	3.17672e-11	OSBPL8	OSBPL8_1
ENST00000590114	2.05953	4.0963	1.35804	3.01634	0.00255848	0.0107301	NMT1	NMT1_6
ENST00000634819	2.25382	4.09122	0.383567	10.6663	1.46411e-26	6.75543e-25	LINC01398	LINC01398_2
ENST00000312350	2.12641	4.0837	0.593988	6.87506	6.19643e-12	1.03389e-10	KCNK10	KCNK10_2
ENST00000532263	2.19114	4.07421	0.528994	7.70181	1.34149e-14	2.84272e-13	GZMB	GZMB_5
ENST00000417231	47.2074	4.07364	0.503921	8.08389	6.27314e-16	1.47525e-14	UBE2F	UBE2F_10
ENST00000378933	59.6471	4.07143	1.58907	2.56215	0.0104025	0.0356525	TAB3	TAB3_1
ENST00000572992	3.54427	4.06579	0.293286	13.8629	1.06265e-43	1.06512e-41	RMI2	RMI2_3
ENST00000329256	4.77927	4.06486	0.297263	13.6743	1.44579e-42	1.38593e-40	S100A7A	S100A7A_3
ENST00000552509	4.05103	4.06131	0.329108	12.3404	5.49128e-35	3.77787e-33	HAL	HAL_8
ENST00000297770	2.04156	4.05672	0.55885	7.25905	3.8981e-13	7.29161e-12	CPA6	CPA6_2
ENST00000519236	31.6346	4.0481	0.556367	7.27595	3.43988e-13	6.47032e-12	TMPRSS4	TMPRSS4_5
ENST00000374283	11.2766	4.04748	0.337302	11.9996	3.57158e-33	2.26055e-31	C9orf84	C9orf84_5
ENST00000491056	2.99087	4.04747	0.615504	6.57587	4.83698e-11	7.38029e-10	IL1B	IL1B_2
ENST00000506590	1.64843	4.04708	0.285167	14.1919	1.02783e-45	1.11324e-43	CXCL13	CXCL13_2
ENST00000304552	55.1145	4.04369	0.26266	15.3951	1.7649e-53	2.56079e-51	CXCR6	CXCR6_2
ENST00000229134	9.02515	4.03684	0.192994	20.9169	3.75882e-97	1.64132e-94	IL26	IL26_1
ENST00000468355	8.75763	4.03224	0.355435	11.3445	7.89404e-30	4.28174e-28	SLC23A2	SLC23A2_4
ENST00000473053	2.99415	4.0305	0.749791	5.37549	7.63731e-08	7.91172e-07	JAKMIP1	JAKMIP1_3
ENST00000512817	1.46487	4.02407	1.05098	3.82888	0.000128727	0.000756884	CLLU1	CLLU1_3
ENST00000348904	5.57322	4.01875	0.331029	12.1402	6.47018e-34	4.23256e-32	C7orf57	C7orf57_5
ENST00000356249	50.3292	4.01767	1.33289	3.01426	0.00257603	0.0107887	CEMIP	CEMIP_3
ENST00000395564	153.339	4.01476	0.210217	19.0982	2.61413e-81	8.13147e-79	UPP1	UPP1_6
ENST00000381946	3195.65	4.0083	0.168098	23.845	1.13996e-125	8.5758e-123	ATP12A	ATP12A_2
ENST00000601531	28.4186	4.00454	0.271198	14.7661	2.42209e-49	3.02862e-47	ACP7	ACP7_4
ENST00000439922	1.48061	3.99357	1.60276	2.49168	0.0127141	0.0421988	SPIB	SPIB_2
ENST00000433655	5.92087	3.9933	1.31036	3.04748	0.00230771	0.00981489	CTSD	CTSD_2
ENST00000579062	4.76836	3.98648	0.380107	10.4878	9.82952e-26	4.37074e-24	KRT16P2	KRT16P2_2
ENST00000340880	8.86566	3.98426	0.353273	11.2781	1.68266e-29	9.01375e-28	PGLYRP2	PGLYRP2_2
ENST00000319590	4.7083	3.98209	0.63756	6.24584	4.21541e-10	5.80194e-09	KLK12	KLK12_2
ENST00000460643	2.69603	3.98035	0.35219	11.3017	1.28663e-29	6.92446e-28	CYP24A1	CYP24A1_3
ENST00000395676	133.18	3.97956	0.166079	23.9618	6.95341e-127	5.37708e-124	KLHDC7B	KLHDC7B_1
ENST00000533734	1.46074	3.97598	0.274758	14.4708	1.85216e-47	2.16535e-45	TCN1	TCN1_5
ENST00000250863	2.37464	3.97478	0.506183	7.85246	4.07953e-15	8.98192e-14	DAZL	DAZL_1
ENST00000326742	1.57314	3.97227	1.38836	2.86112	0.0042215	0.0165486	CYP4F11	CYP4F11_2
ENST00000252250	49297.2	3.97105	0.133514	29.7426	2.16016e-194	4.04069e-191	KRT6C	KRT6C_1
ENST00000635511	1.79362	3.97048	0.939699	4.22527	2.38657e-05	0.000163808	CTD-2116N17.1	CTD-2116N17.1_7
ENST00000614055	1.8009	3.96939	0.408109	9.7263	2.32914e-22	8.54497e-21	GOLGA6L1	GOLGA6L1_1
ENST00000590129	2.47494	3.96885	0.526933	7.53198	4.99782e-14	1.00641e-12	KIF18B	KIF18B_3
ENST00000559279	28.4596	3.96818	0.321719	12.3343	5.91999e-35	4.06272e-33	KIF23	KIF23_1
ENST00000483500	1.9373	3.96789	0.282598	14.0408	8.77708e-45	9.18316e-43	CXCL8	CXCL8_3
ENST00000301653	88177.8	3.96299	0.133764	29.6268	6.74807e-193	1.24543e-189	KRT16	KRT16_1
ENST00000469392	14.2711	3.9515	0.267052	14.7967	1.53807e-49	1.93899e-47	SLC26A9	SLC26A9_6
ENST00000594211	374.075	3.94689	0.217397	18.1552	1.16804e-73	3.01643e-71	KLK9	KLK9_1
ENST00000258743	1.38489	3.93895	1.24499	3.16385	0.001557	0.00694288	IL6	IL6_4
ENST00000411479	7.77099	3.93733	0.277618	14.1825	1.17519e-45	1.26889e-43	AC005162.5	AC005162.5_1
ENST00000426713	1.66371	3.93667	1.47508	2.66878	0.00761263	0.0274135	LINC00116	LINC00116_3
ENST00000360345	1.45495	3.93618	1.24586	3.15941	0.00158089	0.00703721	CLEC4C	CLEC4C_3
ENST00000264868	2.45967	3.93597	1.53782	2.55944	0.0104841	0.0358883	SEL1L3	SEL1L3_2
ENST00000438034	1.7524	3.93299	0.587676	6.69244	2.19482e-11	3.46537e-10	APOL1	APOL1_7
ENST00000568746	54.7933	3.92954	0.33965	11.5694	5.89002e-31	3.34689e-29	IL4R	IL4R_7
ENST00000494080	1.78082	3.92362	1.48319	2.64539	0.00815975	0.0290415	CCDC88B	CCDC88B_3
ENST00000623469	3.716	3.92237	0.274071	14.3115	1.8541e-46	2.07811e-44	AC087762.1	AC087762.1_1
ENST00000487577	2599.65	3.92136	0.25009	15.6798	2.07937e-55	3.17341e-53	TYMP	TYMP_4
ENST00000524009	38.9772	3.91817	0.765648	5.11746	3.09675e-07	2.94224e-06	PLAT	PLAT_6
ENST00000351691	13.0752	3.91805	1.03536	3.78423	0.000154186	0.000890017	TRAF3	TRAF3_6
ENST00000420383	3.34587	3.91682	0.962835	4.06801	4.74173e-05	0.000306584	ARHGAP4	ARHGAP4_3
ENST00000382073	1.5877	3.91499	0.34196	11.4487	2.38736e-30	1.32089e-28	CLEC6A	CLEC6A_1
ENST00000498438	6.82927	3.91236	0.486534	8.04128	8.89052e-16	2.06656e-14	HOXD11	HOXD11_1
ENST00000220244	97.6558	3.91159	1.11238	3.51642	0.000437404	0.00226323	CEMIP	CEMIP_1
ENST00000471872	15.5288	3.90116	0.201224	19.3872	9.90482e-84	3.21085e-81	LRRC61	LRRC61_1
ENST00000307161	3.01365	3.90054	0.362931	10.7473	6.10056e-27	2.87031e-25	MTNR1A	MTNR1A_1
ENST00000468985	26.3505	3.88991	0.673387	5.77663	7.62099e-09	9.0294e-08	PLSCR1	PLSCR1_5
ENST00000427901	1.50227	3.88562	0.393399	9.87703	5.23622e-23	1.9956e-21	RP11-63P12.7	RP11-63P12.7_1
ENST00000355524	3.7422	3.87966	0.416524	9.31438	1.22662e-20	4.02154e-19	FCAR	FCAR_5
ENST00000397833	1.32174	3.87936	0.873142	4.44299	8.87184e-06	6.61451e-05	C12orf74	C12orf74_1
ENST00000277480	1682.23	3.87909	0.167686	23.1331	2.15117e-118	1.44547e-115	LCN2	LCN2_3
ENST00000394191	1.58071	3.87907	0.384469	10.0894	6.15312e-24	2.47162e-22	OR5H8	OR5H8_1
ENST00000614415	3.82141	3.87821	0.35236	11.0064	3.5604e-28	1.78628e-26	WNT5A	WNT5A_5
ENST00000617768	24.6408	3.8628	0.316756	12.1949	3.31073e-34	2.19375e-32	CHAC1	CHAC1_3
ENST00000595793	903.782	3.85862	0.124814	30.915	7.5049e-210	1.73139e-206	KLK13	KLK13_6
ENST00000306602	160.645	3.85678	0.187022	20.6221	1.739e-94	7.0179e-92	CXCL10	CXCL10_1
ENST00000603203	8.39442	3.85461	0.334687	11.5171	1.08232e-30	6.05559e-29	GALNT6	GALNT6_14
ENST00000327554	1.29371	3.84689	0.667008	5.76739	8.05108e-09	9.50561e-08	CCDC60	CCDC60_2
ENST00000315274	79.675	3.84431	0.250839	15.3258	5.14228e-53	7.36852e-51	MMP1	MMP1_1
ENST00000491336	19.5207	3.84374	1.1861	3.24066	0.00119252	0.00549462	PPP1R12B	PPP1R12B_12
ENST00000520422	19.3224	3.84324	0.297253	12.9292	3.07971e-38	2.45139e-36	LINC01605	LINC01605_2
ENST00000578563	1.96713	3.84219	0.259147	14.8263	9.90211e-50	1.2598e-47	LGALS9C	LGALS9C_12
ENST00000429623	1.39749	3.83774	0.55381	6.9297	4.2172e-12	7.1608e-11	RP1-20N18.4	RP1-20N18.4_1
ENST00000480604	42.7459	3.83615	0.443607	8.64764	5.25745e-18	1.4368e-16	GLUL	GLUL_12
ENST00000584703	1.98535	3.83543	0.256272	14.9662	1.22011e-50	1.60693e-48	LGALS9B	LGALS9B_6
ENST00000469578	2.97469	3.83526	0.27897	13.7479	5.24015e-43	5.11167e-41	RGS1	RGS1_5
ENST00000435729	203.647	3.83495	0.117115	32.7452	3.54887e-235	1.02341e-231	FABP5P10	FABP5P10_1
ENST00000492418	2.40162	3.83384	0.403309	9.50595	1.98226e-21	6.83745e-20	TMC1	TMC1_4
ENST00000345008	1.86158	3.82861	0.645541	5.93086	3.01355e-09	3.75496e-08	LYPD1	LYPD1_2
ENST00000514926	5.66421	3.82094	0.238585	16.015	1.00331e-57	1.65925e-55	FLJ42969	FLJ42969_1
ENST00000427990	12.7557	3.82024	0.29958	12.752	3.03964e-37	2.32202e-35	APOL1	APOL1_9
ENST00000523280	2.56204	3.82006	1.07895	3.54054	0.000399304	0.00208637	RGS20	RGS20_4
ENST00000536354	11.8095	3.81937	0.530788	7.19566	6.21594e-13	1.14189e-11	TDO2	TDO2_6
ENST00000559487	94.4746	3.81741	0.135982	28.0728	2.10359e-173	3.34692e-170	CTD-2262B20.1	CTD-2262B20.1_1
ENST00000298260	16.8125	3.81679	0.88158	4.32949	1.49456e-05	0.000106941	SKA3	SKA3_2
ENST00000267215	1.6189	3.81513	1.39112	2.7425	0.00609743	0.0226897	DIAPH3	DIAPH3_6
ENST00000331096	2.07142	3.81229	0.468803	8.13196	4.22415e-16	1.005e-14	LINC01405	LINC01405_3
ENST00000549710	3.06181	3.8052	0.342528	11.1092	1.13213e-28	5.81484e-27	RP11-498M15.1	RP11-498M15.1_1
ENST00000546999	149.879	3.80372	0.514442	7.39387	1.42611e-13	2.76631e-12	HAL	HAL_5
ENST00000470661	1.45322	3.79665	0.416455	9.1166	7.75208e-20	2.4072e-18	PTP4A1	PTP4A1_1
ENST00000456526	1.91391	3.79545	0.512388	7.40739	1.2881e-13	2.51021e-12	RP11-428L9.2	RP11-428L9.2_1
ENST00000597493	2.00831	3.79469	1.09617	3.46178	0.000536615	0.00271665	C19orf48	C19orf48_7
ENST00000502377	2.192	3.79306	0.342272	11.082	1.53419e-28	7.83344e-27	CHRNA9	CHRNA9_2
ENST00000572882	10.1219	3.79302	1.43682	2.63988	0.0082936	0.0294391	ABCC1	ABCC1_3
ENST00000560132	2.19766	3.79234	0.279684	13.5594	6.97127e-42	6.44602e-40	PLA2G4D	PLA2G4D_3
ENST00000619559	11.9242	3.79204	1.10976	3.41699	0.000633173	0.00314589	LCK	LCK_8
ENST00000326151	6.71215	3.78725	0.991209	3.82084	0.000132996	0.000779601	NFKBIZ	NFKBIZ_4
ENST00000383671	52.613	3.78638	0.595101	6.36259	1.98385e-10	2.83919e-09	TIGIT	TIGIT_4
ENST00000331256	1828.95	3.7845	0.145653	25.983	7.71474e-149	8.75313e-146	ACP7	ACP7_2
ENST00000379954	2.34978	3.783	0.504161	7.50356	6.21072e-14	1.24054e-12	IL2RA	IL2RA_2
ENST00000216341	91.0429	3.78115	0.162733	23.2352	2.00564e-119	1.37437e-116	GZMB	GZMB_2
ENST00000391826	99.4792	3.78019	0.298552	12.6618	9.63249e-37	7.18394e-35	IL4I1	IL4I1_1
ENST00000426005	2.55751	3.77879	0.519306	7.27662	3.42283e-13	6.43914e-12	TREML1	TREML1_2
ENST00000447908	1.33791	3.77869	0.714118	5.29141	1.21377e-07	1.2227e-06	RP4-704D23.1	RP4-704D23.1_1
ENST00000481440	4.18437	3.77669	0.388338	9.72529	2.35242e-22	8.6196e-21	TBXAS1	TBXAS1_8
ENST00000437397	2.0752	3.7629	1.01118	3.7213	0.000198203	0.00111418	SERPINA1	SERPINA1_2
ENST00000367456	10.4992	3.76131	1.11923	3.36064	0.000777633	0.00377078	TAB2	TAB2_4
ENST00000454506	1.32328	3.75371	0.673205	5.57587	2.46289e-08	2.73148e-07	AZGP1P2	AZGP1P2_1
ENST00000589620	83.3015	3.75042	0.376212	9.9689	2.08518e-23	8.11906e-22	FUT3	FUT3_4
ENST00000375031	11.3083	3.74702	0.27144	13.8043	2.40202e-43	2.37324e-41	SH2D5	SH2D5_1
ENST00000533022	7.07593	3.74435	0.360025	10.4003	2.47265e-25	1.07293e-23	CLEC7A	CLEC7A_9
ENST00000537498	2.30468	3.74432	0.47053	7.95767	1.75315e-15	3.98871e-14	CTD-2555A7.2	CTD-2555A7.2_1
ENST00000448083	39.1803	3.74385	0.376509	9.94358	2.68974e-23	1.04232e-21	FOSL1	FOSL1_1
ENST00000411989	1.30026	3.74372	0.568062	6.59034	4.3882e-11	6.71776e-10	LINC00114	LINC00114_2
ENST00000511918	1.71885	3.74196	0.451155	8.29418	1.09334e-16	2.71854e-15	LUCAT1	LUCAT1_2
ENST00000417996	113.103	3.73905	0.338239	11.0545	2.08548e-28	1.05741e-26	KRT3	KRT3_1
ENST00000262464	22.5434	3.73859	0.785977	4.75662	1.96864e-06	1.64599e-05	FBN2	FBN2_1
ENST00000419499	1.64438	3.73827	0.420385	8.89247	5.97635e-19	1.75191e-17	LINC00402	LINC00402_1
ENST00000352041	213.688	3.73608	0.600052	6.22626	4.77711e-10	6.53153e-09	PLAT	PLAT_3
ENST00000418131	11.9694	3.72856	0.585883	6.36401	1.96555e-10	2.81504e-09	STIL	STIL_6
ENST00000537500	1.77341	3.72821	0.718655	5.18777	2.12832e-07	2.06912e-06	SYT5	SYT5_4
ENST00000369748	822.624	3.72821	0.250396	14.8892	3.87202e-50	5.00437e-48	CHI3L2	CHI3L2_5
ENST00000580036	5.8595	3.72464	0.383776	9.70525	2.86366e-22	1.04368e-20	LIPG	LIPG_5
ENST00000225550	20.6292	3.7246	0.339343	10.9759	4.99036e-28	2.48033e-26	KRT37	KRT37_1
ENST00000618863	974.263	3.72434	0.148213	25.1282	2.44431e-139	2.34961e-136	IFI27	IFI27_3
ENST00000331803	61.0375	3.7226	0.321289	11.5864	4.82756e-31	2.75675e-29	UPP1	UPP1_2
ENST00000430910	416.348	3.72154	0.104132	35.7386	9.93634e-280	4.29812e-276	FABP5P11	FABP5P11_1
ENST00000334192	1.92435	3.72135	1.17842	3.15792	0.00158898	0.00706819	EML1	EML1_7
ENST00000422843	36.5879	3.71957	0.670872	5.54439	2.94987e-08	3.23425e-07	ITK	ITK_2
ENST00000493056	1.31884	3.71915	0.333257	11.16	6.39777e-29	3.33052e-27	LTF	LTF_5
ENST00000203629	6.5054	3.71817	1.01777	3.65325	0.000258942	0.0014162	LAG3	LAG3_3
ENST00000373798	8.4939	3.71731	1.08347	3.43094	0.000601498	0.00300534	EPB41	EPB41_7
ENST00000619213	1.30099	3.71458	0.405929	9.15081	5.65057e-20	1.76999e-18	GOLGA6L6	GOLGA6L6_1
ENST00000560741	6.29392	3.71043	0.656612	5.65087	1.59639e-08	1.81438e-07	ISG20	ISG20_1
ENST00000339145	688.984	3.70757	0.270107	13.7263	7.06284e-43	6.86067e-41	IFI6	IFI6_2
ENST00000558825	2.717	3.70593	0.784064	4.72657	2.28347e-06	1.88964e-05	BLM	BLM_9
ENST00000264888	406.061	3.705	0.178912	20.7086	2.90019e-95	1.19478e-92	CXCL9	CXCL9_1
ENST00000429784	4.52555	3.7041	0.427889	8.65668	4.85693e-18	1.33024e-16	FAAHP1	FAAHP1_4
ENST00000373087	2505.83	3.70382	0.10181	36.3797	8.91789e-290	4.74778e-286	ZC3H12A	ZC3H12A_1
ENST00000444983	49.5852	3.70322	0.40074	9.24096	2.44297e-20	7.83863e-19	CCNE1	CCNE1_3
ENST00000421046	16.4163	3.70305	0.263423	14.0574	6.93619e-45	7.2957e-43	UPP1	UPP1_5
ENST00000510284	1.62661	3.69783	0.445907	8.29285	1.10571e-16	2.7483e-15	MIR3945HG	MIR3945HG_2
ENST00000616441	1.15817	3.69419	0.70881	5.21182	1.86992e-07	1.83416e-06	PTCRA	PTCRA_4
ENST00000368750	30455.3	3.69229	0.1043	35.4007	1.66789e-274	6.5963e-271	SPRR2E	SPRR2E_1
ENST00000514379	1.59351	3.68618	1.20085	3.06965	0.00214311	0.00920108	PLK4	PLK4_7
ENST00000276410	2.63564	3.68614	0.449417	8.20205	2.36315e-16	5.74077e-15	CHRNA6	CHRNA6_1
ENST00000523251	14.6759	3.6842	0.917527	4.01537	5.93538e-05	0.000375683	TMPRSS4	TMPRSS4_7
ENST00000420141	3.89277	3.68406	0.476857	7.72571	1.11233e-14	2.37095e-13	NUP210	NUP210_4
ENST00000442925	62.2345	3.6828	0.844863	4.35905	1.30629e-05	9.45356e-05	ACKR2	ACKR2_5
ENST00000602761	1.40668	3.68153	0.558339	6.59372	4.28946e-11	6.57314e-10	RP5-884M6.1	RP5-884M6.1_3
ENST00000419044	3.75409	3.67873	0.383557	9.5911	8.71545e-22	3.0807e-20	MX1	MX1_5
ENST00000509101	2.23764	3.67535	0.323314	11.3677	6.05353e-30	3.30026e-28	CXCL1	CXCL1_1
ENST00000368653	538.969	3.67455	0.605904	6.06457	1.32307e-09	1.72173e-08	MKI67	MKI67_1
ENST00000540549	13.1242	3.67308	0.766369	4.79284	1.6444e-06	1.3914e-05	TET2	TET2_3
ENST00000452208	1.21859	3.67129	0.64293	5.71024	1.12815e-08	1.30678e-07	RGL4	RGL4_9
ENST00000359836	4.07525	3.66919	1.46431	2.50574	0.0122195	0.0408519	DMD	DMD_9
ENST00000392583	1582.37	3.6682	0.152383	24.0723	4.87435e-128	3.79052e-125	OAS2	OAS2_2
ENST00000534444	2.70069	3.66807	1.05413	3.4797	0.000501969	0.00255989	JAK3	JAK3_4
ENST00000474041	4.9562	3.66761	0.601639	6.09604	1.08731e-09	1.42727e-08	FCMR	FCMR_2
ENST00000377291	160.512	3.66699	0.151286	24.2387	8.6934e-130	7.03713e-127	HRH2	HRH2_1
ENST00000202625	30.148	3.66624	0.323788	11.323	1.00996e-29	5.45026e-28	TGM6	TGM6_1
ENST00000543677	4.64639	3.66257	0.314167	11.658	2.08783e-31	1.21428e-29	OASL	OASL_4
ENST00000478194	37.6692	3.66114	0.659974	5.5474	2.89942e-08	3.18423e-07	FERMT1	FERMT1_1
ENST00000414546	25.1966	3.65944	0.330581	11.0697	1.75979e-28	8.95889e-27	SAA2	SAA2_1
ENST00000619682	476.285	3.65833	0.26047	14.0451	8.25351e-45	8.66155e-43	MX1	MX1_15
ENST00000559946	10.187	3.65685	0.23595	15.4984	3.55588e-54	5.22515e-52	CTD-2555C10.3	CTD-2555C10.3_1
ENST00000395011	81.8057	3.65511	0.505839	7.22584	4.97999e-13	9.22557e-12	LRRC20	LRRC20_1
ENST00000250366	1446.75	3.65501	0.141115	25.9009	6.5037e-148	7.26007e-145	CTC-518B2.8	CTC-518B2.8_2
ENST00000618455	1.30554	3.65271	0.470517	7.76318	8.28259e-15	1.78469e-13	RP11-566K19.9	RP11-566K19.9_1
ENST00000462587	6.89328	3.65096	0.254846	14.3261	1.50221e-46	1.6933e-44	GBAP1	GBAP1_8
ENST00000534604	1.11569	3.64545	0.560329	6.50591	7.72228e-11	1.15435e-09	RP11-430H10.3	RP11-430H10.3_1
ENST00000618265	72.1021	3.64532	0.24597	14.8202	1.08467e-49	1.37492e-47	CD177	CD177_1
ENST00000506693	1.69109	3.64003	1.00968	3.60513	0.000311996	0.00167456	ZNF346	ZNF346_1
ENST00000449742	36.4973	3.63961	0.200462	18.1561	1.14857e-73	2.97171e-71	TRIM10	TRIM10_1
ENST00000455810	5.24814	3.63933	0.314292	11.5795	5.23762e-31	2.98598e-29	PRKCQ-AS1	PRKCQ-AS1_2
ENST00000392539	1.25159	3.63509	0.940551	3.86485	0.000111156	0.000662174	HOXD13	HOXD13_1
ENST00000368128	1.53419	3.63328	1.29023	2.81599	0.00486277	0.018685	EPB41L2	EPB41L2_11
ENST00000309539	5.18796	3.63253	0.343651	10.5704	4.08661e-26	1.85284e-24	OLR1	OLR1_1
ENST00000380026	35.3709	3.6323	0.607886	5.97531	2.29658e-09	2.90794e-08	CENPE	CENPE_2
ENST00000375340	120.715	3.63228	0.546986	6.64054	3.12531e-11	4.85586e-10	SMC1A	SMC1A_2
ENST00000395954	1.14157	3.62827	0.741061	4.89604	9.77848e-07	8.57218e-06	CYP24A1	CYP24A1_4
ENST00000340700	64.8003	3.62444	0.116873	31.0117	3.74907e-211	8.94741e-208	KCNK10	KCNK10_1
ENST00000620811	10.3499	3.62377	0.778665	4.65383	3.25826e-06	2.62461e-05	SPG7	SPG7_4
ENST00000555081	90.2306	3.62313	0.2005	18.0704	5.44774e-73	1.36857e-70	IFI27	IFI27_4
ENST00000474763	1.10541	3.62275	0.801879	4.51783	6.24774e-06	4.78805e-05	TBXAS1	TBXAS1_7
ENST00000580621	2021.44	3.62172	0.175039	20.6909	4.18078e-95	1.71674e-92	KRT16P3	KRT16P3_2
ENST00000552756	1.69071	3.62044	0.414031	8.74437	2.2427e-18	6.28288e-17	OAS2	OAS2_4
ENST00000497933	113.252	3.61703	0.125168	28.8974	1.2882e-183	2.25715e-180	LRRC55	LRRC55_1
ENST00000528349	4.41677	3.61668	0.42326	8.54482	1.28736e-17	3.41703e-16	SAA2	SAA2_3
ENST00000524218	3.63477	3.61195	0.409781	8.81434	1.20394e-18	3.44605e-17	TMPRSS4	TMPRSS4_20
ENST00000618670	1.95528	3.60634	0.658614	5.47565	4.35898e-08	4.67225e-07	IKBKG	IKBKG_3
ENST00000474034	1.09733	3.60559	0.663287	5.43594	5.45083e-08	5.76974e-07	ZIC1	ZIC1_4
ENST00000559506	1.76869	3.60377	0.752061	4.79186	1.65243e-06	1.39769e-05	ABHD17C	ABHD17C_4
ENST00000512196	1.50014	3.60294	0.583203	6.17784	6.49827e-10	8.75168e-09	HPSE	HPSE_4
ENST00000542583	364.354	3.60136	0.351861	10.2352	1.37927e-24	5.75754e-23	TMC5	TMC5_5
ENST00000438844	113.1	3.59933	0.202748	17.7527	1.6422e-70	3.87248e-68	SERPINB13	SERPINB13_5
ENST00000527884	17.2118	3.59894	0.679256	5.29837	1.16844e-07	1.18004e-06	E2F8	E2F8_1
ENST00000549898	18.7459	3.59693	0.253548	14.1864	1.11242e-45	1.20298e-43	KRT6A	KRT6A_3
ENST00000314728	64.8587	3.59674	0.858482	4.18965	2.7938e-05	0.000189244	EPN2	EPN2_5
ENST00000514968	1.18569	3.59448	0.315755	11.3838	5.03664e-30	2.75346e-28	EPGN	EPGN_4
ENST00000529528	3.94689	3.59228	0.536509	6.69566	2.14707e-11	3.39463e-10	SAA2	SAA2_5
ENST00000409544	9.79511	3.58729	0.718427	4.99326	5.93696e-07	5.40409e-06	ZNF638	ZNF638_9
ENST00000549754	17.4101	3.58464	0.159608	22.4591	1.04346e-111	6.04339e-109	KRT6A	KRT6A_5
ENST00000417545	2.07965	3.58237	0.711153	5.03741	4.71879e-07	4.3586e-06	TRIM48	TRIM48_1
ENST00000508487	26.9387	3.58205	0.185049	19.3573	1.77033e-83	5.69885e-81	CXCL2	CXCL2_1
ENST00000397795	1.6244	3.57927	1.44138	2.48322	0.0130199	0.0430507	TRPM1	TRPM1_1
ENST00000370231	456.951	3.57846	0.146971	24.3481	6.07554e-131	4.94696e-128	TREX2	TREX2_6
ENST00000424696	1.07263	3.57731	0.978487	3.65596	0.000256217	0.00140325	RP1-272L16.1	RP1-272L16.1_1
ENST00000368236	1.44737	3.57275	0.569944	6.2686	3.64307e-10	5.05542e-09	TTC24	TTC24_1
ENST00000439467	2.65613	3.56846	0.402328	8.86954	7.34498e-19	2.13503e-17	CACNB4	CACNB4_2
ENST00000453022	4.4467	3.56741	0.585514	6.09278	1.10964e-09	1.45521e-08	DEPDC1B	DEPDC1B_2
ENST00000393801	1.56867	3.56237	0.862683	4.12941	3.63698e-05	0.000240728	PPP6R3	PPP6R3_11
ENST00000463154	4.40891	3.56055	0.585113	6.08523	1.16322e-09	1.5223e-08	NAA20	NAA20_4
ENST00000447128	24.687	3.55663	0.139064	25.5756	2.85336e-144	2.92566e-141	IL36G	IL36G_1
ENST00000497921	1.79417	3.55457	0.482418	7.36823	1.72904e-13	3.33104e-12	ACKR2	ACKR2_8
ENST00000156476	198.35	3.55251	0.429293	8.27527	1.28168e-16	3.16864e-15	KLK13	KLK13_3
ENST00000312648	40.2145	3.5492	0.362942	9.77896	1.38634e-22	5.15304e-21	CD7	CD7_2
ENST00000307098	18503.8	3.54354	0.126075	28.1067	8.1163e-174	1.30636e-170	SPRR1B	SPRR1B_1
ENST00000302759	87.2028	3.53777	0.40671	8.69851	3.36273e-18	9.3281e-17	BUB1	BUB1_3
ENST00000577177	2.6481	3.53719	0.353554	10.0046	1.45409e-23	5.72135e-22	PRSS22	PRSS22_7
ENST00000486497	1.45291	3.53535	1.08753	3.25082	0.00115075	0.00532485	HORMAD1	HORMAD1_5
ENST00000361632	1.45208	3.53518	1.0984	3.21849	0.00128869	0.00588484	CSF3R	CSF3R_5
ENST00000612839	5.60194	3.53254	0.321125	11.0005	3.79967e-28	1.90218e-26	CCL3L3	CCL3L3_1
ENST00000344644	20.5877	3.52957	0.332083	10.6286	2.19409e-26	1.00599e-24	UGT1A10	UGT1A10_1
ENST00000607746	32.9902	3.52938	0.132033	26.7311	2.04729e-157	2.55304e-154	LINC01215	LINC01215_1
ENST00000577265	12.8371	3.52604	0.410655	8.58639	8.97439e-18	2.40885e-16	LGALS9C	LGALS9C_13
ENST00000449399	26.0275	3.52249	0.556354	6.33138	2.42979e-10	3.44392e-09	SERPINA1	SERPINA1_9
ENST00000296435	8.9427	3.52124	0.3489	10.0924	5.96969e-24	2.40142e-22	CAMP	CAMP_1
ENST00000439127	299.568	3.51923	1.16748	3.01439	0.00257496	0.0107852	KRT16P3	KRT16P3_3
ENST00000522542	198.18	3.51828	0.364047	9.66436	4.27272e-22	1.53819e-20	YWHAZ	YWHAZ_5
ENST00000297258	18693.8	3.51697	0.0781022	45.0303	0	0	FABP5	FABP5_1
ENST00000296031	1.93323	3.51449	0.276795	12.6971	6.13756e-37	4.61972e-35	CXCL2	CXCL2_2
ENST00000595547	10.2628	3.51373	0.349551	10.0521	8.99177e-24	3.58276e-22	KLK13	KLK13_7
ENST00000406420	1.19344	3.50937	1.06818	3.28538	0.00101843	0.00478277	MFSD2B	MFSD2B_1
ENST00000277508	1.08242	3.50744	1.33775	2.6219	0.008744	0.0307892	PAEP	PAEP_5
ENST00000229135	5.7701	3.5052	0.231759	15.1243	1.11918e-51	1.5293e-49	IFNG	IFNG_1
ENST00000514072	24.7027	3.50275	0.156638	22.3621	9.21107e-111	5.22543e-108	IL36RN	IL36RN_4
ENST00000478874	1.20228	3.50022	0.31356	11.1628	6.19797e-29	3.23015e-27	LTF	LTF_6
ENST00000510693	1.07765	3.49859	0.971686	3.60053	0.000317568	0.00170064	CENPK	CENPK_5
ENST00000456759	2.29624	3.49274	0.259017	13.4846	1.92608e-41	1.75056e-39	HMGN2P23	HMGN2P23_1
ENST00000401399	13.1796	3.49197	0.993263	3.51565	0.000438674	0.00226887	NFASC	NFASC_9
ENST00000418386	2.26668	3.4884	1.17171	2.97718	0.00290917	0.0119902	LTA	LTA_3
ENST00000382844	1741.65	3.48774	0.1561	22.343	1.41324e-110	7.98459e-108	GJB2	GJB2_2
ENST00000560203	1.62911	3.48367	0.608786	5.72233	1.05074e-08	1.22171e-07	RP11-275I4.2	RP11-275I4.2_1
ENST00000452191	1.71903	3.47917	0.838385	4.14985	3.32698e-05	0.000222046	C16orf45	C16orf45_6
ENST00000393791	4.04966	3.47511	0.888271	3.91222	9.14507e-05	0.000555182	ARHGAP9	ARHGAP9_1
ENST00000439042	478.033	3.47374	0.0921782	37.685	0	0	FABP5P2	FABP5P2_1
ENST00000498496	18.4487	3.47317	0.244185	14.2235	6.54906e-46	7.16056e-44	SERPINB4	SERPINB4_4
ENST00000421653	27.1159	3.46821	0.516137	6.71956	1.82276e-11	2.90043e-10	DHRS9	DHRS9_6
ENST00000488391	27.6963	3.46587	0.233417	14.8484	7.12759e-50	9.11838e-48	LCN2	LCN2_6
ENST00000635520	1.74397	3.46428	0.394398	8.78371	1.58166e-18	4.47902e-17	LINC00856	LINC00856_5
ENST00000394045	3.07709	3.46317	1.31673	2.63012	0.00853546	0.0301669	HELLS	HELLS_7
ENST00000475519	4.58758	3.46169	0.33156	10.4406	1.61754e-25	7.08323e-24	APOL1	APOL1_6
ENST00000485300	1.65775	3.4598	1.00704	3.43562	0.000591199	0.00296029	IL6	IL6_5
ENST00000369903	1.52145	3.45727	0.987575	3.50077	0.000463918	0.00238614	PSRC1	PSRC1_7
ENST00000474045	1.02558	3.45542	0.367624	9.39931	5.49196e-21	1.8389e-19	LINC01206	LINC01206_8
ENST00000483748	406.002	3.45325	0.271225	12.7321	3.92307e-37	2.9788e-35	PLA2G4B	PLA2G4B_3
ENST00000547344	13.7671	3.45262	0.620903	5.56065	2.68777e-08	2.96604e-07	CYP27B1	CYP27B1_1
ENST00000423859	1.98276	3.44817	1.39436	2.47294	0.0134005	0.0440901	RANBP1	RANBP1_11
ENST00000373426	326.836	3.44725	0.201794	17.083	1.98475e-65	4.02242e-63	UGT1A7	UGT1A7_1
ENST00000543042	14.9154	3.44217	1.30389	2.63992	0.00829256	0.0294362	CLPB	CLPB_6
ENST00000375437	2.92567	3.43681	0.774033	4.44013	8.99026e-06	6.69738e-05	SCN2A	SCN2A_2
ENST00000614696	5.91081	3.43451	0.931085	3.68872	0.000225388	0.00125059	CDK1	CDK1_7
ENST00000539529	2.69006	3.43203	0.4698	7.30531	2.76629e-13	5.24681e-12	OLFM1	OLFM1_8
ENST00000589406	1.88766	3.4319	0.29358	11.6898	1.43643e-31	8.42508e-30	CLLU1	CLLU1_1
ENST00000534402	1.40944	3.42984	0.271044	12.6542	1.06067e-36	7.88923e-35	ABCG4	ABCG4_6
ENST00000395913	29.3659	3.42568	0.444148	7.71292	1.2297e-14	2.61308e-13	AURKA	AURKA_7
ENST00000301691	42.6457	3.42275	0.304956	11.2238	3.11711e-29	1.64936e-27	SOST	SOST_1
ENST00000484800	22.0091	3.42004	0.806139	4.24249	2.21051e-05	0.000152723	MCM10	MCM10_3
ENST00000334463	32.5145	3.41732	0.586708	5.82456	5.72625e-09	6.89426e-08	ERCC6L	ERCC6L_2
ENST00000507879	1.24494	3.41306	0.422525	8.07776	6.59649e-16	1.54945e-14	TNIP3	TNIP3_2
ENST00000436673	7.08036	3.41209	0.295533	11.5455	7.77565e-31	4.3967e-29	UPP1	UPP1_7
ENST00000480045	1.4649	3.41011	0.447256	7.62453	2.4493e-14	5.06854e-13	LRP8	LRP8_7
ENST00000256246	1.71662	3.4084	0.617529	5.51942	3.40112e-08	3.69708e-07	TEX15	TEX15_1
ENST00000524732	3658.51	3.40815	0.0787978	43.2519	0	0	FABP5P7	FABP5P7_1
ENST00000379333	640.465	3.40284	0.456247	7.45834	8.76206e-14	1.72968e-12	SLC23A2	SLC23A2_2
ENST00000502835	2.41093	3.40284	0.360994	9.42629	4.24843e-21	1.43292e-19	EPGN	EPGN_2
ENST00000475937	1.99955	3.40267	1.20326	2.82788	0.00468576	0.0180923	FOXP1	FOXP1_4
ENST00000426604	18.1014	3.40181	0.393691	8.64082	5.58123e-18	1.52139e-16	ATP6V0D1	ATP6V0D1_6
ENST00000381414	4.69556	3.40102	0.8744	3.88955	0.000100431	0.00060398	TMC5	TMC5_3
ENST00000570241	2.80499	3.40042	0.426552	7.97186	1.56303e-15	3.56846e-14	RP11-401P9.5	RP11-401P9.5_2
ENST00000507543	36.3125	3.40033	0.538957	6.3091	2.80669e-10	3.94462e-09	DCTD	DCTD_3
ENST00000616853	65.3027	3.39488	0.272815	12.4439	1.50967e-35	1.06781e-33	INA	INA_2
ENST00000400066	4020.8	3.39483	0.103662	32.7491	3.12687e-235	9.20904e-232	GJB6	GJB6_2
ENST00000448044	3.41251	3.39321	1.05834	3.20616	0.00134519	0.00610821	ST6GAL1	ST6GAL1_15
ENST00000448696	2.28606	3.39214	0.321219	10.5602	4.55702e-26	2.05938e-24	IFNE	IFNE_1
ENST00000583748	33.963	3.39058	0.280854	12.0724	1.47773e-33	9.52718e-32	KRT16P6	KRT16P6_4
ENST00000354852	6.1132	3.3847	0.933815	3.62459	0.000289419	0.0015665	TRIM6-TRIM34	TRIM6-TRIM34_1
ENST00000554396	9.48358	3.38288	0.598372	5.65348	1.57235e-08	1.78893e-07	POLE2	POLE2_9
ENST00000392322	759.865	3.38109	0.191459	17.6596	8.58304e-70	1.97683e-67	STAT1	STAT1_6
ENST00000513463	13.7676	3.37966	0.57627	5.86472	4.49894e-09	5.49257e-08	HPSE	HPSE_7
ENST00000472749	1.01813	3.37948	1.16586	2.89869	0.00374721	0.0149514	ZIC4	ZIC4_2
ENST00000346872	61.7329	3.37763	0.780794	4.32589	1.51915e-05	0.000108549	IKZF3	IKZF3_1
ENST00000557361	2.36602	3.36959	0.403999	8.34058	7.39249e-17	1.86253e-15	SERPINA1	SERPINA1_18
ENST00000532157	2.22477	3.36793	0.525789	6.40548	1.49901e-10	2.17636e-09	POLB	POLB_1
ENST00000334475	1.60999	3.36776	0.955537	3.52446	0.00042434	0.00220255	TREM1	TREM1_3
ENST00000481695	43.1859	3.36499	0.130824	25.7214	6.73259e-146	7.28071e-143	FABP5	FABP5_4
ENST00000552126	6.45485	3.36418	0.242129	13.8942	6.86791e-44	6.94421e-42	ASPG	ASPG_6
ENST00000311052	146.873	3.361	0.214699	15.6545	3.09408e-55	4.70644e-53	CARHSP1	CARHSP1_7
ENST00000552704	2.27076	3.36061	0.452809	7.4217	1.15628e-13	2.26001e-12	CTD-2382E5.2	CTD-2382E5.2_1
ENST00000418404	6.43773	3.35936	0.433504	7.74931	9.23927e-15	1.9825e-13	MYH13	MYH13_1
ENST00000586883	5.79585	3.35437	0.186337	18.0016	1.89304e-72	4.69599e-70	LRG1	LRG1_2
ENST00000599166	316.369	3.35421	0.589379	5.6911	1.26226e-08	1.45348e-07	CTC-518B2.8	CTC-518B2.8_1
ENST00000335422	1.62852	3.35419	0.350737	9.56328	1.14079e-21	3.99772e-20	KLK13	KLK13_8
ENST00000279386	5.5382	3.34955	1.17012	2.86257	0.00420218	0.0164835	TBX6	TBX6_2
ENST00000417483	28.7039	3.34476	0.160412	20.851	1.49145e-96	6.31339e-94	RP11-557H15.3	RP11-557H15.3_1
ENST00000474218	2.49665	3.34066	0.261417	12.779	2.14678e-37	1.65181e-35	CD274	CD274_4
ENST00000398762	2.12187	3.33998	0.38264	8.72878	2.57445e-18	7.19333e-17	EPSTI1	EPSTI1_4
ENST00000620405	51.1697	3.33549	0.17482	19.0795	3.73573e-81	1.15425e-78	CD24	CD24_4
ENST00000528654	1.44423	3.33494	0.673292	4.95319	7.30063e-07	6.5472e-06	FCMR	FCMR_4
ENST00000526804	4.26885	3.33371	0.261927	12.7276	4.1537e-37	3.15046e-35	CD36	CD36_5
ENST00000383807	45.407	3.33246	1.06728	3.12239	0.00179388	0.00787062	FANCD2	FANCD2_2
ENST00000276500	72.2394	3.33209	0.415039	8.02839	9.87588e-16	2.28715e-14	RGS20	RGS20_8
ENST00000378619	1.36613	3.3314	0.734612	4.5349	5.76301e-06	4.44215e-05	LANCL3	LANCL3_3
ENST00000504857	1.16359	3.33105	0.692383	4.81099	1.50182e-06	1.27976e-05	EPN3	EPN3_12
ENST00000504030	35.5588	3.33075	0.297319	11.2026	3.95901e-29	2.07973e-27	HTR3A	HTR3A_1
ENST00000359988	4.79923	3.33051	0.613922	5.42497	5.79631e-08	6.11579e-07	NRAP	NRAP_4
ENST00000428465	105.824	3.32903	0.181309	18.3611	2.692e-75	7.26374e-73	WDR66	WDR66_8
ENST00000524600	3.71835	3.32601	0.606118	5.4874	4.0789e-08	4.3928e-07	GNLY	GNLY_8
ENST00000438486	4.20571	3.32463	0.421234	7.8926	2.95964e-15	6.60343e-14	IFI44	IFI44_3
ENST00000423401	718.965	3.32451	0.0966991	34.3799	5.03172e-259	1.74124e-255	FABP5P1	FABP5P1_1
ENST00000615152	170.523	3.32139	0.314244	10.5694	4.12941e-26	1.87164e-24	RRM2	RRM2_2
ENST00000412827	1.04577	3.31974	1.04353	3.18126	0.00146638	0.00659274	PUDP	PUDP_2
ENST00000535040	40.0814	3.31304	0.500275	6.62243	3.5333e-11	5.46095e-10	TPBG	TPBG_1
ENST00000486869	40.9963	3.30908	1.08696	3.04434	0.00233189	0.00990405	GBAP1	GBAP1_2
ENST00000415516	2.21358	3.30632	0.717517	4.608	4.06564e-06	3.21969e-05	USP37	USP37_3
ENST00000457754	5.36549	3.3032	0.4166	7.92896	2.20984e-15	4.97784e-14	RUFY4	RUFY4_2
ENST00000412715	4.9216	3.30306	0.879857	3.75409	0.000173974	0.000990403	PARPBP	PARPBP_11
ENST00000568624	1.11083	3.29921	0.382491	8.6256	6.37592e-18	1.72983e-16	RP11-483E23.2	RP11-483E23.2_2
ENST00000594229	18.4016	3.29863	0.229244	14.3892	6.0521e-47	6.92345e-45	ACP7	ACP7_3
ENST00000304567	319.239	3.29831	0.337297	9.77866	1.39044e-22	5.16689e-21	RRM2	RRM2_4
ENST00000460683	35.2668	3.29742	1.16219	2.83726	0.00455031	0.0176441	PARP14	PARP14_4
ENST00000344103	6.28872	3.29075	0.630486	5.21939	1.79517e-07	1.76534e-06	SIRPG	SIRPG_3
ENST00000216862	45.2909	3.29048	0.187035	17.5928	2.79676e-69	6.3464e-67	CYP24A1	CYP24A1_1
ENST00000458379	57.316	3.29024	0.403816	8.14789	3.70338e-16	8.8399e-15	FUT3	FUT3_1
ENST00000381577	178.211	3.29007	0.105852	31.0816	4.26374e-212	1.0558e-208	CD274	CD274_2
ENST00000437212	28.2772	3.28907	0.636653	5.16619	2.38919e-07	2.30527e-06	TMPRSS4	TMPRSS4_9
ENST00000534510	679.451	3.28452	0.4872	6.74163	1.56625e-11	2.5084e-10	CTSB	CTSB_10
ENST00000560089	16.6144	3.28448	0.417058	7.87535	3.39786e-15	7.53139e-14	SEMA4B	SEMA4B_9
ENST00000426740	33.6545	3.28398	0.539981	6.08166	1.18948e-09	1.55549e-08	FCGR3A	FCGR3A_5
ENST00000559869	1.15162	3.28243	0.358312	9.16082	5.15065e-20	1.61815e-18	RP11-519G16.3	RP11-519G16.3_1
ENST00000512913	21.724	3.28177	0.356251	9.21197	3.20193e-20	1.01959e-18	SUB1	SUB1_2
ENST00000452859	1.16474	3.2813	1.15041	2.85229	0.0043406	0.0169574	SNX11	SNX11_4
ENST00000522648	243.985	3.28128	0.282049	11.6337	2.777e-31	1.60834e-29	FAM83A	FAM83A_5
ENST00000389302	2.37505	3.27669	0.686754	4.77127	1.83065e-06	1.53781e-05	FANCA	FANCA_25
ENST00000161006	350.422	3.2761	0.168661	19.4241	4.82433e-84	1.5787e-81	PRSS22	PRSS22_1
ENST00000567652	1.00521	3.27501	0.377658	8.67191	4.24949e-18	1.16896e-16	RP11-578F21.4	RP11-578F21.4_1
ENST00000443698	9.85541	3.27498	1.02182	3.20503	0.00135048	0.0061302	IFT74	IFT74_4
ENST00000584803	4.59602	3.27288	1.00258	3.26446	0.00109672	0.00510404	PIK3R5	PIK3R5_9
ENST00000517491	1.21445	3.2714	0.589852	5.54614	2.92046e-08	3.20555e-07	AC145110.1	AC145110.1_3
ENST00000372727	1.07067	3.27061	1.06816	3.0619	0.00219938	0.00940879	SYS1	SYS1_1
ENST00000589918	63.4149	3.27013	0.381812	8.56476	1.08304e-17	2.88965e-16	FUT3	FUT3_2
ENST00000551243	0.927482	3.26972	0.495939	6.59299	4.31064e-11	6.60427e-10	RND1	RND1_5
ENST00000466590	1.08372	3.2678	0.436754	7.48202	7.31892e-14	1.45225e-12	CHAT	CHAT_7
ENST00000589992	1.86092	3.26631	0.334452	9.76614	1.5733e-22	5.8245e-21	ST6GALNAC1	ST6GALNAC1_11
ENST00000431153	1.78273	3.26576	0.33609	9.71691	2.55408e-22	9.33312e-21	SERPINB13	SERPINB13_1
ENST00000454324	1.95229	3.26475	0.557914	5.8517	4.8658e-09	5.91334e-08	SLC30A6	SLC30A6_5
ENST00000379099	4.97083	3.26391	0.500683	6.51891	7.0822e-11	1.06199e-09	SCNN1D	SCNN1D_9
ENST00000513626	8.48162	3.26224	0.217071	15.0285	4.77928e-51	6.37949e-49	LUCAT1	LUCAT1_3
ENST00000428426	1.24339	3.25847	0.677801	4.80742	1.52892e-06	1.30109e-05	AC002511.3	AC002511.3_1
ENST00000440542	4.70336	3.2582	0.669393	4.8674	1.13075e-06	9.81683e-06	ERVMER34-1	ERVMER34-1_3
ENST00000566318	8.40907	3.25562	0.280395	11.6108	3.6309e-31	2.09065e-29	IL4R	IL4R_8
ENST00000549600	8.66132	3.25201	0.174132	18.6756	7.82157e-78	2.25556e-75	KRT6A	KRT6A_4
ENST00000374632	21.1429	3.25011	0.371018	8.75997	1.95305e-18	5.49479e-17	EPHB2	EPHB2_4
ENST00000502358	1.863	3.24828	0.338277	9.60242	7.8088e-22	2.76658e-20	EPGN	EPGN_6
ENST00000417464	14.2113	3.24602	0.331433	9.79391	1.19586e-22	4.46538e-21	UPP1	UPP1_11
ENST00000269489	1550.1	3.24428	0.131498	24.6718	2.14688e-134	1.85733e-131	SERPINB13	SERPINB13_2
ENST00000545225	2.6574	3.24415	1.01261	3.20375	0.00135648	0.00615463	PSME3	PSME3_2
ENST00000396284	1.55954	3.24355	0.538013	6.02876	1.65225e-09	2.12592e-08	KIR2DL4	KIR2DL4_1
ENST00000455853	5.43037	3.24139	0.270727	11.9729	4.92659e-33	3.09131e-31	LINC00473	LINC00473_2
ENST00000486197	33.8652	3.24093	0.891328	3.63607	0.000276831	0.00150436	GBAP1	GBAP1_4
ENST00000450565	1.03849	3.24025	0.879679	3.68345	0.000230098	0.00127434	ADCYAP1	ADCYAP1_1
ENST00000312562	140.33	3.24006	0.201956	16.0434	6.35612e-58	1.05368e-55	FOSL1	FOSL1_2
ENST00000300404	8.99995	3.23874	0.550873	5.87929	4.12036e-09	5.05401e-08	B4GALNT2	B4GALNT2_3
ENST00000599077	1.04511	3.23615	0.475697	6.80296	1.02488e-11	1.67392e-10	KLK10	KLK10_6
ENST00000541799	0.850939	3.23345	0.925449	3.49392	0.000475979	0.00244147	ZBP1	ZBP1_5
ENST00000578724	1.18895	3.23021	0.273946	11.7914	4.3222e-32	2.6001e-30	LGALS9B	LGALS9B_4
ENST00000575164	74.0944	3.229	0.203266	15.8856	7.97837e-57	1.26794e-54	PRSS22	PRSS22_3
ENST00000444158	0.973818	3.2282	0.73032	4.42025	9.85851e-06	7.29434e-05	AC006372.4	AC006372.4_1
ENST00000442448	12.5112	3.22692	1.30702	2.46892	0.013552	0.0445122	ERG	ERG_8
ENST00000583269	1.63576	3.22631	0.481575	6.6995	2.09141e-11	3.31002e-10	KPNA2	KPNA2_2
ENST00000558663	2.39161	3.22571	1.09852	2.93642	0.0033203	0.0134519	TTC23	TTC23_5
ENST00000285393	2.7975	3.22532	0.54973	5.86709	4.43497e-09	5.4183e-08	ATP6V0D2	ATP6V0D2_3
ENST00000397574	190.275	3.2235	0.389255	8.28119	1.21949e-16	3.02134e-15	IRF7	IRF7_4
ENST00000422768	1.33696	3.22301	0.319219	10.0965	5.7222e-24	2.30387e-22	RP1-52J10.9	RP1-52J10.9_1
ENST00000303155	32.6073	3.22187	0.465249	6.92504	4.35842e-12	7.38706e-11	NETO2	NETO2_2
ENST00000581210	67.656	3.22171	0.527325	6.10953	9.99243e-10	1.31705e-08	KRT16P1	KRT16P1_3
ENST00000505500	33.2075	3.21941	0.343901	9.36144	7.86546e-21	2.60528e-19	CCNB1	CCNB1_4
ENST00000576381	53.9889	3.2189	0.18026	17.857	2.55059e-71	6.15078e-69	PRSS22	PRSS22_4
ENST00000318304	23.5426	3.21854	0.979918	3.2845	0.00102162	0.00479564	PPFIBP1	PPFIBP1_7
ENST00000304748	61.367	3.21759	0.267254	12.0394	2.20471e-33	1.41221e-31	FPR1	FPR1_2
ENST00000391805	411.579	3.21482	0.376955	8.52842	1.48366e-17	3.92377e-16	KLK10	KLK10_2
ENST00000567554	26.5182	3.21122	0.369381	8.69352	3.5137e-18	9.71767e-17	CARHSP1	CARHSP1_9
ENST00000347547	0.856719	3.21014	1.25898	2.54979	0.0107788	0.03672	LRP8	LRP8_8
ENST00000482015	34.3165	3.20539	0.214297	14.9577	1.38738e-50	1.82376e-48	UPP1	UPP1_10
ENST00000613418	1.24612	3.20532	1.01511	3.15761	0.0015907	0.00707471	FCGR3B	FCGR3B_3
ENST00000425002	1.79914	3.20347	0.58671	5.46006	4.75972e-08	5.08133e-07	AC079325.6	AC079325.6_1
ENST00000489769	1.27452	3.20017	0.594105	5.38654	7.18266e-08	7.4743e-07	SERPINA1	SERPINA1_6
ENST00000504930	81.8732	3.19932	0.376054	8.5076	1.77564e-17	4.66893e-16	POLR3G	POLR3G_6
ENST00000561148	3.77883	3.19756	0.693942	4.60782	4.06906e-06	3.22185e-05	GATM	GATM_8
ENST00000315608	0.849783	3.19661	1.30292	2.45342	0.0141505	0.0461517	ACRV1	ACRV1_2
ENST00000441527	292.614	3.19299	0.26575	12.015	2.96247e-33	1.88537e-31	KLK13	KLK13_5
ENST00000395392	2.3547	3.19102	0.777974	4.10171	4.10112e-05	0.000268725	KIF23	KIF23_3
ENST00000265340	237.998	3.18696	0.148934	21.3985	1.3785e-101	6.55716e-99	PITX1	PITX1_1
ENST00000502974	1.51444	3.18204	0.540899	5.88288	4.0319e-09	4.94989e-08	CXCL3	CXCL3_3
ENST00000537850	1.13982	3.17756	0.503437	6.31174	2.75918e-10	3.88178e-09	AE000661.37	AE000661.37_6
ENST00000533182	79.5064	3.1696	0.467957	6.77327	1.25901e-11	2.03805e-10	IRF7	IRF7_5
ENST00000450783	3.23423	3.16879	0.412055	7.6902	1.46902e-14	3.10399e-13	RP11-295G20.2	RP11-295G20.2_3
ENST00000288383	217.084	3.16862	0.423175	7.48772	7.00785e-14	1.39273e-12	MX1	MX1_14
ENST00000562249	13.2646	3.16753	0.17494	18.1063	2.84018e-73	7.2136e-71	PRSS27	PRSS27_4
ENST00000580813	0.799398	3.1615	0.290228	10.8932	1.24218e-27	6.03734e-26	VNN3	VNN3_14
ENST00000522126	297.435	3.16034	0.314633	10.0445	9.71074e-24	3.86145e-22	FCHSD1	FCHSD1_4
ENST00000538326	9.67394	3.16026	0.700985	4.50832	6.53428e-06	4.99052e-05	MEFV	MEFV_6
ENST00000517483	7.60003	3.16016	1.16939	2.70239	0.00688433	0.025172	TMPRSS4	TMPRSS4_8
ENST00000469493	2.14968	3.15996	0.748939	4.21925	2.45119e-05	0.000167889	PLCD4	PLCD4_5
ENST00000580361	6.03217	3.15713	0.178561	17.681	5.87492e-70	1.35762e-67	RAB31	RAB31_8
ENST00000396359	311.899	3.15466	0.127991	24.6476	3.90719e-134	3.35923e-131	FABP5	FABP5_2
ENST00000596742	0.873162	3.15318	1.0592	2.97693	0.00291152	0.011997	SIGLEC12	SIGLEC12_1
ENST00000447802	2.48839	3.14937	0.827533	3.80573	0.000141386	0.000823755	ANKMY2	ANKMY2_2
ENST00000618200	645.769	3.14772	0.194941	16.147	1.19161e-58	2.03886e-56	IFI27	IFI27_7
ENST00000396604	1.33067	3.14769	1.20738	2.60704	0.00913284	0.0319454	ZNF143	ZNF143_2
ENST00000277874	23.5565	3.14501	0.554445	5.67236	1.40846e-08	1.61297e-07	HTR7	HTR7_2
ENST00000395680	208.638	3.14475	0.348709	9.01826	1.91108e-19	5.80881e-18	TYMP	TYMP_1
ENST00000217407	8.75148	3.14452	0.597423	5.26346	1.41368e-07	1.41053e-06	LBP	LBP_1
ENST00000395915	26.992	3.14346	0.468775	6.7057	2.00448e-11	3.17825e-10	AURKA	AURKA_6
ENST00000263201	86.1376	3.13676	0.493217	6.3598	2.0202e-10	2.88941e-09	CDC45	CDC45_5
ENST00000523203	6.20371	3.13345	0.367553	8.52516	1.52597e-17	4.0318e-16	CSNK1A1	CSNK1A1_11
ENST00000384566	4.63187	3.13304	0.236918	13.2242	6.36154e-40	5.43898e-38	RNU6-140P	RNU6-140P_1
ENST00000566877	12.693	3.13195	0.212464	14.7411	3.50992e-49	4.377e-47	RAB27A	RAB27A_5
ENST00000379958	852.256	3.13166	0.160015	19.5711	2.72929e-85	9.12537e-83	SAMD9	SAMD9_2
ENST00000563100	5.73202	3.13149	0.381512	8.20809	2.24727e-16	5.47079e-15	MPHOSPH6	MPHOSPH6_1
ENST00000367283	22.7864	3.13102	1.23619	2.53281	0.0113154	0.0382609	ELF3	ELF3_3
ENST00000575267	2.80827	3.12611	0.267297	11.6953	1.34776e-31	7.92178e-30	XAF1	XAF1_9
ENST00000458245	17.0512	3.11985	0.17387	17.9436	5.38167e-72	1.32081e-69	GATM	GATM_12
ENST00000609268	6.79581	3.11853	0.236764	13.1715	1.28111e-39	1.0767e-37	CTA-384D8.34	CTA-384D8.34_1
ENST00000349457	1.71008	3.118	0.922133	3.38129	0.000721458	0.00352917	ADGRG5	ADGRG5_1
ENST00000368728	0.88968	3.11764	0.271358	11.489	1.49772e-30	8.33599e-29	S100A7A	S100A7A_2
ENST00000512291	30.8133	3.11689	0.526804	5.9166	3.28662e-09	4.07722e-08	EPN3	EPN3_9
ENST00000478182	1.03859	3.11668	0.738627	4.21956	2.44781e-05	0.000167687	CD80	CD80_2
ENST00000563901	4.57113	3.10823	1.01384	3.0658	0.00217087	0.00930236	SH3GL3	SH3GL3_3
ENST00000397463	59.8591	3.1026	0.164603	18.8489	2.99759e-79	8.885e-77	LYPD1	LYPD1_1
ENST00000263341	86.3324	3.10044	0.226302	13.7005	1.00858e-42	9.73561e-41	IL1B	IL1B_1
ENST00000594641	135.955	3.09927	0.234476	13.2179	6.91879e-40	5.90084e-38	KLK6	KLK6_6
ENST00000566432	4.01899	3.09874	0.255192	12.1428	6.26581e-34	4.10444e-32	CT62	CT62_1
ENST00000531241	1.41481	3.09819	0.587363	5.27475	1.32934e-07	1.33137e-06	RP11-677M14.2	RP11-677M14.2_1
ENST00000413476	5.47675	3.09768	1.15358	2.68528	0.00724687	0.0262796	BLNK	BLNK_4
ENST00000543737	272.008	3.09704	0.810861	3.81945	0.000133751	0.000783757	SLC5A1	SLC5A1_2
ENST00000422706	217.139	3.09702	0.25708	12.0469	2.01333e-33	1.29261e-31	APOL1	APOL1_2
ENST00000571319	3.29228	3.09619	0.76294	4.05824	4.94444e-05	0.000318466	TOM1L1	TOM1L1_12
ENST00000457797	6.54352	3.09596	1.13364	2.73099	0.0063144	0.023389	PNPLA1	PNPLA1_3
ENST00000556267	8.25332	3.09459	0.186076	16.6308	4.17082e-62	7.84414e-60	ASPG	ASPG_7
ENST00000398469	5.7487	3.09402	0.425805	7.2663	3.69458e-13	6.92776e-12	KRT42P	KRT42P_2
ENST00000590990	15.9933	3.09385	0.220231	14.0482	7.90378e-45	8.30083e-43	KRT16	KRT16_4
ENST00000566398	0.971359	3.09208	0.624106	4.95441	7.25503e-07	6.50884e-06	CPNE7	CPNE7_7
ENST00000544803	32.4218	3.09005	0.725878	4.25698	2.0721e-05	0.000144045	KIAA1715	KIAA1715_2
ENST00000559181	14.1927	3.0877	0.207948	14.8484	7.1224e-50	9.11838e-48	RP11-382A20.1	RP11-382A20.1_1
ENST00000564609	5.63952	3.08488	0.434195	7.10483	1.20472e-12	2.15952e-11	RAB27A	RAB27A_3
ENST00000370747	533.374	3.08423	0.173036	17.8243	4.5806e-71	1.09888e-68	IFI44	IFI44_2
ENST00000262209	2.097	3.08372	0.525864	5.8641	4.51582e-09	5.51172e-08	TRPA1	TRPA1_2
ENST00000463473	1.14425	3.08361	1.12547	2.73983	0.00614703	0.0228516	FCMR	FCMR_5
ENST00000294724	44.1214	3.08355	0.944602	3.26439	0.00109702	0.0051049	AGL	AGL_4
ENST00000603687	1.61283	3.07762	0.559713	5.49856	3.82915e-08	4.1354e-07	RP11-288K12.1	RP11-288K12.1_1
ENST00000472825	1.15227	3.07743	0.267698	11.4959	1.38335e-30	7.70562e-29	CHI3L2	CHI3L2_16
ENST00000309447	50.145	3.07665	0.122172	25.1829	6.16204e-140	6.00673e-137	NWD2	NWD2_1
ENST00000490094	11.243	3.07195	0.516045	5.95286	2.63496e-09	3.30734e-08	SERPINB1	SERPINB1_3
ENST00000223026	69.7351	3.07109	0.140039	21.9303	1.33566e-106	6.89864e-104	HYAL4	HYAL4_3
ENST00000511921	0.873275	3.07052	0.657243	4.67181	2.98551e-06	2.42024e-05	CTB-114C7.4	CTB-114C7.4_1
ENST00000566492	15.2962	3.06781	0.153614	19.971	9.85414e-89	3.57073e-86	PRSS27	PRSS27_5
ENST00000612499	550.421	3.06696	0.120784	25.3921	3.07995e-142	3.06712e-139	IFI27	IFI27_13
ENST00000478464	44.2236	3.06646	0.305118	10.0501	9.17754e-24	3.65467e-22	MRPS22	MRPS22_11
ENST00000373104	3.05462	3.06641	1.16796	2.62543	0.00865401	0.0305212	CSF3R	CSF3R_2
ENST00000478738	92.7483	3.06565	0.488479	6.27591	3.47593e-10	4.83462e-09	CMPK2	CMPK2_3
ENST00000553968	47.5364	3.06302	0.156531	19.5682	2.88564e-85	9.6249e-83	DIO2	DIO2_9
ENST00000521309	280.728	3.06213	0.348348	8.79045	1.48967e-18	4.2315e-17	YWHAZ	YWHAZ_6
ENST00000580052	3.25653	3.06142	0.240341	12.7378	3.64479e-37	2.77511e-35	KRT16P4	KRT16P4_2
ENST00000436295	0.799613	3.05959	0.892049	3.42984	0.000603927	0.00301584	RP11-497D6.3	RP11-497D6.3_1
ENST00000343257	4.71303	3.05708	0.381338	8.01673	1.08593e-15	2.51029e-14	CLCN1	CLCN1_1
ENST00000509973	1.22992	3.05705	0.700457	4.36436	1.27493e-05	9.24643e-05	PLAC8	PLAC8_4
ENST00000427482	3.34935	3.05598	1.21522	2.51476	0.0119114	0.0399734	SH3GL3	SH3GL3_2
ENST00000361824	25.567	3.05493	0.591854	5.16163	2.44804e-07	2.35877e-06	HORMAD1	HORMAD1_3
ENST00000348616	53.3969	3.05488	0.188705	16.1887	6.06165e-59	1.04883e-56	CDH26	CDH26_1
ENST00000448597	0.745235	3.05389	0.9067	3.36814	0.00075678	0.00368024	LINC01281	LINC01281_1
ENST00000461382	41.7258	3.05351	0.205678	14.846	7.38067e-50	9.42472e-48	PLA2G4B	PLA2G4B_2
ENST00000377722	0.746558	3.05109	0.786539	3.87914	0.000104827	0.000628015	AC021218.2	AC021218.2_1
ENST00000551601	12.0026	3.04824	0.524483	5.8119	6.17692e-09	7.39889e-08	NELL2	NELL2_3
ENST00000380327	3.24024	3.04766	0.586418	5.19708	2.02443e-07	1.97452e-06	TROAP	TROAP_3
ENST00000303415	16.1846	3.04737	0.338315	9.0075	2.10813e-19	6.39094e-18	SIRPG	SIRPG_4
ENST00000441640	4.38376	3.04513	0.286648	10.6232	2.32359e-26	1.06395e-24	IL12RB2	IL12RB2_5
ENST00000252252	60548.2	3.04398	0.132268	23.0137	3.39608e-117	2.23852e-114	KRT6B	KRT6B_1
ENST00000518237	53.3481	3.04	0.192841	15.7642	5.48318e-56	8.50883e-54	IDO1	IDO1_5
ENST00000569382	3.08572	3.03819	0.959004	3.16807	0.00153455	0.00685736	KIF22	KIF22_6
ENST00000584711	2.30797	3.03778	0.537887	5.64761	1.62691e-08	1.84725e-07	OTOP2	OTOP2_1
ENST00000507150	1.37067	3.03595	0.471888	6.43363	1.2459e-10	1.82418e-09	HPSE	HPSE_3
ENST00000302823	45.8994	3.03564	0.12794	23.727	1.89742e-124	1.38233e-121	CTLA4	CTLA4_1
ENST00000466939	1.70336	3.03091	0.956743	3.16794	0.00153521	0.00685989	LAMP3	LAMP3_2
ENST00000301202	3.92499	3.02932	0.3544	8.54774	1.25521e-17	3.33489e-16	LAIR2	LAIR2_3
ENST00000622895	0.938749	3.0261	0.470796	6.42762	1.29614e-10	1.89395e-09	GOLGA6L22	GOLGA6L22_2
ENST00000396581	0.797611	3.02596	0.804746	3.76015	0.000169815	0.000969517	TRIM40	TRIM40_1
ENST00000371796	11.7765	3.02545	1.01233	2.98859	0.00280266	0.0116113	OLFM1	OLFM1_7
ENST00000424385	0.952417	3.02436	0.260654	11.603	3.98082e-31	2.28453e-29	KYNU	KYNU_5
ENST00000481182	1.123	3.02371	0.956218	3.16215	0.00156607	0.00697919	ZBTB32	ZBTB32_6
ENST00000549459	0.867344	3.02182	0.315966	9.56376	1.13555e-21	3.98035e-20	RP11-1079J22.1	RP11-1079J22.1_1
ENST00000413473	581.982	3.01919	0.270567	11.1588	6.48925e-29	3.37561e-27	TTC39A	TTC39A_3
ENST00000454631	419.435	3.01724	0.116316	25.9399	2.36149e-148	2.65755e-145	RP11-295G20.2	RP11-295G20.2_4
ENST00000619857	10.5007	3.01613	0.37085	8.13303	4.18706e-16	9.96521e-15	TRIM15	TRIM15_1
ENST00000595645	1.28219	3.01584	0.893274	3.37616	0.000735046	0.00358638	TMIGD2	TMIGD2_1
ENST00000594637	0.710398	3.01361	0.516035	5.83992	5.22259e-09	6.32085e-08	PGLYRP2	PGLYRP2_4
ENST00000311412	884.278	3.01102	0.210938	14.2744	3.1589e-46	3.50929e-44	HPSE	HPSE_1
ENST00000624694	174.226	3.00757	0.0983157	30.591	1.61444e-205	3.54719e-202	CTC-251I16.1	CTC-251I16.1_1
ENST00000336164	0.892628	3.00733	0.757614	3.96948	7.20296e-05	0.000447525	KLRD1	KLRD1_5
ENST00000352551	3.93881	3.00598	0.631633	4.75906	1.94499e-06	1.62754e-05	UBE2C	UBE2C_6
ENST00000613446	2.08907	3.00569	0.955954	3.14418	0.00166552	0.00736395	ZWILCH	ZWILCH_3
ENST00000399398	32.6091	3.00454	0.356578	8.42603	3.57592e-17	9.20554e-16	RNF222	RNF222_2
ENST00000399027	8.27696	3.00439	0.801789	3.74711	0.000178884	0.00101568	CYCSP55	CYCSP55_1
ENST00000621160	1646.73	3.00371	0.143717	20.9002	5.33327e-97	2.30699e-94	IFI27	IFI27_8
ENST00000543942	30.8511	3.00073	0.153504	19.5483	4.26721e-85	1.41309e-82	C12orf56	C12orf56_2
ENST00000459674	8.512	2.99892	0.296418	10.1172	4.63452e-24	1.87468e-22	LRP8	LRP8_9
ENST00000375123	179.714	2.99779	0.11124	26.9489	5.87435e-160	7.67107e-157	FOXE1	FOXE1_1
ENST00000444128	5.82454	2.9972	1.13909	2.63123	0.00850774	0.0300812	NCOA7	NCOA7_11
ENST00000618553	16.1455	2.99313	0.187311	15.9795	1.77569e-57	2.90535e-55	APOBEC3A	APOBEC3A_5
ENST00000166244	1.65182	2.98975	0.555395	5.3831	7.32125e-08	7.60765e-07	EPHA8	EPHA8_2
ENST00000452357	351.306	2.98722	0.174032	17.1647	4.8759e-66	1.01799e-63	OAS1	OAS1_3
ENST00000534044	1.65788	2.98643	1.19198	2.50544	0.0122301	0.0408766	MYB	MYB_20
ENST00000605627	7.72796	2.98444	0.333482	8.94933	3.57661e-19	1.06882e-17	SMAGP	SMAGP_5
ENST00000310157	479.71	2.98378	0.471952	6.3222	2.57865e-10	3.64074e-09	KLK6	KLK6_2
ENST00000259953	3.0879	2.98373	0.991621	3.00894	0.00262161	0.010958	NRM	NRM_8
ENST00000613664	0.852325	2.98222	0.454676	6.55898	5.41754e-11	8.2208e-10	KYNU	KYNU_9
ENST00000491317	0.919391	2.98185	0.6819	4.37286	1.2263e-05	8.92415e-05	LINC00518	LINC00518_5
ENST00000422322	0.849848	2.98096	0.601154	4.95873	7.09567e-07	6.3762e-06	AURKA	AURKA_11
ENST00000372769	0.955839	2.98092	0.59	5.05241	4.36271e-07	4.05133e-06	SEMG2	SEMG2_1
ENST00000437409	13.7174	2.98036	0.202762	14.6988	6.56423e-49	8.10551e-47	IL36RN	IL36RN_3
ENST00000547923	2.67092	2.98032	1.11863	2.66426	0.00771571	0.0277213	TROAP	TROAP_16
ENST00000370456	272.07	2.98028	0.122359	24.3568	4.91096e-131	4.02237e-128	GBP6	GBP6_1
ENST00000546735	1.69199	2.97965	0.731976	4.07069	4.68744e-05	0.000303508	TROAP	TROAP_8
ENST00000520452	29.1103	2.97654	0.591978	5.02813	4.95287e-07	4.5596e-06	PTTG1	PTTG1_5
ENST00000373913	9.19839	2.97443	0.411634	7.22591	4.97754e-13	9.22227e-12	DLGAP4	DLGAP4_1
ENST00000373809	25.584	2.97211	0.695469	4.27353	1.92399e-05	0.000134566	CDK1	CDK1_8
ENST00000603302	1.5525	2.97168	1.11547	2.66405	0.00772049	0.0277348	HADH	HADH_2
ENST00000503586	0.792854	2.97024	0.374354	7.93431	2.11675e-15	4.77436e-14	PITX1	PITX1_3
ENST00000430683	5.97737	2.96923	0.446747	6.64633	3.00487e-11	4.67872e-10	RP11-288L9.4	RP11-288L9.4_1
ENST00000370276	1.51164	2.96872	1.07272	2.76746	0.00564954	0.0212654	CCDC18	CCDC18_5
ENST00000597255	3982.63	2.96808	0.136611	21.7266	1.15053e-104	5.74938e-102	CNFN	CNFN_2
ENST00000620985	180.147	2.96664	0.490234	6.05148	1.43523e-09	1.85965e-08	SAMD9	SAMD9_1
ENST00000613651	7.67186	2.96311	0.293351	10.1009	5.47343e-24	2.20693e-22	PRKCQ-AS1	PRKCQ-AS1_3
ENST00000601181	19.0072	2.96288	0.153574	19.2928	6.17338e-83	1.9735e-80	CXCL17	CXCL17_1
ENST00000437033	54.0929	2.96177	0.158616	18.6725	8.28188e-78	2.37839e-75	ADH7	ADH7_1
ENST00000616054	542.052	2.96159	0.231466	12.7949	1.75014e-37	1.35338e-35	CCL18	CCL18_1
ENST00000503718	10.6088	2.95993	0.305666	9.68355	3.54196e-22	1.28346e-20	LINC01181	LINC01181_1
ENST00000559528	1.37508	2.95966	0.437403	6.76644	1.31987e-11	2.12934e-10	AEN	AEN_3
ENST00000561286	2.09949	2.95754	0.642046	4.60642	4.09657e-06	3.2427e-05	PCK2	PCK2_9
ENST00000439871	8.53688	2.95488	0.216623	13.6407	2.29354e-42	2.17448e-40	CXCR2P1	CXCR2P1_1
ENST00000410065	1.6968	2.9533	0.78505	3.76192	0.000168611	0.000963197	SFXN5	SFXN5_8
ENST00000469464	1.14216	2.95069	0.494358	5.96874	2.39093e-09	3.02104e-08	ADARB2	ADARB2_7
ENST00000520609	36.512	2.94989	0.571285	5.16362	2.42225e-07	2.3357e-06	GGH	GGH_4
ENST00000367776	9.86727	2.94948	0.847814	3.47893	0.000503426	0.00256618	SELE	SELE_3
ENST00000557533	9.4194	2.94882	0.201195	14.6565	1.2234e-48	1.50528e-46	KRT8P1	KRT8P1_1
ENST00000273283	1.60305	2.94591	0.65606	4.49031	7.11195e-06	5.3948e-05	ITIH1	ITIH1_1
ENST00000438727	3.8419	2.94575	0.226958	12.9793	1.60416e-38	1.29399e-36	IFNWP19	IFNWP19_1
ENST00000612423	0.885007	2.94182	1.00203	2.93586	0.00332619	0.0134731	PLP1	PLP1_6
ENST00000455418	84.7424	2.93757	0.692077	4.24457	2.19013e-05	0.000151451	PITPNB	PITPNB_3
ENST00000311565	415.106	2.9371	0.411251	7.14188	9.20625e-13	1.66842e-11	PPARD	PPARD_5
ENST00000590299	2.4752	2.93622	0.668692	4.39099	1.12834e-05	8.26352e-05	HSD17B1	HSD17B1_4
ENST00000306560	770.603	2.93487	0.162829	18.0243	1.25591e-72	3.13232e-70	HAS3	HAS3_5
ENST00000405600	1.58221	2.9344	0.955875	3.06986	0.00214162	0.00919622	CGREF1	CGREF1_4
ENST00000382040	512.592	2.93436	0.167109	17.5596	5.02046e-69	1.12268e-66	RSAD2	RSAD2_3
ENST00000431184	2.49389	2.93327	0.344376	8.51765	1.62825e-17	4.29385e-16	APOL1	APOL1_12
ENST00000444189	3.8101	2.93087	0.344268	8.51333	1.69002e-17	4.45079e-16	CHAC1	CHAC1_1
ENST00000630369	1.87648	2.92972	1.13533	2.58051	0.00986553	0.0340752	THEMIS	THEMIS_5
ENST00000471785	486.557	2.92917	0.374012	7.83175	4.81112e-15	1.05474e-13	PARP9	PARP9_5
ENST00000590851	0.723956	2.92913	0.887683	3.29974	0.000967741	0.00457358	SYT5	SYT5_1
ENST00000366181	2.2803	2.92846	0.353725	8.27892	1.24299e-16	3.07682e-15	LINC01562	LINC01562_1
ENST00000380782	7.26541	2.92612	1.16928	2.50251	0.0123318	0.0411577	MID1	MID1_7
ENST00000586576	0.94814	2.92577	1.16546	2.51039	0.0120599	0.0403931	BCL2L14	BCL2L14_3
ENST00000431944	0.681513	2.92453	0.328129	8.91275	4.97818e-19	1.46707e-17	LTF	LTF_8
ENST00000620691	0.707287	2.92258	0.562871	5.19227	2.07747e-07	2.02255e-06	GOLGA6L22	GOLGA6L22_1
ENST00000426923	2.5488	2.92146	0.379983	7.68839	1.48993e-14	3.14579e-13	PLAC8	PLAC8_6
ENST00000370566	5.56849	2.92087	0.92108	3.17114	0.00151842	0.00679363	ODF2L	ODF2L_3
ENST00000607855	1.05246	2.92021	0.345701	8.4472	2.98366e-17	7.72108e-16	CD177	CD177_2
ENST00000534199	11.6026	2.91763	0.295333	9.87909	5.12962e-23	1.95605e-21	TPD52L1	TPD52L1_11
ENST00000367054	501.245	2.91568	0.161574	18.0455	8.56514e-73	2.14006e-70	SOD2	SOD2_4
ENST00000438035	2.88573	2.90878	0.596537	4.87612	1.08195e-06	9.42211e-06	FASTKD1	FASTKD1_9
ENST00000418509	1.15492	2.9081	0.729994	3.98374	6.78394e-05	0.000423793	MTFR2	MTFR2_5
ENST00000294678	4.33533	2.90807	1.07695	2.70029	0.00692797	0.0253015	ODF2L	ODF2L_5
ENST00000398919	1.24178	2.90715	0.725203	4.00874	6.10428e-05	0.000385492	ERG	ERG_10
ENST00000415733	41.0189	2.90704	0.138499	20.9896	8.16014e-98	3.66732e-95	SERPINB13	SERPINB13_6
ENST00000342315	76.4722	2.90647	0.394405	7.36925	1.71594e-13	3.30719e-12	OAS2	OAS2_1
ENST00000380145	1.53151	2.90634	0.336627	8.63373	5.93835e-18	1.61587e-16	RP11-812E19.3	RP11-812E19.3_1
ENST00000457239	0.739083	2.90622	0.69629	4.17386	2.99476e-05	0.00020177	RP11-71G12.1	RP11-71G12.1_1
ENST00000397570	45.2699	2.90533	0.411414	7.06182	1.64341e-12	2.90788e-11	IRF7	IRF7_6
ENST00000603641	3.44781	2.90359	0.934649	3.10661	0.00189247	0.00824212	GALNT6	GALNT6_4
ENST00000468511	5.63319	2.90159	0.283944	10.2189	1.63205e-24	6.78203e-23	SERPINB1	SERPINB1_2
ENST00000416958	0.958979	2.9007	0.578778	5.01177	5.3931e-07	4.93958e-06	AC118754.4	AC118754.4_1
ENST00000486269	73.7792	2.90019	0.102666	28.2487	1.47708e-175	2.4054e-172	FABP5	FABP5_3
ENST00000486499	215.269	2.89925	0.140466	20.6402	1.19502e-94	4.8509e-92	PRSS53	PRSS53_2
ENST00000395665	3.08638	2.89906	0.57813	5.01455	5.31582e-07	4.87266e-06	FBXW10	FBXW10_1
ENST00000497328	1.27685	2.89667	0.570605	5.07648	3.84487e-07	3.59578e-06	LRRC74B	LRRC74B_1
ENST00000591841	4.35007	2.89648	0.501882	5.77123	7.86941e-09	9.30542e-08	CYP4F11	CYP4F11_5
ENST00000611967	14.9445	2.89556	0.250306	11.5681	5.97856e-31	3.39581e-29	PCSK6	PCSK6_16
ENST00000551043	7.05508	2.89483	1.08113	2.6776	0.00741524	0.0267905	CNOT2	CNOT2_22
ENST00000538703	1518.27	2.89375	0.189807	15.2457	1.75744e-52	2.44736e-50	HAL	HAL_4
ENST00000513468	1.06818	2.89212	0.503404	5.74514	9.18445e-09	1.07584e-07	MCIDAS	MCIDAS_1
ENST00000497109	1.46411	2.89165	0.434904	6.64894	2.95205e-11	4.59801e-10	PTGES2	PTGES2_12
ENST00000505212	0.877012	2.88976	0.293514	9.84538	7.17645e-23	2.7171e-21	EPGN	EPGN_8
ENST00000222032	7386.98	2.88949	0.137159	21.0667	1.60877e-98	7.30125e-96	CNFN	CNFN_1
ENST00000457205	12.9308	2.88764	0.424621	6.80051	1.04252e-11	1.7013e-10	SMOX	SMOX_9
ENST00000425169	352.082	2.88735	0.210064	13.7451	5.45044e-43	5.30933e-41	TYMP	TYMP_7
ENST00000518413	1.76052	2.88733	0.383761	7.52379	5.32119e-14	1.0695e-12	TMPRSS4	TMPRSS4_18
ENST00000483878	3.13486	2.88662	0.534528	5.40031	6.65267e-08	6.95626e-07	HYAL4	HYAL4_5
ENST00000280904	4611.49	2.88597	0.101328	28.4816	1.9826e-178	3.34676e-175	DSC2	DSC2_1
ENST00000472312	16.1533	2.8858	0.155053	18.6117	2.58335e-77	7.35781e-75	ZC3H12A	ZC3H12A_2
ENST00000593135	7.00313	2.88562	0.452819	6.37256	1.85893e-10	2.66897e-09	KIF18B	KIF18B_2
ENST00000256999	8.46533	2.88536	0.613007	4.7069	2.51513e-06	2.06616e-05	FOLH1	FOLH1_2
ENST00000520431	13.4779	2.88492	0.17087	16.8838	5.9237e-64	1.16804e-61	RP11-527N22.2	RP11-527N22.2_1
ENST00000557700	67.5229	2.88198	0.184594	15.6125	5.98411e-55	9.00354e-53	IFI27	IFI27_5
ENST00000555910	1.14841	2.88124	1.08191	2.6631	0.00774249	0.0277987	RPS6KL1	RPS6KL1_3
ENST00000452281	36.8031	2.87927	0.29743	9.68049	3.64978e-22	1.32114e-20	STAT1	STAT1_7
ENST00000540176	708.763	2.87805	0.374551	7.68401	1.54189e-14	3.24955e-13	STAT1	STAT1_3
ENST00000491793	126.604	2.87758	0.216559	13.2878	2.72545e-40	2.36972e-38	PDZK1IP1	PDZK1IP1_3
ENST00000529834	18.8727	2.87692	0.481152	5.97922	2.24205e-09	2.84227e-08	AMPD3	AMPD3_12
ENST00000575632	2.48132	2.8757	0.553255	5.19778	2.01685e-07	1.96824e-06	PKMYT1	PKMYT1_16
ENST00000382849	1.07905	2.87522	0.47565	6.04482	1.49581e-09	1.93343e-08	CFAP99	CFAP99_1
ENST00000373051	80.1842	2.87285	0.642766	4.46952	7.83968e-06	5.90476e-05	MDFI	MDFI_3
ENST00000360453	2.61631	2.87228	0.536681	5.35194	8.70144e-08	8.95444e-07	PPARGC1B	PPARGC1B_1
ENST00000482623	1.32835	2.87111	0.713033	4.02662	5.65855e-05	0.00035979	FAM3D	FAM3D_4
ENST00000453793	1.16676	2.8705	0.514365	5.58066	2.39609e-08	2.6623e-07	ZBP1	ZBP1_4
ENST00000298523	13.4298	2.8695	0.347597	8.25525	1.51581e-16	3.72748e-15	CLEC7A	CLEC7A_4
ENST00000521636	1.75653	2.86884	0.350185	8.19236	2.56159e-16	6.19999e-15	IDO1	IDO1_7
ENST00000353231	292.747	2.86704	0.257724	11.1245	9.53872e-29	4.92304e-27	CLEC7A	CLEC7A_1
ENST00000450153	7.6111	2.8663	0.24042	11.9221	9.08403e-33	5.64118e-31	DHRS9	DHRS9_5
ENST00000610913	1.74995	2.86563	0.478269	5.99166	2.07707e-09	2.64281e-08	SSTR3	SSTR3_1
ENST00000301365	63.3758	2.86528	0.349829	8.19051	2.60112e-16	6.29238e-15	TRPV3	TRPV3_4
ENST00000485110	0.652515	2.86306	0.970609	2.94976	0.00318025	0.0129581	KNDC1	KNDC1_3
ENST00000617537	30.1823	2.86275	0.740244	3.86731	0.000110042	0.000656136	AOAH	AOAH_2
ENST00000394054	10.196	2.8622	1.15725	2.47328	0.0133881	0.0440585	NFKBIZ	NFKBIZ_3
ENST00000539311	1.79135	2.86117	0.491856	5.81708	5.9884e-09	7.18738e-08	FLVCR2	FLVCR2_4
ENST00000615863	24.9246	2.86106	0.179684	15.9228	4.40409e-57	7.07215e-55	CCL4	CCL4_1
ENST00000396779	2.04068	2.8559	0.685593	4.16559	3.10548e-05	0.000208591	TIMM17B	TIMM17B_3
ENST00000566260	1.27103	2.85564	0.554421	5.15067	2.59562e-07	2.49125e-06	RP11-989E6.3	RP11-989E6.3_1
ENST00000470397	1.0632	2.85474	0.967223	2.95148	0.00316259	0.0129009	HORMAD1	HORMAD1_4
ENST00000367967	15.8097	2.85072	0.793178	3.59405	0.000325581	0.00173864	FCGR3A	FCGR3A_4
ENST00000296871	1.49273	2.84934	0.665777	4.27972	1.87128e-05	0.000131238	CSF2	CSF2_1
ENST00000444281	1.63889	2.84802	0.25249	11.2797	1.65228e-29	8.85787e-28	ADAM23	ADAM23_3
ENST00000623621	2.84736	2.84783	0.260645	10.9261	8.65258e-28	4.25621e-26	CTB-147C22.6	CTB-147C22.6_1
ENST00000497027	3.27877	2.84459	0.491098	5.79231	6.94265e-09	8.26918e-08	WNT5A	WNT5A_4
ENST00000620614	1.85169	2.84449	1.13449	2.50729	0.0121661	0.0407002	CYP4F11	CYP4F11_3
ENST00000544080	243.663	2.84433	0.521411	5.45506	4.89559e-08	5.21994e-07	HAL	HAL_3
ENST00000356752	2.98515	2.84248	0.814898	3.48814	0.000486399	0.0024887	NDRG4	NDRG4_36
ENST00000572061	8.38083	2.8421	0.171426	16.5791	9.86173e-62	1.83285e-59	PRSS22	PRSS22_5
ENST00000566118	14.914	2.84153	0.362654	7.83538	4.67436e-15	1.02638e-13	HAS3	HAS3_4
ENST00000627381	1.45284	2.84093	0.502823	5.64996	1.60484e-08	1.82324e-07	CKMT1B	CKMT1B_14
ENST00000613873	0.730209	2.84073	1.01912	2.78744	0.00531257	0.0201671	MAP2K6	MAP2K6_7
ENST00000594721	2.00672	2.84068	0.376681	7.54134	4.65183e-14	9.39331e-13	CTB-61M7.2	CTB-61M7.2_1
ENST00000518685	4.87308	2.83942	0.465546	6.09912	1.06653e-09	1.402e-08	FOXP3	FOXP3_5
ENST00000548636	14.1485	2.83857	0.15938	17.8101	5.9057e-71	1.41431e-68	HAL	HAL_7
ENST00000510246	1.2643	2.83837	0.838216	3.38621	0.000708659	0.00347245	EME1	EME1_7
ENST00000622315	21.1833	2.8371	0.143298	19.7986	3.06293e-87	1.06794e-84	CD24	CD24_6
ENST00000523064	9.22341	2.83629	0.215171	13.1815	1.12066e-39	9.45296e-38	RGS20	RGS20_9
ENST00000579344	1.60541	2.83551	0.442065	6.41423	1.41537e-10	2.06055e-09	CCR7	CCR7_2
ENST00000328221	726.574	2.83457	0.639536	4.43223	9.32645e-06	6.92807e-05	IFITM1	IFITM1_2
ENST00000373450	5.56118	2.83222	0.455915	6.21217	5.22565e-10	7.10829e-09	UGT1A8	UGT1A8_1
ENST00000400018	20.2063	2.83087	0.68205	4.15053	3.31705e-05	0.000221426	SKA3	SKA3_1
ENST00000453413	2.21427	2.83085	0.497446	5.69078	1.26462e-08	1.45583e-07	KCNK17	KCNK17_2
ENST00000495529	0.809446	2.82842	0.426713	6.6284	3.3935e-11	5.25545e-10	MELK	MELK_9
ENST00000494619	30.8058	2.82786	0.196658	14.3796	6.95299e-47	7.92131e-45	ACKR2	ACKR2_10
ENST00000536860	17.0581	2.8277	0.613584	4.6085	4.05578e-06	3.21262e-05	MELK	MELK_3
ENST00000380405	41.5948	2.82758	1.00403	2.81622	0.00485918	0.0186728	HSPH1	HSPH1_5
ENST00000417368	237.117	2.82588	0.278453	10.1485	3.36504e-24	1.3728e-22	AASS	AASS_4
ENST00000361309	139.726	2.82442	0.161186	17.5228	9.59681e-69	2.13226e-66	CD47	CD47_5
ENST00000527414	1.24167	2.82176	0.987053	2.85877	0.00425288	0.0166555	DICER1	DICER1_5
ENST00000273695	1.82826	2.82168	1.12792	2.50167	0.0123609	0.041243	TM4SF19	TM4SF19_4
ENST00000524754	2.1984	2.82051	0.861684	3.27326	0.00106316	0.00496791	FUT6	FUT6_1
ENST00000503568	10.1134	2.81977	0.225243	12.5188	5.89325e-36	4.2272e-34	LINC01336	LINC01336_1
ENST00000550788	6.64838	2.81839	0.36335	7.7567	8.71706e-15	1.87451e-13	NAV3	NAV3_10
ENST00000457814	2.83879	2.81704	0.544589	5.17278	2.30636e-07	2.23001e-06	CXCR6	CXCR6_4
ENST00000431005	0.680432	2.81426	0.394769	7.12887	1.01194e-12	1.82579e-11	RPL26P34	RPL26P34_1
ENST00000601792	0.627117	2.81422	0.42543	6.61499	3.71566e-11	5.73256e-10	PGLYRP2	PGLYRP2_3
ENST00000442114	1.29631	2.81354	0.73977	3.80327	0.000142799	0.000830836	C6orf223	C6orf223_1
ENST00000519287	14.274	2.81139	0.691257	4.06706	4.76093e-05	0.000307691	PTTG1	PTTG1_7
ENST00000443947	3.93811	2.81092	0.338988	8.29211	1.11261e-16	2.76347e-15	AC011288.2	AC011288.2_1
ENST00000620145	49.6264	2.81008	0.625033	4.49589	6.92808e-06	5.266e-05	MIAT	MIAT_15
ENST00000545008	7.11066	2.80909	0.992704	2.82974	0.00465864	0.0180032	MELK	MELK_10
ENST00000559519	1.35061	2.80834	0.822283	3.4153	0.000637128	0.00316327	KIAA0101	KIAA0101_3
ENST00000280612	313.538	2.80651	0.100335	27.9713	3.62639e-172	5.6401e-169	SLC7A11	SLC7A11_1
ENST00000543927	20.5253	2.80619	0.351269	7.98871	1.36362e-15	3.13336e-14	SCO2	SCO2_2
ENST00000367775	2.99058	2.80438	0.933158	3.00526	0.00265358	0.0110769	SELE	SELE_1
ENST00000206765	6311.96	2.80282	0.105897	26.4673	2.30467e-154	2.79837e-151	TGM1	TGM1_1
ENST00000478268	11.7297	2.80035	0.188464	14.8588	6.10147e-50	7.82736e-48	MX1	MX1_12
ENST00000563149	12.4035	2.79925	0.466939	5.9949	2.03606e-09	2.59347e-08	USB1	USB1_11
ENST00000301573	1.22415	2.79688	0.988159	2.8304	0.00464899	0.0179718	CD300LF	CD300LF_5
ENST00000595883	24.4345	2.79575	0.173854	16.0811	3.46393e-58	5.78385e-56	SPIB	SPIB_1
ENST00000404814	28.0242	2.79393	0.630511	4.43122	9.37027e-06	6.95913e-05	SERPINA1	SERPINA1_8
ENST00000329798	1.42352	2.79222	0.527829	5.29001	1.22308e-07	1.23146e-06	FREM3	FREM3_1
ENST00000256733	66.8316	2.79162	0.304119	9.17936	4.33668e-20	1.36896e-18	SAA2	SAA2_4
ENST00000423131	1.3986	2.79089	0.592658	4.7091	2.48807e-06	2.0466e-05	EXO1	EXO1_3
ENST00000392746	7.62335	2.79055	0.7052	3.9571	7.58638e-05	0.000469052	RFX5	RFX5_5
ENST00000508407	9.51324	2.78908	0.340918	8.18109	2.81286e-16	6.78326e-15	CCNB1	CCNB1_3
ENST00000526004	1.08417	2.78769	0.430604	6.4739	9.55078e-11	1.41409e-09	GZMB	GZMB_9
ENST00000415063	1.2728	2.78566	0.576047	4.83582	1.32595e-06	1.13909e-05	NCF4	NCF4_4
ENST00000294732	4.63215	2.78553	0.487303	5.71622	1.08922e-08	1.26379e-07	ASPM	ASPM_2
ENST00000617118	169.414	2.78451	1.07483	2.59064	0.00957964	0.0332345	MKI67	MKI67_3
ENST00000541717	50.1376	2.78416	0.309986	8.98157	2.66937e-19	8.04129e-18	MELK	MELK_4
ENST00000598036	0.933021	2.78316	0.800048	3.47874	0.000503784	0.00256772	CSAG2	CSAG2_1
ENST00000369798	75.3047	2.78261	0.314897	8.83657	9.86997e-19	2.83741e-17	TTK	TTK_3
ENST00000316386	43.6742	2.78187	0.12901	21.5632	3.98452e-103	1.94205e-100	ICOS	ICOS_1
ENST00000436384	2.0031	2.77964	0.247662	11.2235	3.12531e-29	1.65307e-27	CD36	CD36_8
ENST00000341462	33.5305	2.77964	0.437354	6.35559	2.07633e-10	2.9648e-09	FGFR1	FGFR1_41
ENST00000565765	4.1186	2.77578	0.691917	4.01173	6.02766e-05	0.000381071	TLDC1	TLDC1_9
ENST00000311106	27.4021	2.77557	0.179479	15.4646	6.01777e-54	8.78677e-52	PCSK1	PCSK1_1
ENST00000565574	1.76394	2.77468	0.757312	3.66386	0.000248445	0.00136528	HP	HP_13
ENST00000437960	8.05181	2.77408	0.202548	13.6959	1.07363e-42	1.03563e-40	FABP5P3	FABP5P3_2
ENST00000539573	0.99497	2.77115	0.575309	4.8168	1.45879e-06	1.24569e-05	NDUFA9	NDUFA9_1
ENST00000421056	1.27428	2.76934	0.436108	6.35012	2.15148e-10	3.06704e-09	LILRA4	LILRA4_3
ENST00000393923	17.5321	2.76886	0.827011	3.34803	0.000813886	0.00392635	PHLDB2	PHLDB2_1
ENST00000518099	1.64855	2.76763	0.704554	3.92821	8.55815e-05	0.000522899	TBC1D31	TBC1D31_6
ENST00000443807	66.2339	2.76723	0.144486	19.1522	9.27168e-82	2.91019e-79	GBP5	GBP5_5
ENST00000439962	14.781	2.7656	1.11785	2.47404	0.0133594	0.04398	EDEM3	EDEM3_3
ENST00000563574	10.1102	2.76486	0.145696	18.977	2.6449e-80	8.08188e-78	CTD-2547L24.4	CTD-2547L24.4_1
ENST00000414416	17.6141	2.7648	0.265966	10.3953	2.60353e-25	1.12831e-23	LINC00116	LINC00116_1
ENST00000526659	2.69433	2.76431	0.465158	5.94273	2.80317e-09	3.5064e-08	UBE2L6	UBE2L6_5
ENST00000358505	1.10174	2.76334	0.563895	4.90045	9.56184e-07	8.39662e-06	KCNN3	KCNN3_5
ENST00000536343	2.58328	2.76333	1.12182	2.46325	0.0137682	0.0450963	MGRN1	MGRN1_4
ENST00000441053	2.20662	2.76223	0.658961	4.19179	2.76759e-05	0.000187661	AC067960.1	AC067960.1_1
ENST00000509518	5.14383	2.75723	0.244785	11.2639	1.978e-29	1.05591e-27	CHRNA9	CHRNA9_3
ENST00000616764	151.41	2.75627	0.26324	10.4706	1.17933e-25	5.22045e-24	IFI27	IFI27_2
ENST00000522718	59.4015	2.7551	0.124725	22.0895	3.99006e-108	2.1917e-105	LINC01605	LINC01605_1
ENST00000493340	0.90572	2.75385	0.4278	6.43724	1.21663e-10	1.78322e-09	TBXAS1	TBXAS1_1
ENST00000371885	98.2281	2.75281	0.211757	12.9998	1.22648e-38	9.94552e-37	PDZK1IP1	PDZK1IP1_4
ENST00000327028	2.97892	2.75243	1.01437	2.71344	0.0066589	0.0244757	VIPAS39	VIPAS39_3
ENST00000370459	69.8643	2.75238	0.145106	18.9681	3.1299e-80	9.54283e-78	GBP5	GBP5_3
ENST00000487162	198.839	2.7523	0.109963	25.0293	2.9352e-138	2.74522e-135	TYMP	TYMP_8
ENST00000438020	17.2207	2.74658	0.250028	10.9851	4.50806e-28	2.24626e-26	CD36	CD36_7
ENST00000338165	3.30028	2.74653	0.64489	4.25891	2.0543e-05	0.000142908	EME1	EME1_1
ENST00000460576	0.812995	2.74644	0.736248	3.73032	0.00019124	0.00107885	KBTBD8	KBTBD8_3
ENST00000560226	20.5863	2.74461	0.139176	19.7204	1.44219e-86	4.94133e-84	TGM1	TGM1_8
ENST00000606017	4272.71	2.74364	0.124395	22.0559	8.38614e-108	4.49929e-105	CD24	CD24_2
ENST00000371719	11.4674	2.74359	0.780662	3.51444	0.000440675	0.00227785	HTR7	HTR7_3
ENST00000256343	13.4742	2.74323	0.15367	17.8514	2.81649e-71	6.7802e-69	CATSPERB	CATSPERB_2
ENST00000503236	1.43388	2.74173	0.374305	7.32486	2.39149e-13	4.55466e-12	EXOSC9	EXOSC9_12
ENST00000497241	0.886887	2.73788	0.810935	3.3762	0.00073495	0.00358617	TEX29	TEX29_1
ENST00000395331	8.36465	2.73752	0.724187	3.78013	0.000156747	0.000903217	ASL	ASL_7
ENST00000361157	1754.18	2.7373	0.163742	16.7172	9.82752e-63	1.88412e-60	IFI6	IFI6_1
ENST00000520863	3.01677	2.73679	0.355344	7.7018	1.34167e-14	2.84272e-13	CTD-2544N14.3	CTD-2544N14.3_1
ENST00000308108	19.6345	2.73658	0.381049	7.18171	6.88454e-13	1.2602e-11	CCNE2	CCNE2_8
ENST00000368762	3437.95	2.73649	0.160158	17.0861	1.88277e-65	3.82695e-63	SPRR1A	SPRR1A_1
ENST00000583083	0.860305	2.73478	0.356947	7.66159	1.83649e-14	3.83942e-13	LIPG	LIPG_2
ENST00000336600	7.83346	2.73362	0.19733	13.8531	1.21872e-43	1.21802e-41	C6orf223	C6orf223_2
ENST00000440665	0.802729	2.7301	0.543377	5.02431	5.05245e-07	4.64306e-06	RP11-295G20.2	RP11-295G20.2_2
ENST00000362020	858.566	2.73005	0.223629	12.208	2.81849e-34	1.87566e-32	IFI6	IFI6_3
ENST00000534394	21.359	2.7295	0.440311	6.19902	5.68158e-10	7.69252e-09	CD36	CD36_4
ENST00000407253	1.47505	2.72776	0.893243	3.05377	0.00225988	0.00963372	CENPM	CENPM_5
ENST00000425392	31.239	2.72639	0.227659	11.9758	4.75915e-33	2.98896e-31	SERPINB7	SERPINB7_1
ENST00000434233	1.30433	2.72545	0.808823	3.36965	0.000752625	0.00366158	LINC00339	LINC00339_2
ENST00000616645	6.77252	2.72458	0.695538	3.91723	8.95737e-05	0.000544934	HSH2D	HSH2D_1
ENST00000445409	142.976	2.72445	0.351569	7.7494	9.23281e-15	1.98142e-13	OAS1	OAS1_2
ENST00000543751	25.7347	2.72299	0.471401	5.77637	7.63272e-09	9.04253e-08	MELK	MELK_2
ENST00000557645	0.709071	2.72026	0.316929	8.58318	9.2282e-18	2.47314e-16	DLGAP5	DLGAP5_4
ENST00000579737	11.1089	2.71803	0.20254	13.4197	4.63458e-41	4.14421e-39	FCGR1C	FCGR1C_1
ENST00000494569	0.889322	2.71646	0.721838	3.76326	0.000167712	0.000958948	ZIC4	ZIC4_5
ENST00000339416	57.9653	2.71645	1.02283	2.65582	0.00791158	0.0283074	DOCK9	DOCK9_4
ENST00000421702	4.18724	2.71607	0.4477	6.06671	1.30561e-09	1.69965e-08	FCGR3B	FCGR3B_6
ENST00000244049	0.730822	2.71134	0.571382	4.74523	2.0827e-06	1.73455e-05	CDH26	CDH26_5
ENST00000510767	0.915375	2.71074	0.458823	5.90803	3.46232e-09	4.28445e-08	SLC7A11-AS1	SLC7A11-AS1_2
ENST00000615230	38.9942	2.70856	0.110084	24.6045	1.12978e-133	9.59415e-131	TNFRSF9	TNFRSF9_1
ENST00000579794	30.3767	2.70758	0.331443	8.16908	3.10757e-16	7.46793e-15	ADCYAP1	ADCYAP1_2
ENST00000442017	6.64279	2.706	0.216736	12.4852	8.9874e-36	6.39941e-34	RP5-1142J19.1	RP5-1142J19.1_1
ENST00000252945	179.43	2.70402	0.553062	4.88919	1.01254e-06	8.85415e-06	CYP2E1	CYP2E1_3
ENST00000540372	5.34107	2.70249	0.836377	3.23119	0.00123277	0.00565825	PLD4	PLD4_1
ENST00000342836	74.6095	2.70122	0.310788	8.69154	3.57551e-18	9.88269e-17	PRSS3	PRSS3_1
ENST00000548311	8.66526	2.69938	0.270661	9.97326	1.99577e-23	7.78186e-22	TROAP	TROAP_4
ENST00000549807	0.616332	2.69907	0.74912	3.60298	0.000314584	0.00168648	RP11-818F20.5	RP11-818F20.5_1
ENST00000379416	309.614	2.69773	0.119567	22.5626	1.00993e-112	5.94874e-110	XDH	XDH_1
ENST00000379460	45.0092	2.69773	0.400188	6.74116	1.57123e-11	2.51564e-10	SMOX	SMOX_8
ENST00000441323	1.72037	2.69747	0.331646	8.13358	4.16802e-16	9.92332e-15	DARS	DARS_6
ENST00000540572	10.6824	2.69667	0.189622	14.2213	6.75625e-46	7.37545e-44	PLBD1	PLBD1_4
ENST00000560667	40.2388	2.69604	0.320536	8.41103	4.06434e-17	1.0426e-15	IDH3A	IDH3A_5
ENST00000488758	1.60863	2.69585	0.295858	9.11195	8.09138e-20	2.51069e-18	APOBEC3A	APOBEC3A_3
ENST00000420576	2.50888	2.69497	0.495042	5.44392	5.21209e-08	5.53566e-07	GSPT1	GSPT1_5
ENST00000518815	76.3842	2.69246	0.40023	6.72729	1.7285e-11	2.75805e-10	MTCL1	MTCL1_11
ENST00000398138	111.584	2.69067	0.145775	18.4577	4.51843e-76	1.25592e-73	RDH16	RDH16_1
ENST00000570950	19.2115	2.68834	0.1552	17.3218	3.2208e-67	6.89067e-65	PRSS22	PRSS22_8
ENST00000409556	40.9449	2.68737	1.0612	2.53239	0.0113287	0.0383011	KDM3A	KDM3A_2
ENST00000581602	1.98296	2.68686	0.990996	2.71127	0.00670257	0.0246075	ADCYAP1	ADCYAP1_4
ENST00000510389	1.02751	2.68659	0.425719	6.31071	2.77752e-10	3.90639e-09	DOK3	DOK3_13
ENST00000524921	0.860511	2.68565	0.555058	4.8385	1.30823e-06	1.12546e-05	DDIAS	DDIAS_2
ENST00000620056	0.856645	2.68543	0.761589	3.52608	0.000421752	0.00219101	AC069363.1	AC069363.1_1
ENST00000423725	42.7555	2.68151	0.411283	6.51986	7.03708e-11	1.05557e-09	NDUFS1	NDUFS1_3
ENST00000278795	67.7001	2.68045	0.363761	7.36872	1.7228e-13	3.31948e-12	SMOX	SMOX_4
ENST00000304883	1.50184	2.67971	0.568934	4.71005	2.47654e-06	2.03772e-05	TACR3	TACR3_1
ENST00000396252	12.4584	2.67931	0.377811	7.09166	1.32513e-12	2.36771e-11	NBN	NBN_2
ENST00000266434	3.40661	2.67872	0.424756	6.3065	2.85423e-10	4.00614e-09	BCL2L14	BCL2L14_12
ENST00000310903	13.9545	2.67843	0.238926	11.2103	3.62996e-29	1.91487e-27	MYO1H	MYO1H_1
ENST00000495446	193.411	2.67736	0.117529	22.7804	7.17831e-115	4.43585e-112	UPP1	UPP1_12
ENST00000588539	1.82063	2.67626	0.274364	9.75441	1.76623e-22	6.52478e-21	FUT3	FUT3_10
ENST00000554056	203.698	2.67586	0.46436	5.76248	8.28881e-09	9.76713e-08	PNP	PNP_5
ENST00000544573	265.588	2.67472	0.187908	14.2342	5.62052e-46	6.16481e-44	TGM1	TGM1_2
ENST00000320767	4.06207	2.67431	0.25978	10.2945	7.45845e-25	3.15781e-23	ARL14	ARL14_1
ENST00000443580	1.68	2.67286	0.522535	5.11519	3.13426e-07	2.97423e-06	SLC16A1	SLC16A1_4
ENST00000548514	16.9822	2.67252	0.141287	18.9156	8.49252e-80	2.54998e-77	OAS3	OAS3_3
ENST00000473642	1.09524	2.66899	0.642509	4.15401	3.26704e-05	0.000218393	CCL20	CCL20_4
ENST00000593545	2.12113	2.66829	0.86191	3.09578	0.00196293	0.00851038	CYP2S1	CYP2S1_3
ENST00000376851	1665.89	2.66773	0.171091	15.5925	8.18526e-55	1.22753e-52	KLK6	KLK6_1
ENST00000506364	23.2581	2.66675	0.190122	14.0266	1.07227e-44	1.12018e-42	ANKRD31	ANKRD31_2
ENST00000376351	15.8587	2.66573	0.230512	11.5644	6.24496e-31	3.54422e-29	GPR158	GPR158_1
ENST00000477944	0.795452	2.66432	0.275477	9.67165	3.97914e-22	1.43699e-20	TRIM15	TRIM15_5
ENST00000359331	17.9841	2.65924	0.691319	3.84662	0.00011976	0.000708977	SLAMF7	SLAMF7_9
ENST00000531264	0.563499	2.65915	0.881597	3.01629	0.00255892	0.0107313	MRGPRX3	MRGPRX3_2
ENST00000400566	91.4624	2.65861	0.394101	6.74602	1.51952e-11	2.43723e-10	SAMSN1	SAMSN1_2
ENST00000393862	16.8363	2.65788	0.191181	13.9024	6.1246e-44	6.21984e-42	TREX2	TREX2_1
ENST00000306621	30.5237	2.65732	0.22384	11.8715	1.66414e-32	1.02379e-30	CXCL11	CXCL11_1
ENST00000536987	11.0372	2.65678	0.734875	3.61528	0.000300018	0.00161786	MELK	MELK_7
ENST00000555178	6.4123	2.65531	0.850239	3.12302	0.00179006	0.00785511	TDP1	TDP1_13
ENST00000626154	1.50252	2.65255	1.00658	2.63521	0.00840861	0.0297741	MELK	MELK_13
ENST00000371000	33.9156	2.65214	0.429025	6.18179	6.33802e-10	8.54333e-09	IL12RB2	IL12RB2_4
ENST00000318507	348.787	2.65179	0.0867964	30.5518	5.34938e-205	1.15698e-201	CXCR2	CXCR2_4
ENST00000556034	5.5279	2.65088	0.379469	6.98575	2.83334e-12	4.89447e-11	RP11-603B24.1	RP11-603B24.1_1
ENST00000572484	2.45065	2.65054	0.620644	4.27062	1.94929e-05	0.000136175	UBE2G1	UBE2G1_2
ENST00000617158	0.78674	2.64945	0.942686	2.81054	0.0049459	0.0189582	CSAG3	CSAG3_1
ENST00000487130	2.35563	2.64723	0.546984	4.8397	1.30038e-06	1.11898e-05	LINC00518	LINC00518_2
ENST00000281703	28.1775	2.64552	0.600397	4.4063	1.05154e-05	7.74433e-05	GLT1D1	GLT1D1_3
ENST00000531187	4.97994	2.64548	0.201953	13.0995	3.31557e-39	2.73997e-37	LUZP2	LUZP2_1
ENST00000465100	1.15468	2.64464	0.461625	5.72898	1.01038e-08	1.17736e-07	CLEC7A	CLEC7A_7
ENST00000478175	0.736809	2.64364	0.501699	5.26939	1.3688e-07	1.36854e-06	BUB1	BUB1_4
ENST00000356317	3.50464	2.64243	0.41403	6.38223	1.74533e-10	2.51343e-09	GALNT6	GALNT6_2
ENST00000382840	108.587	2.64166	0.0931455	28.3606	6.19674e-177	1.02114e-173	CD24P4	CD24P4_1
ENST00000343597	130.363	2.6416	0.351988	7.5048	6.15206e-14	1.22971e-12	FAM111B	FAM111B_5
ENST00000613499	15.0375	2.64151	0.200169	13.1964	9.20581e-40	7.82245e-38	KCNJ15	KCNJ15_8
ENST00000532500	0.651203	2.64093	0.605994	4.35802	1.31246e-05	9.49524e-05	CPNE7	CPNE7_4
ENST00000256876	0.997846	2.6406	0.535314	4.93281	8.10547e-07	7.20318e-06	IL2RA	IL2RA_3
ENST00000517766	42.1882	2.64056	0.110852	23.8205	2.04929e-125	1.52508e-122	CD47	CD47_4
ENST00000533904	6.39147	2.63908	0.255229	10.34	4.64444e-25	1.98667e-23	ACRV1	ACRV1_1
ENST00000487292	65.7968	2.63755	0.429843	6.13609	8.45798e-10	1.12454e-08	JMJD7-PLA2G4B	JMJD7-PLA2G4B_6
ENST00000556504	1.78775	2.6373	0.531874	4.9585	7.10379e-07	6.38184e-06	WARS	WARS_11
ENST00000361842	865.841	2.63666	0.191495	13.7688	3.9246e-43	3.84464e-41	XAF1	XAF1_6
ENST00000295748	7.29036	2.63306	0.471283	5.587	2.31027e-08	2.57128e-07	AZI2	AZI2_3
ENST00000381458	9944.86	2.62798	0.110309	23.8238	1.89503e-125	1.4179e-122	TGM3	TGM3_1
ENST00000568577	1.1084	2.62708	0.887856	2.9589	0.00308736	0.0126358	SEPT1	SEPT1_6
ENST00000331531	46.456	2.62653	0.49046	5.35524	8.54446e-08	8.80272e-07	SLC25A10	SLC25A10_3
ENST00000251081	1717.42	2.6253	0.114876	22.8534	1.35138e-115	8.54154e-113	DSC2	DSC2_2
ENST00000348581	19.722	2.62395	0.975205	2.69067	0.00713088	0.025931	EXO1	EXO1_5
ENST00000577628	11.1335	2.62283	0.264567	9.91366	3.63087e-23	1.39569e-21	LIPG	LIPG_1
ENST00000292174	0.633485	2.62266	0.980394	2.67511	0.00747056	0.0269636	CXCR5	CXCR5_1
ENST00000375105	12.3798	2.62253	0.310521	8.44557	3.02566e-17	7.82393e-16	PLA2G2D	PLA2G2D_1
ENST00000562653	1.48009	2.62227	0.291098	9.00818	2.09506e-19	6.35687e-18	RP11-546O6.4	RP11-546O6.4_1
ENST00000290418	2.36997	2.62188	0.930677	2.81718	0.00484472	0.0186234	CCDC142	CCDC142_3
ENST00000228534	13.3871	2.61994	0.216211	12.1175	8.52894e-34	5.55047e-32	IL23A	IL23A_3
ENST00000263125	110.235	2.61838	0.114169	22.9343	2.11328e-116	1.37334e-113	PRKCQ	PRKCQ_1
ENST00000445067	111.084	2.61735	0.278028	9.41397	4.77727e-21	1.60621e-19	CHI3L2	CHI3L2_1
ENST00000342782	13.5833	2.61671	0.222243	11.7741	5.30749e-32	3.17489e-30	DUSP9	DUSP9_3
ENST00000246657	158.989	2.61608	0.104526	25.028	3.02817e-138	2.81317e-135	CCR7	CCR7_1
ENST00000336429	1748.42	2.61529	0.16505	15.8455	1.51036e-56	2.37845e-54	SERPINB7	SERPINB7_2
ENST00000533558	166.573	2.61481	0.294227	8.88703	6.27651e-19	1.83446e-17	CYB5R2	CYB5R2_4
ENST00000538328	0.744966	2.6131	0.984405	2.6545	0.00794263	0.0284038	P2RY6	P2RY6_12
ENST00000483320	6.05886	2.61261	0.628412	4.15748	3.21778e-05	0.00021535	C16orf59	C16orf59_9
ENST00000533518	79.564	2.60864	0.498531	5.23265	1.67097e-07	1.65024e-06	RP11-196G11.1	RP11-196G11.1_1
ENST00000406256	559.808	2.60814	0.124435	20.96	1.52235e-97	6.7976e-95	GDPD3	GDPD3_3
ENST00000369168	24.6227	2.60388	0.155604	16.734	7.40336e-63	1.42528e-60	FCGR1A	FCGR1A_2
ENST00000468744	3.21272	2.60263	0.341074	7.63069	2.33497e-14	4.8399e-13	SH2D2A	SH2D2A_4
ENST00000581490	1.38978	2.60217	0.254411	10.2282	1.48229e-24	6.17641e-23	LGALS9B	LGALS9B_5
ENST00000393964	91.1355	2.6007	0.143526	18.1201	2.21343e-73	5.65287e-71	PTTG1	PTTG1_6
ENST00000617697	1.37855	2.59735	0.792683	3.27665	0.00105045	0.00491611	SLC39A1	SLC39A1_3
ENST00000342159	137.786	2.59733	0.449259	5.78135	7.41017e-09	8.79241e-08	JMJD7-PLA2G4B	JMJD7-PLA2G4B_4
ENST00000527282	25.8848	2.59655	0.128803	20.159	2.24222e-90	8.52665e-88	MPZL2	MPZL2_6
ENST00000359843	210.24	2.59408	0.436063	5.94887	2.69998e-09	3.38343e-08	FOXM1	FOXM1_5
ENST00000432018	1.78519	2.59331	0.286715	9.04491	1.49784e-19	4.58497e-18	IL1B	IL1B_5
ENST00000565437	18.781	2.5933	0.328825	7.88656	3.10619e-15	6.91258e-14	BCAP31P1	BCAP31P1_1
ENST00000478210	1.97847	2.59294	0.368707	7.03252	2.0283e-12	3.55661e-11	ARHGEF19	ARHGEF19_4
ENST00000443193	90.7821	2.59267	0.357764	7.24686	4.26539e-13	7.9582e-12	FCGR3A	FCGR3A_2
ENST00000566723	10.6673	2.59148	0.149375	17.3488	2.01447e-67	4.32317e-65	SMPD3	SMPD3_11
ENST00000219097	31.8536	2.59042	0.362276	7.15041	8.6519e-13	1.57104e-11	ORC6	ORC6_2
ENST00000374115	0.704136	2.58781	0.642981	4.02471	5.70453e-05	0.000362447	SLC18A3	SLC18A3_1
ENST00000521033	1.42453	2.58752	0.556768	4.6474	3.36151e-06	2.7007e-05	ATP10B	ATP10B_8
ENST00000491673	106.478	2.58742	0.273945	9.44501	3.55376e-21	1.20449e-19	KRT17	KRT17_7
ENST00000382812	7.56228	2.58679	0.456005	5.67272	1.40551e-08	1.61e-07	CRYL1	CRYL1_2
ENST00000624301	106.581	2.58625	0.435852	5.93378	2.96034e-09	3.69165e-08	UHRF1	UHRF1_4
ENST00000565687	3.30965	2.58499	0.520979	4.9618	6.98416e-07	6.28211e-06	MLST8	MLST8_23
ENST00000614648	64.4858	2.5836	0.154595	16.712	1.07192e-62	2.05223e-60	IFI27	IFI27_15
ENST00000441269	4.79347	2.58292	0.572169	4.51427	6.35352e-06	4.86293e-05	LRRC8D	LRRC8D_7
ENST00000425847	39.5862	2.58284	0.56131	4.60144	4.19581e-06	3.31709e-05	MRPL3	MRPL3_4
ENST00000398669	1.17735	2.58243	0.470948	5.48347	4.1707e-08	4.48538e-07	RP11-989E6.3	RP11-989E6.3_2
ENST00000375305	4.00107	2.58111	0.917802	2.81228	0.00491923	0.0188707	FANCC	FANCC_2
ENST00000392846	1.28858	2.58032	1.03875	2.48407	0.012989	0.042968	CYP4F2	CYP4F2_1
ENST00000398452	2.81986	2.57953	0.474244	5.43925	5.35059e-08	5.67318e-07	SKA1	SKA1_2
ENST00000390514	1.39764	2.57862	0.325661	7.91812	2.41135e-15	5.41589e-14	TRAJ23	TRAJ23_1
ENST00000291707	3.70667	2.57741	0.585598	4.40133	1.07588e-05	7.90802e-05	SIGLEC12	SIGLEC12_2
ENST00000356192	2598.77	2.57656	0.104711	24.6065	1.07732e-133	9.20517e-131	GJB6	GJB6_4
ENST00000557036	1.37388	2.57655	0.415535	6.20055	5.6266e-10	7.62372e-09	CATSPERB	CATSPERB_1
ENST00000466447	3.42419	2.57566	0.492479	5.22999	1.69522e-07	1.67251e-06	NOP56	NOP56_15
ENST00000301959	15.9157	2.57443	0.325116	7.91851	2.4038e-15	5.40069e-14	STEAP4	STEAP4_2
ENST00000503022	2.04519	2.57416	0.820567	3.13705	0.00170656	0.00752445	CDC25C	CDC25C_7
ENST00000548808	23.6588	2.57362	0.124824	20.618	1.89113e-94	7.60965e-92	HAL	HAL_6
ENST00000367928	96.3758	2.57347	0.12339	20.8563	1.33601e-96	5.67278e-94	VNN1	VNN1_1
ENST00000512867	0.975223	2.57346	0.40406	6.36901	1.90256e-10	2.7302e-09	RP11-400K9.2	RP11-400K9.2_1
ENST00000427943	0.563026	2.57305	0.965065	2.66619	0.00767158	0.0275863	PSPC1	PSPC1_8
ENST00000392254	1.10777	2.57244	0.58303	4.41219	1.02329e-05	7.55198e-05	PYHIN1	PYHIN1_4
ENST00000400841	5.49669	2.57107	0.480804	5.34744	8.92056e-08	9.16018e-07	CRLF2	CRLF2_2
ENST00000310169	116.269	2.57104	0.127968	20.0913	8.7902e-90	3.28851e-87	CHRNA9	CHRNA9_1
ENST00000451188	5.85192	2.57002	0.440939	5.82852	5.59201e-09	6.74144e-08	TMEM151B	TMEM151B_1
ENST00000557266	8.53105	2.56974	0.58667	4.38022	1.18561e-05	8.64937e-05	RCCD1	RCCD1_5
ENST00000412271	17.8228	2.56928	0.56103	4.57958	4.65913e-06	3.65394e-05	DHRS9	DHRS9_8
ENST00000540449	130.784	2.56916	0.567508	4.52709	5.98006e-06	4.59921e-05	MXD1	MXD1_2
ENST00000369849	72.2511	2.56913	0.137072	18.7429	2.21083e-78	6.45622e-76	INA	INA_1
ENST00000391733	20.9419	2.56898	0.429846	5.97651	2.27971e-09	2.88737e-08	LILRB4	LILRB4_7
ENST00000556305	0.870472	2.56714	0.736674	3.48477	0.000492559	0.00251746	CDKN3	CDKN3_11
ENST00000409367	1.25451	2.56691	0.845602	3.0356	0.0024006	0.0101563	SNX10	SNX10_6
ENST00000510048	1.18878	2.56455	0.321823	7.96883	1.60189e-15	3.65417e-14	CXCL2	CXCL2_3
ENST00000574385	10.3326	2.56418	0.658955	3.89128	9.97152e-05	0.000600195	PKMYT1	PKMYT1_10
ENST00000557769	48.4069	2.56302	0.543075	4.71947	2.36463e-06	1.95167e-05	CCDC85C	CCDC85C_2
ENST00000410123	0.691784	2.56293	0.294085	8.71495	2.90884e-18	8.1015e-17	AC092117.1	AC092117.1_1
ENST00000569188	61.8114	2.56239	0.333414	7.68531	1.52629e-14	3.21814e-13	HAS3	HAS3_1
ENST00000368184	7.82905	2.56083	0.312016	8.20736	2.26112e-16	5.50258e-15	FCRL3	FCRL3_8
ENST00000367351	40.5654	2.55846	0.105889	24.1618	5.6095e-129	4.46249e-126	ULBP2	ULBP2_1
ENST00000369384	8.97175	2.55599	0.207176	12.3373	5.70152e-35	3.91667e-33	FCGR1B	FCGR1B_4
ENST00000250024	35.9414	2.55585	0.263713	9.69178	3.26775e-22	1.1872e-20	E2F8	E2F8_3
ENST00000423676	29.3956	2.55466	0.155164	16.4642	6.62915e-61	1.19637e-58	LGALS9B	LGALS9B_1
ENST00000561762	0.759859	2.5533	0.429025	5.9514	2.65852e-09	3.33571e-08	CTA-363E6.6	CTA-363E6.6_1
ENST00000512556	105.897	2.5529	0.358511	7.12084	1.07271e-12	1.93114e-11	PGM2	PGM2_5
ENST00000394779	23.9896	2.5523	0.218568	11.6774	1.66344e-31	9.72363e-30	C9orf84	C9orf84_1
ENST00000574033	0.687733	2.55116	0.450304	5.66541	1.46669e-08	1.67482e-07	TMC5	TMC5_11
ENST00000536936	65.3778	2.55082	0.334029	7.63654	2.2314e-14	4.63704e-13	FERMT1	FERMT1_3
ENST00000416496	3.26418	2.55033	0.986583	2.58501	0.00973756	0.0336929	E2F7	E2F7_2
ENST00000629576	9.35794	2.54838	0.204149	12.4829	9.25447e-36	6.58619e-34	TRG-AS1	TRG-AS1_1
ENST00000311223	653.481	2.54745	0.556848	4.57477	4.76745e-06	3.73276e-05	GLUL	GLUL_2
ENST00000485406	0.694271	2.54718	0.407876	6.24499	4.23833e-10	5.83174e-09	KIF4A	KIF4A_2
ENST00000435074	0.65436	2.54596	0.763645	3.33395	0.000856207	0.00410434	HLA-DPB2	HLA-DPB2_1
ENST00000560219	1.65244	2.54334	0.37632	6.75846	1.39466e-11	2.24477e-10	MESP2	MESP2_1
ENST00000294854	0.536367	2.54298	0.600823	4.23249	2.31115e-05	0.000159081	RGSL1	RGSL1_11
ENST00000336930	6.96808	2.54288	0.898751	2.82935	0.00466431	0.018024	LUZP2	LUZP2_4
ENST00000606253	1.54446	2.54116	0.791512	3.21051	0.00132498	0.0060297	NFKBID	NFKBID_3
ENST00000456565	0.780432	2.54071	0.94837	2.67903	0.00738354	0.0266918	DARS	DARS_7
ENST00000300093	220.008	2.53923	0.173381	14.6454	1.44093e-48	1.76979e-46	PLK1	PLK1_2
ENST00000375746	84.4106	2.53879	0.818734	3.10087	0.00192951	0.00838148	SYK	SYK_5
ENST00000558878	1.56373	2.53785	0.300666	8.44075	3.15305e-17	8.14574e-16	PAK6	PAK6_6
ENST00000479862	0.528925	2.5369	0.82294	3.08273	0.00205111	0.00884967	CPA6	CPA6_1
ENST00000497947	1.54283	2.53562	0.45896	5.52471	3.30025e-08	3.59449e-07	LMO7	LMO7_12
ENST00000558343	1.18761	2.53464	0.762085	3.32593	0.000881232	0.00421002	CTD-2184D3.3	CTD-2184D3.3_1
ENST00000553260	1.03043	2.53461	0.28456	8.90709	5.23891e-19	1.5403e-17	RND1	RND1_4
ENST00000529761	10.9765	2.53372	0.627614	4.03707	5.4123e-05	0.000345352	CLEC7A	CLEC7A_3
ENST00000457773	1.72284	2.53318	0.735405	3.4446	0.000571904	0.00287335	PLCD4	PLCD4_15
ENST00000521042	2.52464	2.52999	0.325156	7.78085	7.20391e-15	1.55808e-13	PLAT	PLAT_8
ENST00000523432	3.47766	2.5295	0.455304	5.55564	2.76593e-08	3.0456e-07	UBE2V2	UBE2V2_2
ENST00000263552	1.19769	2.52948	1.00959	2.50546	0.0122291	0.0408764	TBXAS1	TBXAS1_5
ENST00000342193	39.6907	2.5293	0.912333	2.77235	0.00556538	0.0209926	COBLL1	COBLL1_4
ENST00000452953	13.6969	2.52926	0.122901	20.5796	4.18005e-94	1.67227e-91	MAST4	MAST4_5
ENST00000597553	1.31574	2.52911	0.502256	5.03549	4.76628e-07	4.39982e-06	IZUMO1	IZUMO1_5
ENST00000390398	1.07318	2.52746	0.527614	4.79036	1.66482e-06	1.40765e-05	TRBV25-1	TRBV25-1_1
ENST00000520299	1.75683	2.52735	0.772864	3.27011	0.00107505	0.00501563	ANK1	ANK1_6
ENST00000470421	2.1626	2.52706	0.286932	8.80716	1.2836e-18	3.66496e-17	MAST4	MAST4_11
ENST00000572021	4.99014	2.52703	0.348561	7.24991	4.17051e-13	7.78644e-12	TRIM25	TRIM25_4
ENST00000531322	1.22134	2.52699	0.371619	6.79995	1.04653e-11	1.70714e-10	CHST1	CHST1_3
ENST00000581027	29.9289	2.52673	0.864424	2.92302	0.00346652	0.0139638	KRT16P1	KRT16P1_1
ENST00000522226	18.5417	2.52657	0.288726	8.75076	2.11924e-18	5.95024e-17	TNIP1	TNIP1_9
ENST00000378485	3.28805	2.52614	0.331525	7.61975	2.54163e-14	5.25253e-13	CLLU1	CLLU1_5
ENST00000578450	0.796973	2.52559	0.302002	8.36285	6.12233e-17	1.55014e-15	LGALS9C	LGALS9C_15
ENST00000263408	1.08595	2.52429	0.629286	4.01135	6.03721e-05	0.00038164	C9	C9_1
ENST00000471012	7.20784	2.52419	0.140406	17.9778	2.91038e-72	7.15555e-70	ZC3H12A	ZC3H12A_3
ENST00000518925	10.9219	2.52415	0.264864	9.52998	1.57318e-21	5.46588e-20	POLB	POLB_4
ENST00000374155	2.45828	2.52348	0.552369	4.56848	4.91283e-06	3.83683e-05	RUFY4	RUFY4_7
ENST00000373127	8.02935	2.52156	0.297387	8.47905	2.27035e-17	5.93849e-16	TREML1	TREML1_1
ENST00000344731	820.133	2.52006	0.156069	16.1471	1.18974e-58	2.03818e-56	SERPINB13	SERPINB13_3
ENST00000578280	6.18019	2.51938	0.25749	9.78441	1.31356e-22	4.89169e-21	RP5-1028K7.2	RP5-1028K7.2_1
ENST00000450865	0.532732	2.51848	0.432233	5.82668	5.65417e-09	6.81163e-08	VNN3	VNN3_12
ENST00000584127	13.5621	2.51832	0.207366	12.1444	6.14609e-34	4.03007e-32	LGALS9C	LGALS9C_14
ENST00000416383	3.32154	2.51642	0.432459	5.81886	5.92498e-09	7.11496e-08	SMCO2	SMCO2_2
ENST00000530298	1.26006	2.51524	0.703373	3.57597	0.000348927	0.0018506	NTRK1	NTRK1_4
ENST00000446801	24.507	2.51395	0.612444	4.10479	4.04685e-05	0.000265433	ZWILCH	ZWILCH_4
ENST00000411791	4.476	2.51363	0.732546	3.43137	0.000600543	0.003001	FAM25E	FAM25E_1
ENST00000379389	467.08	2.51337	0.187452	13.4081	5.42422e-41	4.83157e-39	ISG15	ISG15_3
ENST00000544208	1.35861	2.51223	0.301078	8.34412	7.17463e-17	1.80896e-15	FBXO10	FBXO10_4
ENST00000546260	120.326	2.51212	0.184792	13.5944	4.32503e-42	4.05881e-40	SOD2	SOD2_3
ENST00000492657	3.48873	2.51114	0.43353	5.7923	6.94291e-09	8.26918e-08	PRAME	PRAME_2
ENST00000497668	0.633677	2.51063	0.428111	5.86442	4.50697e-09	5.50189e-08	RAPGEF5	RAPGEF5_12
ENST00000433308	0.88685	2.50986	0.685494	3.66139	0.000250854	0.00137682	STXBP5-AS1	STXBP5-AS1_4
ENST00000354308	9.08677	2.5095	0.232849	10.7774	4.40323e-27	2.09163e-25	SYT5	SYT5_2
ENST00000301908	2.64498	2.50856	0.406229	6.17523	6.60691e-10	8.8902e-09	PNOC	PNOC_2
ENST00000391812	23.4702	2.50739	0.941056	2.66444	0.00771155	0.0277095	C19orf48	C19orf48_3
ENST00000433563	0.904018	2.50648	0.593491	4.22329	2.40765e-05	0.000165157	PAEP	PAEP_6
ENST00000546338	1.68876	2.50568	0.369557	6.78023	1.19984e-11	1.94522e-10	ISG20	ISG20_11
ENST00000444935	20.7104	2.50541	0.513564	4.87848	1.06906e-06	9.31688e-06	ZPR1	ZPR1_4
ENST00000488879	3.82419	2.50435	0.590168	4.24346	2.20104e-05	0.000152122	ODF2L	ODF2L_15
ENST00000367855	373.945	2.50385	0.402335	6.22331	4.86781e-10	6.64832e-09	SGK1	SGK1_6
ENST00000417927	0.498781	2.50273	0.894739	2.79716	0.00515542	0.0196503	IL21-AS1	IL21-AS1_1
ENST00000514483	4.38484	2.50204	0.229292	10.912	1.00988e-27	4.93955e-26	POLR3G	POLR3G_7
ENST00000425340	478.891	2.50151	0.105076	23.8066	2.85033e-125	2.09864e-122	FUT2	FUT2_2
ENST00000486882	55.5035	2.49898	0.248639	10.0506	9.12656e-24	3.63542e-22	IFI44L	IFI44L_6
ENST00000452776	1.27542	2.49884	0.51968	4.80842	1.5213e-06	1.29532e-05	SMCO1	SMCO1_2
ENST00000396221	17.659	2.49834	0.538037	4.64343	3.42673e-06	2.74927e-05	STIL	STIL_4
ENST00000457014	0.95648	2.49538	0.549262	4.54314	5.54218e-06	4.28674e-05	PAEP	PAEP_9
ENST00000399208	3.59885	2.49518	0.46883	5.32214	1.02552e-07	1.04423e-06	SETD4	SETD4_8
ENST00000576742	34.3097	2.49482	0.313876	7.94843	1.88892e-15	4.28352e-14	TRPV3	TRPV3_7
ENST00000488495	2.80208	2.4943	0.27884	8.94525	3.71106e-19	1.10685e-17	SLC52A3	SLC52A3_5
ENST00000523190	1.91484	2.49372	0.497353	5.01399	5.33115e-07	4.88574e-06	PVT1	PVT1_19
ENST00000302118	241.113	2.49191	0.13224	18.8438	3.301e-79	9.76341e-77	PCSK9	PCSK9_1
ENST00000416292	2.95588	2.48736	0.40434	6.15166	7.66747e-10	1.02545e-08	UBE2F	UBE2F_7
ENST00000519510	38.0707	2.48727	0.708404	3.51109	0.000446268	0.00230376	PLAT	PLAT_4
ENST00000507371	1.01012	2.48547	0.292362	8.50134	1.87422e-17	4.92373e-16	RPS6KA2	RPS6KA2_11
ENST00000228928	2967.34	2.48471	0.11688	21.2585	2.74978e-100	1.28157e-97	OAS3	OAS3_1
ENST00000618335	37.318	2.48346	0.552629	4.4939	6.99298e-06	5.30921e-05	CARHSP1	CARHSP1_3
ENST00000396553	205.517	2.48336	0.421429	5.8927	3.7993e-09	4.67885e-08	AMPD3	AMPD3_11
ENST00000296026	3.81051	2.48254	0.330778	7.50517	6.13496e-14	1.22665e-12	CXCL3	CXCL3_1
ENST00000369325	49.5764	2.48033	0.925288	2.68061	0.0073489	0.0265883	MAP3K7	MAP3K7_1
ENST00000472543	0.735965	2.47999	0.458309	5.41117	6.26159e-08	6.57799e-07	FCGR1B	FCGR1B_5
ENST00000551562	3.3154	2.47929	0.216437	11.455	2.21887e-30	1.23052e-28	HAL	HAL_9
ENST00000371173	18.8135	2.47871	0.268481	9.23238	2.64688e-20	8.47718e-19	ZBP1	ZBP1_1
ENST00000416221	500.33	2.47818	0.0897067	27.6253	5.52495e-168	8.40406e-165	RP11-295G20.2	RP11-295G20.2_1
ENST00000611383	233.606	2.47807	0.106099	23.3562	1.19212e-120	8.33403e-118	RP11-599B13.9	RP11-599B13.9_1
ENST00000454715	5.43742	2.47587	0.404429	6.12189	9.24725e-10	1.22372e-08	TM4SF19	TM4SF19_3
ENST00000581545	1.72192	2.47467	0.750499	3.29736	0.000975974	0.004608	LGALS9C	LGALS9C_1
ENST00000598933	0.567703	2.47444	0.691798	3.57683	0.000347792	0.00184507	RP11-542M13.3	RP11-542M13.3_1
ENST00000606037	1.67023	2.47428	0.284092	8.70943	3.05412e-18	8.49417e-17	RP11-1070A24.2	RP11-1070A24.2_1
ENST00000422730	0.810813	2.47426	0.592859	4.17344	3.00041e-05	0.000202082	PRAC2	PRAC2_1
ENST00000557010	501.832	2.47219	0.429315	5.75844	8.48956e-09	9.98498e-08	DIO2	DIO2_3
ENST00000562559	7.35368	2.47218	0.538137	4.59396	4.34903e-06	3.42901e-05	NETO2	NETO2_3
ENST00000312349	0.535448	2.47206	0.842188	2.93529	0.0033324	0.0134942	FNDC9	FNDC9_1
ENST00000403681	4.92481	2.47187	0.274593	9.00194	2.21757e-19	6.71093e-18	HMGA2	HMGA2_1
ENST00000370624	0.553707	2.47167	0.686772	3.59897	0.000319476	0.00170966	LINC01555	LINC01555_1
ENST00000393200	3751.75	2.46887	0.0963842	25.6149	1.04228e-144	1.08476e-141	IL36RN	IL36RN_2
ENST00000551241	99.5787	2.468	0.166615	14.8126	1.2149e-49	1.53859e-47	OAS1	OAS1_6
ENST00000573001	2.38502	2.46736	0.65542	3.76455	0.000166852	0.000954611	TNFRSF12A	TNFRSF12A_1
ENST00000558554	196.645	2.46703	0.23282	10.5963	3.09921e-26	1.41583e-24	IDH3A	IDH3A_4
ENST00000543856	14.4573	2.46435	0.416155	5.92172	3.18601e-09	3.95987e-08	CES3	CES3_8
ENST00000421619	0.57805	2.46424	0.801447	3.07474	0.00210689	0.00906412	RP11-114B7.6	RP11-114B7.6_1
ENST00000614051	7.79972	2.46413	0.258677	9.5259	1.63617e-21	5.67478e-20	CCL3	CCL3_2
ENST00000619881	319.053	2.46389	0.332722	7.40525	1.30908e-13	2.54859e-12	CARHSP1	CARHSP1_4
ENST00000264233	0.853761	2.46216	0.732563	3.36102	0.000776556	0.00376661	POLQ	POLQ_2
ENST00000278937	2295.85	2.46148	0.072613	33.8987	6.97226e-252	2.29787e-248	MPZL2	MPZL2_1
ENST00000493664	0.601189	2.46146	0.840061	2.9301	0.00338851	0.0136898	ZIC4	ZIC4_6
ENST00000299698	8447.73	2.46098	0.092019	26.7443	1.43986e-157	1.81188e-154	A2ML1	A2ML1_1
ENST00000267953	47.63	2.4606	0.12047	20.4251	1.00124e-92	3.92614e-90	BCL2A1	BCL2A1_1
ENST00000617421	6.23625	2.45944	0.547054	4.49578	6.9314e-06	5.26823e-05	SPON2	SPON2_2
ENST00000443496	0.820151	2.45869	0.381975	6.4368	1.22017e-10	1.78822e-09	LTF	LTF_4
ENST00000426172	1.57862	2.45815	0.887175	2.77076	0.00559258	0.0210837	CEP44	CEP44_9
ENST00000282928	33.155	2.45804	0.230289	10.6737	1.35134e-26	6.2539e-25	ZIC1	ZIC1_3
ENST00000440465	642.227	2.45664	0.106277	23.1154	3.23981e-118	2.16646e-115	NAMPTP1	NAMPTP1_1
ENST00000475501	3.14439	2.45433	0.220025	11.1548	6.78825e-29	3.5232e-27	LRP8	LRP8_12
ENST00000558422	25.0062	2.45414	0.267583	9.1715	4.66496e-20	1.46857e-18	DUOXA1	DUOXA1_7
ENST00000233840	139.305	2.45205	0.12358	19.8418	1.29649e-87	4.55487e-85	NEU2	NEU2_1
ENST00000373806	158.088	2.45155	0.241569	10.1484	3.36737e-24	1.37335e-22	GSN	GSN_19
ENST00000377636	18.7213	2.45129	0.481636	5.0895	3.59013e-07	3.37395e-06	TBC1D4	TBC1D4_3
ENST00000445427	16.3502	2.44947	0.174685	14.0222	1.13967e-44	1.1879e-42	PRKCQ-AS1	PRKCQ-AS1_1
ENST00000585715	4.43632	2.44945	0.229516	10.6723	1.37257e-26	6.34579e-25	FUT3	FUT3_7
ENST00000409467	35.3583	2.44776	0.279326	8.76309	1.89975e-18	5.35025e-17	NT5C3A	NT5C3A_9
ENST00000526828	2.03675	2.44731	0.421384	5.80779	6.33033e-09	7.57543e-08	ST5	ST5_56
ENST00000413265	4.02267	2.44725	0.328812	7.44272	9.86359e-14	1.93801e-12	CD36	CD36_19
ENST00000417507	10.1352	2.44719	0.502586	4.8692	1.1205e-06	9.73453e-06	PARPBP	PARPBP_10
ENST00000400011	14.7229	2.44587	0.349673	6.99474	2.65753e-12	4.60398e-11	TJP1	TJP1_2
ENST00000315302	3.19636	2.44144	0.230995	10.5692	4.13852e-26	1.87515e-24	AC108142.1	AC108142.1_5
ENST00000265922	21.2175	2.43923	0.22121	11.0267	2.8396e-28	1.43191e-26	BRINP1	BRINP1_2
ENST00000593956	1.51653	2.43737	0.583275	4.17877	2.93091e-05	0.000197825	IL4I1	IL4I1_5
ENST00000623603	1.1506	2.43671	0.634736	3.83894	0.000123569	0.000729006	FCGR1B	FCGR1B_3
ENST00000475741	20.0745	2.43636	0.285445	8.53531	1.39785e-17	3.70532e-16	ACPP	ACPP_3
ENST00000474012	1.07763	2.43357	0.989866	2.45848	0.0139526	0.0456072	POC1A	POC1A_3
ENST00000615659	11.0846	2.43343	0.274074	8.87875	6.76139e-19	1.97077e-17	CD24	CD24_3
ENST00000433514	5.86245	2.43275	0.480388	5.06414	4.10259e-07	3.82388e-06	LHFPL3-AS1	LHFPL3-AS1_1
ENST00000375514	6.01329	2.4318	0.207006	11.7475	7.2726e-32	4.31866e-30	SLC4A10	SLC4A10_4
ENST00000574838	4.34506	2.43105	0.692471	3.51069	0.00044695	0.00230711	TXNDC17	TXNDC17_7
ENST00000536779	1.09975	2.43094	0.392746	6.18959	6.03226e-10	8.14706e-09	RP11-190A12.7	RP11-190A12.7_2
ENST00000462666	23.1074	2.43019	0.437315	5.55706	2.74359e-08	3.02317e-07	PLSCR1	PLSCR1_13
ENST00000477858	0.51805	2.43007	0.291096	8.34803	6.94129e-17	1.75268e-15	ADGRF1	ADGRF1_2
ENST00000335658	0.597847	2.43005	0.78415	3.09896	0.00194199	0.00842881	DPPA4	DPPA4_1
ENST00000629624	1.49623	2.42966	0.274612	8.84759	8.94274e-19	2.58103e-17	LEMD1	LEMD1_10
ENST00000370991	5.42558	2.42898	0.308126	7.88309	3.19386e-15	7.10083e-14	CDH26	CDH26_3
ENST00000260604	1.18568	2.42884	0.690131	3.51938	0.000432551	0.00224063	PNPT1	PNPT1_3
ENST00000438432	1.78977	2.42674	0.572511	4.23877	2.24745e-05	0.000155089	DARS-AS1	DARS-AS1_2
ENST00000438866	0.620268	2.42666	0.910533	2.6651	0.00769648	0.0276629	STPG1	STPG1_6
ENST00000603482	4.68163	2.42555	0.281905	8.60413	7.68968e-18	2.07407e-16	GALNT6	GALNT6_17
ENST00000537657	46.1938	2.42519	0.218795	11.0843	1.49518e-28	7.63988e-27	SOD2	SOD2_13
ENST00000344102	451.999	2.42468	0.423413	5.72651	1.02517e-08	1.19338e-07	WARS	WARS_4
ENST00000619133	2353.02	2.42454	0.335539	7.2258	4.98168e-13	9.22748e-12	CD24	CD24_1
ENST00000422722	1.34918	2.4233	0.576654	4.20234	2.64171e-05	0.00017991	LRRD1	LRRD1_1
ENST00000582621	1.49238	2.42257	0.595762	4.06634	4.77574e-05	0.000308547	CD226	CD226_5
ENST00000307849	31.4668	2.42163	0.293448	8.25232	1.55351e-16	3.81814e-15	NABP1	NABP1_4
ENST00000440722	0.905797	2.42122	0.843257	2.87127	0.0040883	0.0160993	DNA2	DNA2_5
ENST00000449768	75.356	2.42076	0.133315	18.1583	1.10459e-73	2.86328e-71	OAS2	OAS2_3
ENST00000358965	129.201	2.42064	0.592272	4.08704	4.36912e-05	0.000284762	NUMA1	NUMA1_4
ENST00000400564	1.34443	2.42017	0.875769	2.76348	0.0057189	0.0214807	SAMSN1	SAMSN1_1
ENST00000522917	1.15985	2.41893	0.900904	2.68501	0.00725279	0.026299	FER1L6	FER1L6_1
ENST00000444465	1.09401	2.41812	0.340877	7.09382	1.30463e-12	2.33318e-11	LINC00473	LINC00473_1
ENST00000498153	2.40129	2.41615	0.765491	3.15634	0.0015976	0.00710197	CSF2RA	CSF2RA_20
ENST00000635605	0.524723	2.41586	0.821199	2.94187	0.00326236	0.0132467	CTD-2116N17.1	CTD-2116N17.1_5
ENST00000584170	1.9961	2.41515	0.291652	8.28094	1.22206e-16	3.02718e-15	LGALS9C	LGALS9C_11
ENST00000409332	22.1476	2.41471	0.595594	4.05429	5.02869e-05	0.00032323	UBE2F	UBE2F_17
ENST00000338488	0.745003	2.41459	0.915396	2.63776	0.00834562	0.0295904	NR4A3	NR4A3_1
ENST00000504936	6.62786	2.41459	0.167811	14.3887	6.09198e-47	6.96332e-45	PITX1	PITX1_4
ENST00000356696	9.26106	2.41455	0.568219	4.24933	2.14408e-05	0.000148571	FOLH1	FOLH1_3
ENST00000472349	3.0913	2.41381	0.364205	6.6276	3.41178e-11	5.28198e-10	PLSCR1	PLSCR1_15
ENST00000528078	10.2772	2.41339	0.601556	4.01192	6.02275e-05	0.000380813	RAB29	RAB29_3
ENST00000534222	0.531057	2.41212	0.690899	3.49128	0.000480706	0.00246298	FOSL1	FOSL1_5
ENST00000406397	184.538	2.41207	0.305106	7.90567	2.66493e-15	5.9651e-14	VSNL1	VSNL1_6
ENST00000601482	24.0523	2.41185	0.536309	4.49712	6.88792e-06	5.23979e-05	STAP2	STAP2_10
ENST00000265453	50.7836	2.41031	0.676801	3.56133	0.000368979	0.0019454	WDFY4	WDFY4_4
ENST00000170630	287.213	2.40894	0.599519	4.01811	5.86657e-05	0.000371855	IL4R	IL4R_13
ENST00000419164	125.786	2.40823	0.222987	10.7998	3.44774e-27	1.64679e-25	MDFI	MDFI_2
ENST00000368057	14.6278	2.40802	0.634464	3.79536	0.000147428	0.000855036	SLAMF6	SLAMF6_2
ENST00000328656	231.064	2.40763	0.0963286	24.9939	7.12463e-138	6.53112e-135	KCNJ15	KCNJ15_12
ENST00000451256	1.01424	2.40697	0.552855	4.35371	1.3385e-05	9.67197e-05	APOL2	APOL2_3
ENST00000546707	1.23955	2.40575	0.325894	7.38202	1.55911e-13	3.015e-12	RP11-493L12.6	RP11-493L12.6_1
ENST00000376091	5.41363	2.40474	0.842085	2.85569	0.00429431	0.0167997	CLCN5	CLCN5_2
ENST00000556698	1.07462	2.40445	0.808396	2.97435	0.00293609	0.012086	WARS	WARS_20
ENST00000417268	2.18831	2.40394	0.562114	4.27661	1.89761e-05	0.000132876	SCAF8	SCAF8_4
ENST00000399012	984.878	2.40238	0.391471	6.13681	8.41965e-10	1.11955e-08	PLCXD1	PLCXD1_1
ENST00000503507	0.836366	2.40111	0.339608	7.07024	1.54661e-12	2.74396e-11	CCNB1	CCNB1_5
ENST00000459754	0.495402	2.40052	0.804471	2.98397	0.00284532	0.0117645	MYCBPAP	MYCBPAP_10
ENST00000322343	8.61628	2.39932	0.813449	2.94957	0.0031822	0.0129642	HORMAD1	HORMAD1_2
ENST00000399518	4173.52	2.39888	0.0839069	28.5898	8.98901e-180	1.55533e-176	PLA2G4E	PLA2G4E_1
ENST00000469273	4.11815	2.3987	0.554762	4.32383	1.53346e-05	0.000109492	LILRB3	LILRB3_6
ENST00000439680	0.550017	2.39816	0.404194	5.9332	2.97085e-09	3.70409e-08	APOL1	APOL1_8
ENST00000299866	1.105	2.39717	0.83586	2.8679	0.00413201	0.0162464	TVP23A	TVP23A_8
ENST00000582596	1.31047	2.39674	0.555347	4.31574	1.59067e-05	0.000113239	C1orf186	C1orf186_5
ENST00000417037	56.638	2.39656	0.793772	3.0192	0.0025344	0.0106465	MYD88	MYD88_2
ENST00000578734	6.10415	2.39642	0.323384	7.41044	1.25883e-13	2.45524e-12	RAB31	RAB31_2
ENST00000554065	5.78328	2.39587	0.197098	12.1557	5.34905e-34	3.51911e-32	PNP	PNP_7
ENST00000417963	17.814	2.39367	0.218893	10.9353	7.81115e-28	3.84915e-26	MX1	MX1_10
ENST00000315132	8.29394	2.39196	0.156541	15.28	1.03863e-52	1.46552e-50	AC004870.5	AC004870.5_1
ENST00000587518	1.02739	2.39126	0.607549	3.93591	8.28817e-05	0.000507793	GRN	GRN_5
ENST00000405885	112.308	2.39125	0.720326	3.31968	0.000901214	0.00429628	IRF1	IRF1_3
ENST00000470413	0.493309	2.38917	0.908296	2.63039	0.00852862	0.030145	APITD1-CORT	APITD1-CORT_2
ENST00000448393	961.325	2.38756	0.171688	13.9064	5.79504e-44	5.88954e-42	IFI16	IFI16_11
ENST00000605367	0.90796	2.38649	0.390089	6.1178	9.48772e-10	1.25363e-08	GALNT6	GALNT6_18
ENST00000434468	0.898339	2.38544	0.62143	3.83862	0.000123726	0.00072977	CACNB4	CACNB4_9
ENST00000446486	7.23401	2.38469	0.221832	10.75	5.92885e-27	2.79237e-25	IFI44	IFI44_9
ENST00000366782	14.2332	2.3838	0.557418	4.27651	1.89849e-05	0.000132931	PSEN2	PSEN2_7
ENST00000426645	2.19972	2.38363	0.969883	2.45765	0.0139851	0.0456897	ALDH3A1	ALDH3A1_11
ENST00000600835	22.4455	2.38362	0.239546	9.95057	2.5075e-23	9.72789e-22	IL12RB1	IL12RB1_2
ENST00000422459	3.58681	2.3836	0.519938	4.58438	4.55328e-06	3.57762e-05	LINC01272	LINC01272_4
ENST00000368087	4235.6	2.38234	0.0987371	24.1282	1.26586e-128	1.00127e-125	ARG1	ARG1_1
ENST00000490692	8.35226	2.38006	0.3462	6.87483	6.20642e-12	1.03543e-10	PCSK9	PCSK9_2
ENST00000313624	318.528	2.37986	0.255989	9.29672	1.44842e-20	4.72745e-19	EPSTI1	EPSTI1_2
ENST00000423271	5.96914	2.37827	0.441178	5.39073	7.01738e-08	7.3122e-07	USB1	USB1_4
ENST00000338555	59.5715	2.37681	0.315495	7.5336	4.93614e-14	9.94901e-13	SCNN1D	SCNN1D_3
ENST00000374415	0.579084	2.3707	0.792447	2.99162	0.00277499	0.0115139	ADAM23	ADAM23_2
ENST00000584769	28.931	2.36995	0.265785	8.91677	4.80093e-19	1.41725e-17	KRT17P2	KRT17P2_3
ENST00000567356	3.97882	2.36993	0.177787	13.3301	1.54601e-40	1.35787e-38	PLCG2	PLCG2_17
ENST00000595042	19.1077	2.36984	0.370667	6.39345	1.62189e-10	2.34395e-09	FPR1	FPR1_1
ENST00000478074	0.538228	2.36973	0.79601	2.97701	0.00291074	0.0119941	KNDC1	KNDC1_2
ENST00000506834	2.66456	2.36946	0.885167	2.67685	0.00743172	0.0268388	HK3	HK3_1
ENST00000266503	11.3132	2.36704	0.285334	8.2957	1.07947e-16	2.6855e-15	ARNTL2	ARNTL2_6
ENST00000427464	0.908144	2.36686	0.285877	8.27929	1.23915e-16	3.06842e-15	MX1	MX1_13
ENST00000476876	5.36871	2.36668	0.246999	9.58176	9.54025e-22	3.36023e-20	IFI44L	IFI44L_5
ENST00000398938	70.3841	2.36625	0.217614	10.8736	1.54002e-27	7.45616e-26	KCNJ15	KCNJ15_15
ENST00000341735	8.89603	2.36615	0.200937	11.7756	5.21586e-32	3.12277e-30	MESP2	MESP2_3
ENST00000479141	7.05973	2.36601	0.37858	6.2497	4.11236e-10	5.66574e-09	PAEP	PAEP_2
ENST00000498261	0.52018	2.36577	0.585197	4.04269	5.28419e-05	0.000338005	CD274	CD274_3
ENST00000554901	13.7641	2.36543	0.18559	12.7455	3.30421e-37	2.51996e-35	SPTLC2	SPTLC2_3
ENST00000372785	1403.61	2.36521	0.132047	17.9119	9.52481e-72	2.32119e-69	WFDC12	WFDC12_1
ENST00000513201	1.49216	2.36486	0.306221	7.72273	1.13868e-14	2.42452e-13	TENM3	TENM3_1
ENST00000429089	3.22413	2.36342	0.544982	4.33669	1.44644e-05	0.000103772	PLAT	PLAT_1
ENST00000591620	2.12166	2.3629	0.424283	5.56916	2.55967e-08	2.83065e-07	TREM1	TREM1_5
ENST00000396275	1.84337	2.3614	0.558805	4.22581	2.38087e-05	0.000163449	MRGPRX3	MRGPRX3_1
ENST00000566232	0.528806	2.36124	0.72788	3.24399	0.00117868	0.00543866	RP11-56L13.1	RP11-56L13.1_1
ENST00000443373	1.31782	2.36061	0.503469	4.68869	2.74961e-06	2.24399e-05	AC002331.1	AC002331.1_1
ENST00000237019	1.23288	2.35982	0.960604	2.4566	0.014026	0.0458116	B4GALT6	B4GALT6_3
ENST00000478294	1.2365	2.35875	0.535632	4.40369	1.06426e-05	7.82927e-05	RP13-463N16.6	RP13-463N16.6_1
ENST00000537828	0.713647	2.35869	0.327681	7.19813	6.10441e-13	1.1217e-11	EPSTI1	EPSTI1_7
ENST00000310002	6.6522	2.35846	0.183921	12.8232	1.21518e-37	9.47111e-36	CLEC7A	CLEC7A_12
ENST00000296955	3.19333	2.35829	0.759634	3.10451	0.00190594	0.00829239	DCBLD1	DCBLD1_5
ENST00000619886	0.672313	2.35715	0.972259	2.42441	0.0153334	0.0493585	SMAD5-AS1_1	SMAD5-AS1_1_1
ENST00000558380	0.835591	2.35715	0.39126	6.02451	1.69625e-09	2.17929e-08	PIF1	PIF1_6
ENST00000551007	21.2033	2.35698	0.15755	14.9602	1.33607e-50	1.75799e-48	OAS3	OAS3_2
ENST00000472765	5.42941	2.35568	0.44052	5.34749	8.91824e-08	9.15849e-07	CCT3	CCT3_6
ENST00000434974	0.748035	2.35457	0.596175	3.94947	7.83247e-05	0.000482866	LINC00856	LINC00856_8
ENST00000581399	7.89	2.35368	0.582639	4.03969	5.35218e-05	0.00034188	SPECC1	SPECC1_19
ENST00000573944	17.8351	2.35187	0.682326	3.44684	0.000567188	0.00285307	PKMYT1	PKMYT1_12
ENST00000438448	0.449341	2.35181	0.649953	3.61843	0.000296395	0.00160001	CASP5	CASP5_1
ENST00000439482	13.2105	2.3509	0.469932	5.00263	5.65523e-07	5.16462e-06	TTC39A	TTC39A_13
ENST00000331427	11.9978	2.35076	0.285933	8.22137	2.01195e-16	4.90916e-15	OTOP2	OTOP2_2
ENST00000481024	0.956883	2.35052	0.534187	4.40017	1.08165e-05	7.94749e-05	GK	GK_5
ENST00000530336	130.807	2.35028	0.103826	22.6368	1.88426e-113	1.12909e-110	PYGL	PYGL_7
ENST00000328114	14.0674	2.34958	0.250705	9.37187	7.12563e-21	2.36873e-19	LGALS9C	LGALS9C_4
ENST00000498260	26.7135	2.34674	0.150155	15.6288	4.63205e-55	6.99208e-53	ARG1	ARG1_5
ENST00000443342	0.547653	2.34608	0.525236	4.46671	7.94312e-06	5.97617e-05	CDC25A	CDC25A_4
ENST00000534111	138.339	2.34482	0.208806	11.2296	2.91722e-29	1.54537e-27	TMPRSS4	TMPRSS4_4
ENST00000571135	0.792888	2.34438	0.335821	6.98104	2.93006e-12	5.05399e-11	XAF1	XAF1_15
ENST00000498832	5.95944	2.34419	0.351533	6.66849	2.58456e-11	4.05069e-10	RP11-20B7.1	RP11-20B7.1_1
ENST00000398934	16.7388	2.34381	0.545046	4.3002	1.70646e-05	0.000120706	KCNJ15	KCNJ15_18
ENST00000502854	24.3696	2.34247	0.70262	3.33391	0.000856357	0.00410492	F12	F12_2
ENST00000414641	3.64686	2.34095	0.257168	9.1028	8.8035e-20	2.72859e-18	TRIM22	TRIM22_5
ENST00000497614	5.56426	2.34093	0.407522	5.74429	9.23052e-09	1.08069e-07	CDH26	CDH26_4
ENST00000544410	41.9487	2.34011	0.225702	10.3681	3.46215e-25	1.49016e-23	KLK9	KLK9_2
ENST00000584975	0.564604	2.33676	0.718487	3.25233	0.00114462	0.00529847	CTD-3010D24.3	CTD-3010D24.3_1
ENST00000394223	66.0918	2.33667	0.49511	4.71949	2.3644e-06	1.95159e-05	NDUFC1	NDUFC1_9
ENST00000374948	50.9335	2.33613	0.531086	4.39878	1.0886e-05	7.99538e-05	BIRC5	BIRC5_4
ENST00000333598	2.07941	2.33613	0.589406	3.96353	7.38507e-05	0.000457771	MCEMP1	MCEMP1_1
ENST00000525647	1.05624	2.33545	0.380642	6.13557	8.4854e-10	1.12797e-08	MPZL2	MPZL2_7
ENST00000603317	0.526295	2.33543	0.459804	5.07919	3.79043e-07	3.54822e-06	RP11-470B22.1	RP11-470B22.1_1
ENST00000413796	0.579206	2.33406	0.679271	3.43613	0.000590092	0.00295539	AC002511.2	AC002511.2_1
ENST00000477392	3.86752	2.33349	0.317878	7.34084	2.12261e-13	4.05988e-12	LINC00996	LINC00996_1
ENST00000495306	1.15802	2.33331	0.313494	7.4429	9.8495e-14	1.93552e-12	SH2D2A	SH2D2A_6
ENST00000324219	25.0343	2.33288	0.411483	5.66944	1.43268e-08	1.63868e-07	MAP4K4	MAP4K4_4
ENST00000489919	301.084	2.3327	0.15497	15.0526	3.32062e-51	4.46256e-49	PDZK1IP1	PDZK1IP1_1
ENST00000635438	3.3381	2.33196	0.223301	10.4431	1.57534e-25	6.9126e-24	TUBBP5	TUBBP5_1
ENST00000358789	3191.58	2.33051	0.124823	18.6705	8.60822e-78	2.46699e-75	KLK10	KLK10_3
ENST00000625265	63.0469	2.32988	0.128344	18.1534	1.20709e-73	3.11147e-71	SH3PXD2A-AS1	SH3PXD2A-AS1_2
ENST00000424436	0.706207	2.32909	0.840583	2.77081	0.00559179	0.0210813	RP4-742C19.12	RP4-742C19.12_2
ENST00000262300	42.3795	2.32871	0.455409	5.11344	3.16337e-07	3.00018e-06	PKMYT1	PKMYT1_6
ENST00000523856	616.441	2.32812	0.224544	10.3682	3.46011e-25	1.49016e-23	FCHSD1	FCHSD1_3
ENST00000394113	11.0102	2.32809	0.248731	9.35986	7.984e-21	2.64328e-19	CERS3	CERS3_3
ENST00000442111	63.6009	2.32726	0.364266	6.3889	1.67085e-10	2.41118e-09	GLT1D1	GLT1D1_2
ENST00000302373	2.96969	2.32676	0.782834	2.97223	0.00295646	0.0121612	MPHOSPH9	MPHOSPH9_6
ENST00000481034	67.0616	2.32557	0.259819	8.95071	3.53211e-19	1.05621e-17	GLRX3	GLRX3_3
ENST00000495682	1.51761	2.32545	0.333142	6.98035	2.9445e-12	5.07699e-11	PRSS3	PRSS3_8
ENST00000265715	58.9121	2.3244	0.145247	16.003	1.21723e-57	2.00823e-55	SLC26A4	SLC26A4_1
ENST00000435476	6.18352	2.32419	0.486686	4.77555	1.79219e-06	1.5077e-05	MDFI	MDFI_8
ENST00000522383	0.721588	2.32411	0.431535	5.38568	7.21714e-08	7.50905e-07	RP11-539E17.5	RP11-539E17.5_1
ENST00000447972	0.616325	2.32401	0.773557	3.00432	0.00266174	0.0111076	AC007163.6	AC007163.6_1
ENST00000580998	3.49871	2.32377	0.48977	4.74462	2.08898e-06	1.73919e-05	AURKB	AURKB_6
ENST00000429746	22.9793	2.32364	0.511921	4.53906	5.65056e-06	4.36471e-05	CTSD	CTSD_3
ENST00000615513	123.123	2.32346	0.465141	4.99518	5.87809e-07	5.35473e-06	CDKN1A	CDKN1A_1
ENST00000307834	21.2918	2.32329	0.419551	5.53757	3.06691e-08	3.35593e-07	NABP1	NABP1_2
ENST00000457234	11.0363	2.32115	0.148455	15.6354	4.17918e-55	6.31536e-53	LIPE-AS1	LIPE-AS1_6
ENST00000582928	0.504633	2.32114	0.292941	7.92357	2.30787e-15	5.19274e-14	LGALS9C	LGALS9C_9
ENST00000438103	946.209	2.32105	0.310648	7.47165	7.91955e-14	1.56941e-12	SBNO2	SBNO2_2
ENST00000305699	4.15163	2.31995	0.724526	3.20202	0.00136466	0.00618747	FANCA	FANCA_10
ENST00000369251	1.54144	2.31986	0.636533	3.64453	0.000267881	0.00146026	MMS22L	MMS22L_2
ENST00000550883	1.01629	2.31688	0.361347	6.41179	1.43821e-10	2.09183e-09	OAS1	OAS1_4
ENST00000355860	3.63363	2.31579	0.567756	4.07885	4.52596e-05	0.00029414	WWOX	WWOX_10
ENST00000230323	3.17822	2.31577	0.567401	4.08136	4.47732e-05	0.000291211	TFEB	TFEB_3
ENST00000455071	0.643357	2.31481	0.658679	3.51432	0.000440889	0.00227883	RP11-30P6.6	RP11-30P6.6_1
ENST00000432233	12.3672	2.31387	0.249192	9.28546	1.61003e-20	5.2352e-19	LILRA5	LILRA5_1
ENST00000619869	2.95593	2.31382	0.259526	8.91556	4.85378e-19	1.43255e-17	CD24	CD24_5
ENST00000549809	17.0284	2.31305	0.157185	14.7155	5.12848e-49	6.36102e-47	ASPG	ASPG_5
ENST00000491746	212.232	2.31143	0.193193	11.9643	5.46339e-33	3.4173e-31	JMJD7-PLA2G4B	JMJD7-PLA2G4B_3
ENST00000454775	9.42561	2.31023	0.563501	4.09978	4.13551e-05	0.000270811	USP37	USP37_2
ENST00000553152	97.8245	2.3096	0.198182	11.654	2.18997e-31	1.27315e-29	OAS1	OAS1_9
ENST00000426081	51.0937	2.30944	0.358508	6.44182	1.18046e-10	1.73295e-09	GGCT	GGCT_5
ENST00000527432	3.41783	2.30907	0.595612	3.87681	0.000105836	0.000633591	RBM25	RBM25_2
ENST00000300406	1.13243	2.3055	0.746843	3.08699	0.00202193	0.00874043	GNGT2	GNGT2_3
ENST00000551457	33.6222	2.30521	0.59168	3.89604	9.77784e-05	0.000589742	TMCC3	TMCC3_2
ENST00000264634	634.084	2.30514	0.125981	18.2975	8.66679e-75	2.29382e-72	WNT5A	WNT5A_2
ENST00000612813	56.2482	2.30511	0.236687	9.73907	2.05434e-22	7.55686e-21	IFI27	IFI27_11
ENST00000513752	0.686409	2.30507	0.413562	5.57372	2.49361e-08	2.76422e-07	AC108142.1	AC108142.1_4
ENST00000503026	38.1368	2.30423	0.731147	3.15152	0.00162421	0.00720662	CCT5	CCT5_2
ENST00000479842	13.245	2.30284	0.162575	14.1648	1.51261e-45	1.62182e-43	SERPINB13	SERPINB13_4
ENST00000489160	1.73274	2.3026	0.268109	8.58827	8.82869e-18	2.37112e-16	CCL20	CCL20_2
ENST00000594188	0.559519	2.30144	0.494674	4.65243	3.28054e-06	2.64071e-05	SPIB	SPIB_4
ENST00000619354	3.6485	2.30069	0.205226	11.2105	3.62071e-29	1.91072e-27	RP11-71L14.4	RP11-71L14.4_1
ENST00000570083	1.06602	2.30026	0.944205	2.43619	0.014843	0.0480365	HP	HP_1
ENST00000463592	21.9321	2.30024	0.46129	4.98653	6.14726e-07	5.57974e-06	CNTNAP2	CNTNAP2_7
ENST00000390374	2.42099	2.30002	0.34037	6.7574	1.40489e-11	2.26018e-10	TRBV7-6	TRBV7-6_1
ENST00000309958	750.367	2.29915	0.170976	13.4473	3.19529e-41	2.87765e-39	KLK10	KLK10_1
ENST00000449764	1.86878	2.29865	0.525394	4.3751	1.21378e-05	8.83949e-05	LHFPL3-AS1	LHFPL3-AS1_2
ENST00000260184	303.456	2.2984	0.258853	8.87919	6.73466e-19	1.96339e-17	DDX60L	DDX60L_3
ENST00000411628	1.08373	2.29735	0.369355	6.2199	4.97458e-10	6.78411e-09	MAST4	MAST4_9
ENST00000529251	2.5247	2.2964	0.354916	6.47027	9.78266e-11	1.44672e-09	TCN1	TCN1_1
ENST00000486275	14.0957	2.29597	0.181375	12.6587	1.00154e-36	7.46148e-35	MX1	MX1_17
ENST00000422471	1.93084	2.2957	0.335526	6.84211	7.80369e-12	1.28902e-10	APOL1	APOL1_5
ENST00000583368	3.13629	2.2956	0.426966	5.37654	7.59324e-08	7.8696e-07	IKZF3	IKZF3_12
ENST00000360356	198.45	2.29445	0.245227	9.35643	8.24762e-21	2.72925e-19	PARP9	PARP9_3
ENST00000580749	52.9959	2.29414	0.242395	9.46448	2.95016e-21	1.00582e-19	OTOP3	OTOP3_1
ENST00000593491	42.8494	2.29397	0.132194	17.353	1.8715e-67	4.03512e-65	LIPE-AS1	LIPE-AS1_1
ENST00000554926	1.31964	2.29357	0.371962	6.16613	6.99808e-10	9.39099e-09	RP11-187O7.3	RP11-187O7.3_1
ENST00000514053	13.9987	2.29299	0.49324	4.64884	3.33812e-06	2.68347e-05	CWH43	CWH43_2
ENST00000426353	8.84344	2.29271	0.178528	12.8423	9.49884e-38	7.43267e-36	RP11-276H7.3	RP11-276H7.3_1
ENST00000623038	1.04286	2.29234	0.889655	2.57666	0.00997588	0.0343979	C3orf79	C3orf79_1
ENST00000495874	4.3495	2.29099	0.717505	3.193	0.00140805	0.00636336	P3H1	P3H1_4
ENST00000588270	0.622017	2.29075	0.45712	5.01127	5.40713e-07	4.95177e-06	BCL2L14	BCL2L14_13
ENST00000457674	23.9082	2.29056	0.260309	8.79939	1.37563e-18	3.91561e-17	ZNF812P	ZNF812P_2
ENST00000525361	1.35986	2.29018	0.499941	4.58091	4.62967e-06	3.63393e-05	DDIAS	DDIAS_4
ENST00000337817	37.1751	2.28996	0.566301	4.04371	5.26122e-05	0.000336711	STIL	STIL_2
ENST00000437278	2.29575	2.28957	0.426016	5.37436	7.68534e-08	7.9579e-07	IRAK1	IRAK1_8
ENST00000478859	65.0503	2.28904	0.360725	6.34565	2.21487e-10	3.15352e-09	FGFR2	FGFR2_5
ENST00000589714	0.581796	2.28774	0.43678	5.23774	1.62552e-07	1.60811e-06	FUT3	FUT3_5
ENST00000635541	2.38435	2.28372	0.676332	3.37662	0.000733825	0.00358157	QARS	QARS_23
ENST00000487398	2.77152	2.2835	0.334605	6.82447	8.82524e-12	1.45083e-10	MELK	MELK_12
ENST00000522966	28.0875	2.28296	0.172903	13.2037	8.34754e-40	7.10187e-38	FUT2	FUT2_1
ENST00000518528	0.776707	2.28224	0.560231	4.07374	4.62645e-05	0.000300023	PVT1	PVT1_9
ENST00000349556	22.4038	2.28187	0.460114	4.95936	7.07252e-07	6.35664e-06	FGFR1OP	FGFR1OP_3
ENST00000427859	4.0303	2.28124	0.211971	10.762	5.20072e-27	2.45696e-25	CHRM3-AS2	CHRM3-AS2_2
ENST00000368707	2143.16	2.28076	0.153803	14.8291	9.50468e-50	1.21035e-47	S100A2	S100A2_6
ENST00000444946	202.129	2.27989	0.215295	10.5896	3.3295e-26	1.51703e-24	SOD2	SOD2_6
ENST00000373003	0.878495	2.27913	0.396119	5.75365	8.73348e-09	1.02553e-07	GTSF1L	GTSF1L_2
ENST00000463807	1.04661	2.279	0.378545	6.02043	1.73959e-09	2.23331e-08	SAMSN1	SAMSN1_5
ENST00000530127	0.530997	2.27882	0.719536	3.16706	0.00153986	0.00687646	KNDC1	KNDC1_4
ENST00000371639	5.68325	2.27835	0.354715	6.42305	1.33569e-10	1.94967e-09	LINC01270	LINC01270_1
ENST00000465029	5.70773	2.27765	0.33785	6.74159	1.56658e-11	2.50866e-10	BUB1	BUB1_7
ENST00000261644	0.714017	2.27723	0.296781	7.67309	1.679e-14	3.52454e-13	CDRT1	CDRT1_9
ENST00000394802	0.653386	2.27583	0.716546	3.17612	0.0014926	0.00669484	CHRNA5	CHRNA5_3
ENST00000367718	0.849667	2.2758	0.779162	2.92083	0.00349102	0.0140515	TNFSF4	TNFSF4_1
ENST00000497140	768.789	2.27539	0.167708	13.5676	6.23375e-42	5.77565e-40	S100A2	S100A2_3
ENST00000323833	9.85673	2.27507	0.574265	3.96172	7.44124e-05	0.000460964	TSFM	TSFM_3
ENST00000513348	1.63193	2.27359	0.703212	3.23315	0.00122431	0.00562558	DCTD	DCTD_12
ENST00000236147	125.018	2.27303	0.115189	19.733	1.12204e-86	3.85394e-84	SELL	SELL_1
ENST00000222553	4423.82	2.27091	0.0898095	25.2859	4.56573e-141	4.51424e-138	NAMPT	NAMPT_1
ENST00000549805	0.62711	2.26956	0.284431	7.97932	1.47139e-15	3.36702e-14	KCNJ15	KCNJ15_2
ENST00000428522	1.99021	2.26739	0.630752	3.59474	0.000324712	0.00173473	DHRS9	DHRS9_4
ENST00000536789	1.19521	2.26506	0.385141	5.88113	4.07484e-09	4.99994e-08	A2ML1	A2ML1_4
ENST00000375102	721.967	2.26503	0.108087	20.9555	1.67212e-97	7.44232e-95	PLA2G2F	PLA2G2F_1
ENST00000318336	10.1348	2.26473	0.242537	9.33767	9.84763e-21	3.24552e-19	FUT6	FUT6_3
ENST00000267383	5.62758	2.26435	0.930107	2.43451	0.014912	0.0482139	CDH24	CDH24_6
ENST00000241393	184.247	2.26404	0.169681	13.3429	1.30235e-40	1.14677e-38	CXCR4	CXCR4_2
ENST00000419868	1.10554	2.26208	0.461407	4.90256	9.45955e-07	8.31313e-06	KCNJ15	KCNJ15_21
ENST00000252785	59.3954	2.26122	0.349413	6.47148	9.705e-11	1.43569e-09	SCO2	SCO2_4
ENST00000370751	583.619	2.26112	0.175177	12.9076	4.07627e-38	3.22792e-36	IFI44L	IFI44L_3
ENST00000529527	1.89493	2.25989	0.264963	8.52907	1.47528e-17	3.9031e-16	EHF	EHF_6
ENST00000396327	17.0466	2.25929	0.767297	2.94447	0.00323505	0.0131501	LILRB1	LILRB1_2
ENST00000558535	273.437	2.25924	0.13884	16.2722	1.555e-59	2.72808e-57	IDH3A	IDH3A_21
ENST00000620868	4.83301	2.25877	0.566165	3.98959	6.61881e-05	0.000414571	ZAN	ZAN_2
ENST00000530080	28.7962	2.25786	0.387067	5.83324	5.436e-09	6.56652e-08	LTB4R2	LTB4R2_5
ENST00000469767	0.475405	2.25761	0.855131	2.64008	0.00828864	0.0294238	FCAR	FCAR_2
ENST00000449648	4.11208	2.25725	0.358304	6.29984	2.97962e-10	4.17241e-09	PRKCQ-AS1	PRKCQ-AS1_5
ENST00000621654	230.331	2.25663	0.0914053	24.6882	1.4322e-134	1.24683e-131	C17orf96	C17orf96_1
ENST00000263753	16.497	2.25636	0.358589	6.29234	3.12716e-10	4.37137e-09	SGOL1	SGOL1_3
ENST00000430325	1.9029	2.25585	0.440629	5.11962	3.06146e-07	2.91071e-06	CNTD2	CNTD2_2
ENST00000422249	2.02527	2.25572	0.230072	9.80438	1.0781e-22	4.03548e-21	NLRX1	NLRX1_5
ENST00000486350	0.759246	2.25556	0.461981	4.88238	1.04813e-06	9.1449e-06	SH2D2A	SH2D2A_5
ENST00000595079	55.4026	2.25423	0.764134	2.95004	0.0031773	0.0129484	ANGPTL4	ANGPTL4_6
ENST00000422925	1.01195	2.253	0.33901	6.64583	3.0152e-11	4.69373e-10	TTC39A	TTC39A_14
ENST00000378714	67.3789	2.25258	0.248117	9.07868	1.09904e-19	3.38822e-18	MCM10	MCM10_1
ENST00000622604	10.162	2.25232	0.35786	6.29385	3.09689e-10	4.33091e-09	LINC01272	LINC01272_3
ENST00000369996	41.7525	2.25173	0.244083	9.22526	2.82868e-20	9.04897e-19	TNFRSF6B	TNFRSF6B_1
ENST00000513901	0.908643	2.25129	0.343198	6.55974	5.39032e-11	8.18078e-10	DDX60L	DDX60L_13
ENST00000595842	1.27962	2.25105	0.304058	7.40337	1.32775e-13	2.58312e-12	RP11-556I13.2	RP11-556I13.2_1
ENST00000523414	0.41347	2.25068	0.754021	2.9849	0.0028367	0.0117334	RGS20	RGS20_6
ENST00000557492	0.706331	2.2503	0.644942	3.48916	0.000484546	0.00248018	SERPINA1	SERPINA1_13
ENST00000470896	1.18567	2.24898	0.43812	5.13325	2.84782e-07	2.71936e-06	HPCA	HPCA_5
ENST00000430494	3.85705	2.24719	0.31347	7.16876	7.56817e-13	1.38078e-11	AC007879.7	AC007879.7_2
ENST00000399413	57.0501	2.24673	0.0854103	26.3051	1.67664e-152	1.98361e-149	AC129492.6	AC129492.6_1
ENST00000581719	4.49434	2.24619	0.351707	6.38653	1.69692e-10	2.44728e-09	RP11-672L10.2	RP11-672L10.2_1
ENST00000483807	6.88071	2.24595	0.728049	3.08489	0.00203626	0.00879251	C9orf142	C9orf142_3
ENST00000613416	2.44965	2.24493	0.685516	3.27481	0.00105734	0.00494402	IP6K1	IP6K1_2
ENST00000408984	0.619324	2.24442	0.727564	3.08484	0.0020366	0.00879369	WWOX	WWOX_11
ENST00000561482	2.65274	2.24407	0.781792	2.87042	0.0040993	0.0161348	KIF22	KIF22_1
ENST00000443956	1.246	2.24386	0.854864	2.62481	0.00866968	0.0305679	NCF1	NCF1_4
ENST00000597450	5.8326	2.24315	0.337364	6.64905	2.94999e-11	4.59533e-10	DARS-AS1	DARS-AS1_13
ENST00000583544	0.644174	2.24221	0.405199	5.53359	3.13744e-08	3.42904e-07	CD300LF	CD300LF_10
ENST00000352618	46.3852	2.24202	0.450398	4.97786	6.42915e-07	5.81616e-06	RAD51AP1	RAD51AP1_8
ENST00000504719	1.41996	2.23921	0.640598	3.49549	0.000473186	0.00242868	PVT1	PVT1_1
ENST00000457826	0.57986	2.2387	0.692974	3.23057	0.00123543	0.00566876	MYO1H	MYO1H_5
ENST00000560077	1.40485	2.23686	0.404682	5.52744	3.24931e-08	3.54431e-07	RP11-519G16.3	RP11-519G16.3_4
ENST00000550468	2.9712	2.23668	0.358202	6.24417	4.26045e-10	5.85927e-09	RP11-161H23.5	RP11-161H23.5_1
ENST00000292609	11.2243	2.23657	0.213925	10.4549	1.39123e-25	6.12713e-24	PGLYRP2	PGLYRP2_1
ENST00000430224	5.91263	2.23622	0.535115	4.17894	2.92871e-05	0.000197686	DUOXA1	DUOXA1_5
ENST00000403304	1.48096	2.23599	0.597896	3.73976	0.000184194	0.00104297	CENPI	CENPI_1
ENST00000508827	1.63153	2.23549	0.478874	4.66823	3.03804e-06	2.45995e-05	RP11-47I22.2	RP11-47I22.2_2
ENST00000382548	1.59785	2.23367	0.511319	4.36844	1.25138e-05	9.09132e-05	GZMH	GZMH_3
ENST00000607656	0.453314	2.23337	0.895271	2.49463	0.0126088	0.0419127	FAAHP1	FAAHP1_3
ENST00000566434	6.653	2.23283	0.182333	12.2459	1.76704e-34	1.19025e-32	GDPD3	GDPD3_4
ENST00000367996	132.227	2.23238	0.116794	19.1139	1.93368e-81	6.02841e-79	ADAMTS4	ADAMTS4_1
ENST00000598776	4.80076	2.22995	0.423944	5.26001	1.44044e-07	1.43599e-06	FPR2	FPR2_5
ENST00000611590	5.18275	2.22987	0.436136	5.11278	3.17447e-07	3.0103e-06	TSPAN10	TSPAN10_5
ENST00000427581	4.78741	2.22977	0.661281	3.3719	0.000746521	0.00363571	LILRB1	LILRB1_5
ENST00000588587	13.3961	2.22944	0.209638	10.6347	2.05496e-26	9.42821e-25	LGALS3BP	LGALS3BP_9
ENST00000592169	114.967	2.22932	0.807051	2.76231	0.00573941	0.0215439	PSME3	PSME3_15
ENST00000517844	7.40879	2.22848	0.460376	4.84057	1.2947e-06	1.11445e-05	ZNF706	ZNF706_6
ENST00000437221	19.5016	2.22698	0.543171	4.09996	4.13213e-05	0.000270616	TP63	TP63_10
ENST00000460464	3.7634	2.22671	0.175578	12.6822	7.42374e-37	5.57244e-35	FAM110C	FAM110C_2
ENST00000439491	2.06948	2.22639	0.703376	3.16528	0.00154932	0.00691265	SLC29A4	SLC29A4_6
ENST00000504773	1.61938	2.22594	0.362928	6.1333	8.6076e-10	1.14345e-08	RP11-510N19.5	RP11-510N19.5_1
ENST00000357943	8.69459	2.22546	0.763442	2.91503	0.00355649	0.0142793	CCNE1	CCNE1_4
ENST00000620385	1.09338	2.22521	0.301077	7.39083	1.45914e-13	2.82721e-12	CTXN3	CTXN3_4
ENST00000382333	2479.61	2.22503	0.0989898	22.4773	6.92e-112	4.02468e-109	FGFBP1	FGFBP1_1
ENST00000449201	2.25635	2.22479	0.230798	9.63955	5.44248e-22	1.94464e-20	NT5C3A	NT5C3A_13
ENST00000537230	51.6711	2.22474	0.737136	3.01809	0.00254371	0.0106805	TRIM25	TRIM25_3
ENST00000464754	0.691802	2.22432	0.636932	3.49223	0.000478999	0.00245523	BORA	BORA_7
ENST00000358923	2.58799	2.22402	0.766875	2.9001	0.00373038	0.0148928	PDE4D	PDE4D_5
ENST00000491234	0.89464	2.22337	0.382009	5.82021	5.87737e-09	7.06146e-08	GNLY	GNLY_12
ENST00000530286	59.2183	2.22333	0.272256	8.16632	3.1795e-16	7.63415e-15	EHF	EHF_4
ENST00000435931	1.70976	2.22308	0.35584	6.24742	4.17285e-10	5.74793e-09	NABP1	NABP1_9
ENST00000529784	1.1207	2.22266	0.427655	5.19733	2.02174e-07	1.97231e-06	TXNRD1	TXNRD1_19
ENST00000517802	6.81879	2.22217	0.319106	6.96374	3.31358e-12	5.68505e-11	ATP10B	ATP10B_7
ENST00000562889	16.5301	2.22189	0.318348	6.97943	2.96377e-12	5.10768e-11	HAPLN3	HAPLN3_3
ENST00000458173	0.519388	2.22163	0.907471	2.44815	0.014359	0.046712	TACC3	TACC3_8
ENST00000490835	11.4407	2.22079	0.494396	4.49193	7.05797e-06	5.35561e-05	ESYT3	ESYT3_3
ENST00000527022	2.35959	2.22072	0.350864	6.32928	2.46301e-10	3.48887e-09	UBE2L6	UBE2L6_4
ENST00000406508	1.12991	2.22051	0.492952	4.5045	6.65282e-06	5.07377e-05	RAC2	RAC2_2
ENST00000437369	0.635495	2.22026	0.896702	2.47602	0.0132855	0.043772	JUP	JUP_10
ENST00000353866	21.8466	2.2202	0.593777	3.73912	0.000184667	0.00104547	HMMR	HMMR_3
ENST00000480037	0.862351	2.21976	0.618391	3.58958	0.000331209	0.00176542	ZBP1	ZBP1_6
ENST00000543362	3.04598	2.21865	0.505786	4.38654	1.15168e-05	8.42361e-05	C1R	C1R_6
ENST00000411642	0.920541	2.21813	0.403605	5.4958	3.88944e-08	4.19626e-07	TTC39A	TTC39A_12
ENST00000368708	6807.72	2.21745	0.0983022	22.5575	1.1342e-112	6.65245e-110	S100A2	S100A2_1
ENST00000565352	1.19523	2.21663	0.313919	7.06116	1.65123e-12	2.92133e-11	IL4R	IL4R_17
ENST00000392048	26.0008	2.21531	0.704269	3.14555	0.00165773	0.00733535	SP110	SP110_7
ENST00000544373	6.86932	2.21525	0.426038	5.19966	1.99651e-07	1.94962e-06	CHEK1	CHEK1_6
ENST00000336148	4.84864	2.21507	0.454353	4.87521	1.08693e-06	9.46132e-06	RAD54B	RAD54B_1
ENST00000319144	4533.39	2.21506	0.100348	22.0738	5.64948e-108	3.07877e-105	ALOX12B	ALOX12B_1
ENST00000443433	5.78044	2.21502	0.648557	3.41531	0.000637087	0.00316318	MYD88	MYD88_7
ENST00000510934	0.832697	2.21489	0.622537	3.55784	0.00037391	0.00196817	UBE2K	UBE2K_2
ENST00000402119	19.8976	2.21483	0.500349	4.42657	9.57452e-06	7.10016e-05	CYP4F11	CYP4F11_4
ENST00000261292	211.41	2.2146	0.12353	17.9277	7.17075e-72	1.75368e-69	LIPG	LIPG_3
ENST00000397470	3.12226	2.21382	0.715833	3.09266	0.00198374	0.00859174	GPR18	GPR18_2
ENST00000313401	212.366	2.2136	0.0589543	37.5478	0	0	CDK5R1	CDK5R1_1
ENST00000545162	112.393	2.21341	0.241842	9.15231	5.57296e-20	1.74647e-18	SOD2	SOD2_11
ENST00000566466	0.5103	2.21338	0.422832	5.23465	1.653e-07	1.6339e-06	SMPD3	SMPD3_10
ENST00000441671	2.75588	2.2126	0.633455	3.49291	0.000477789	0.00244976	LAG3	LAG3_2
ENST00000418089	12.5579	2.2125	0.909676	2.43219	0.015008	0.0484655	NCF2	NCF2_2
ENST00000439893	0.465636	2.21191	0.797728	2.77276	0.00555835	0.0209707	AC096669.3	AC096669.3_2
ENST00000559638	3.92879	2.21173	0.179079	12.3506	4.83613e-35	3.3371e-33	RHCG	RHCG_6
ENST00000532326	17.6841	2.21083	0.358149	6.17295	6.7028e-10	9.01485e-09	IRF7	IRF7_11
ENST00000451545	0.694795	2.20823	0.559809	3.9446	7.99321e-05	0.00049179	RP1-313L4.3	RP1-313L4.3_1
ENST00000417133	5.71902	2.20798	0.67607	3.2659	0.00109118	0.00508198	ERG	ERG_6
ENST00000467196	11.3565	2.20777	0.554667	3.98034	6.88155e-05	0.00042927	NOP56	NOP56_11
ENST00000493253	8068.99	2.20769	0.264611	8.34315	7.234e-17	1.8236e-15	KRT17	KRT17_3
ENST00000316629	22.4854	2.20744	0.594156	3.71526	0.000202998	0.00113817	CDK1	CDK1_4
ENST00000519319	0.561458	2.20675	0.902217	2.44592	0.0144484	0.0469607	PCAT1	PCAT1_1
ENST00000347255	2.86691	2.20575	0.549092	4.01708	5.89243e-05	0.00037334	RABGAP1L	RABGAP1L_15
ENST00000473944	4.68474	2.20368	0.20045	10.9937	4.09962e-28	2.04569e-26	SEC1P	SEC1P_4
ENST00000380849	0.549378	2.2035	0.417617	5.27635	1.31781e-07	1.3203e-06	TTC39A	TTC39A_15
ENST00000475340	1.3493	2.20299	0.63404	3.47453	0.000511755	0.00260414	CFAP46	CFAP46_8
ENST00000564794	5.08862	2.20287	0.262368	8.39612	4.6149e-17	1.17881e-15	PLK1	PLK1_9
ENST00000294338	2427.93	2.20113	0.0898716	24.4919	1.80255e-132	1.50308e-129	PDZK1IP1	PDZK1IP1_2
ENST00000373645	0.663143	2.20097	0.744509	2.95627	0.00311382	0.0127283	SP140	SP140_8
ENST00000366662	34.8619	2.19954	0.641474	3.42889	0.00060606	0.0030253	TTC13	TTC13_1
ENST00000600463	24.6799	2.19883	0.260593	8.43782	3.23323e-17	8.34975e-16	IFI30	IFI30_3
ENST00000372059	10.8181	2.19877	0.470432	4.67394	2.95474e-06	2.39769e-05	AMMECR1	AMMECR1_2
ENST00000577284	1.04525	2.19766	0.332692	6.60567	3.95727e-11	6.08836e-10	RAB31	RAB31_12
ENST00000587488	2.37574	2.1968	0.719871	3.05165	0.00227584	0.00969244	FARSA	FARSA_6
ENST00000427954	14.6452	2.1959	0.675585	3.25036	0.00115257	0.00533259	ACSF2	ACSF2_7
ENST00000424365	5.9904	2.19575	0.264518	8.30095	1.03282e-16	2.57313e-15	MX1	MX1_8
ENST00000635373	4.52701	2.19458	0.208579	10.5216	6.87022e-26	3.07364e-24	RP11-482G13.1	RP11-482G13.1_1
ENST00000544915	1303.91	2.19431	0.0672773	32.6159	2.44111e-233	6.89593e-230	ARNTL2	ARNTL2_1
ENST00000455876	6.1983	2.19415	0.181681	12.0769	1.39872e-33	9.03461e-32	BDH1	BDH1_7
ENST00000577817	279.589	2.19356	0.240512	9.12037	7.4866e-20	2.3272e-18	KRT17	KRT17_5
ENST00000467510	4.21295	2.19305	0.212694	10.3108	6.29667e-25	2.67195e-23	MX1	MX1_16
ENST00000627886	284.089	2.19185	0.0794584	27.5849	1.68762e-167	2.51185e-164	SH3PXD2A-AS1	SH3PXD2A-AS1_1
ENST00000538453	28.2866	2.19178	0.821916	2.66667	0.00766063	0.0275555	NLRC5	NLRC5_15
ENST00000381039	1.85752	2.19127	0.747016	2.93337	0.00335305	0.0135672	RBBP6	RBBP6_7
ENST00000635101	3.28606	2.19123	0.671096	3.26515	0.00109408	0.00509344	SCYL2	SCYL2_3
ENST00000406915	2.23523	2.19111	0.505992	4.33032	1.48891e-05	0.00010657	SYCE3	SYCE3_1
ENST00000378083	5.84958	2.19055	0.361471	6.0601	1.36038e-09	1.76729e-08	KCNAB2	KCNAB2_16
ENST00000572519	16.664	2.1901	0.357111	6.13281	8.63392e-10	1.1465e-08	TRPV3	TRPV3_8
ENST00000534283	2.97464	2.18997	0.194813	11.2414	2.55298e-29	1.35553e-27	RELA	RELA_27
ENST00000460260	7.25047	2.18951	0.168442	12.9986	1.24607e-38	1.00867e-36	SERPINB1	SERPINB1_5
ENST00000553648	3.37011	2.18885	0.293055	7.46906	8.07684e-14	1.59875e-12	RP11-218E20.3	RP11-218E20.3_1
ENST00000593067	427.327	2.18768	0.248635	8.79878	1.38315e-18	3.93622e-17	KRT16	KRT16_2
ENST00000492416	2.98216	2.18716	0.63375	3.45114	0.000558214	0.00281334	RP11-646E18.2	RP11-646E18.2_1
ENST00000518880	6.99755	2.18591	0.152301	14.3526	1.02593e-46	1.16211e-44	RP11-363E6.3	RP11-363E6.3_1
ENST00000348655	19.9158	2.18578	0.449806	4.85939	1.1775e-06	1.01946e-05	IRF7	IRF7_2
ENST00000556754	136.519	2.18574	0.140355	15.573	1.11138e-54	1.66132e-52	PNP	PNP_8
ENST00000495955	10.5043	2.1857	0.826783	2.64362	0.00820251	0.029167	GAPVD1	GAPVD1_8
ENST00000241124	399.601	2.18465	0.15629	13.9781	2.12003e-44	2.18021e-42	GJB6	GJB6_1
ENST00000568993	1.88956	2.18409	0.881465	2.4778	0.0132196	0.0435952	SNX20	SNX20_3
ENST00000528181	0.609857	2.18241	0.320655	6.80612	1.00266e-11	1.63879e-10	GRHL3	GRHL3_8
ENST00000520576	13.07	2.18221	0.290361	7.51552	5.66854e-14	1.13766e-12	FAM83A-AS1	FAM83A-AS1_1
ENST00000415044	4.83923	2.18196	0.18578	11.7448	7.50781e-32	4.45451e-30	CKMT1A	CKMT1A_5
ENST00000479540	25.3807	2.18178	0.227421	9.59359	8.50685e-22	3.0085e-20	HELZ2	HELZ2_5
ENST00000577355	4.48153	2.18077	0.462171	4.71853	2.37555e-06	1.95998e-05	CNDP2	CNDP2_21
ENST00000559622	2.29742	2.18065	0.30745	7.09271	1.31514e-12	2.35136e-11	CCNB2	CCNB2_3
ENST00000544822	3.75924	2.18047	0.362154	6.02084	1.73515e-09	2.22783e-08	KLRC1	KLRC1_5
ENST00000231683	39.1673	2.18012	0.161848	13.4701	2.34419e-41	2.11943e-39	HRH2	HRH2_2
ENST00000448861	0.391648	2.18009	0.876977	2.48592	0.0129217	0.0427823	MUC4	MUC4_2
ENST00000446844	2.18612	2.17997	0.455405	4.78688	1.69391e-06	1.42997e-05	PSG7	PSG7_6
ENST00000255082	1.25673	2.17936	0.621324	3.50761	0.000452144	0.00233113	ACY3	ACY3_1
ENST00000423348	1.20862	2.17933	0.304881	7.14813	8.79677e-13	1.59651e-11	SCO2	SCO2_6
ENST00000565972	1.73265	2.17923	0.255488	8.52968	1.46749e-17	3.88471e-16	RAB27A	RAB27A_7
ENST00000418674	0.726538	2.17852	0.432892	5.03247	4.84202e-07	4.46676e-06	PTPRC	PTPRC_10
ENST00000483671	1.8328	2.17791	0.888026	2.45253	0.0141857	0.0462512	RFTN1	RFTN1_4
ENST00000299663	12.799	2.1771	0.229886	9.47034	2.7893e-21	9.52857e-20	CLEC4E	CLEC4E_1
ENST00000465436	0.592616	2.17709	0.574334	3.79064	0.000150261	0.00086968	AC018816.3	AC018816.3_1
ENST00000361570	3.21722	2.17688	0.462078	4.71107	2.46421e-06	2.02806e-05	CDKN2A	CDKN2A_3
ENST00000418900	548.982	2.17644	0.398388	5.46311	4.67871e-08	5.00141e-07	HIGD1A	HIGD1A_2
ENST00000368222	6837.06	2.1754	0.0788409	27.5923	1.37684e-167	2.07156e-164	CRABP2	CRABP2_1
ENST00000598195	42.2345	2.17429	0.112948	19.2504	1.40022e-82	4.45564e-80	KLK8	KLK8_8
ENST00000259030	85.4738	2.17414	0.0914398	23.7767	5.81897e-125	4.26173e-122	RTP4	RTP4_1
ENST00000549820	30.9661	2.17394	0.172703	12.5878	2.4651e-36	1.79875e-34	OAS1	OAS1_5
ENST00000247191	158.647	2.17357	0.135241	16.0719	4.01483e-58	6.69562e-56	DLGAP5	DLGAP5_2
ENST00000400721	30.71	2.17343	0.617308	3.52082	0.000430219	0.0022303	ARHGDIA	ARHGDIA_3
ENST00000215885	731.772	2.17322	0.0884838	24.5607	3.32558e-133	2.80689e-130	PLA2G3	PLA2G3_1
ENST00000472970	0.674359	2.17311	0.294945	7.36784	1.73413e-13	3.33991e-12	CYP24A1	CYP24A1_6
ENST00000548735	2.91415	2.17305	0.194713	11.1602	6.3831e-29	3.32413e-27	KRT6A	KRT6A_2
ENST00000431327	2.0062	2.17276	0.383122	5.67119	1.41813e-08	1.62324e-07	EFCAB6-AS1	EFCAB6-AS1_1
ENST00000367055	12.0866	2.17241	0.273822	7.93368	2.1275e-15	4.79705e-14	SOD2	SOD2_2
ENST00000509051	4.12008	2.17213	0.464639	4.67487	2.94139e-06	2.3877e-05	CTB-49A3.2	CTB-49A3.2_1
ENST00000368979	6.61652	2.17133	0.484362	4.48286	7.36483e-06	5.57056e-05	SNX3	SNX3_3
ENST00000612702	4.04713	2.17129	0.287387	7.5553	4.17901e-14	8.47441e-13	KCNJ15	KCNJ15_9
ENST00000586544	25.0433	2.17128	0.267212	8.12568	4.44863e-16	1.05641e-14	ILF3	ILF3_24
ENST00000304546	2.97541	2.17113	0.556892	3.89866	9.67284e-05	0.000584198	ECEL1	ECEL1_3
ENST00000411783	1.16226	2.17064	0.562448	3.85928	0.000113723	0.000676215	SFXN5	SFXN5_7
ENST00000374030	18.4984	2.17026	0.233152	9.30837	1.29813e-20	4.24995e-19	CD164L2	CD164L2_2
ENST00000451018	3.16271	2.16977	0.873594	2.48373	0.0130016	0.0430023	MCTP2	MCTP2_5
ENST00000398598	1526.83	2.16932	0.15555	13.9461	3.32243e-44	3.39155e-42	MX1	MX1_7
ENST00000257848	21.0539	2.16829	0.438164	4.94857	7.47589e-07	6.68961e-06	METTL1	METTL1_2
ENST00000441677	2.83277	2.16775	0.263211	8.23577	1.78401e-16	4.37225e-15	MX1	MX1_11
ENST00000281428	19.02	2.16767	0.478921	4.52615	6.00682e-06	4.61851e-05	FLI1	FLI1_5
ENST00000601467	74.5134	2.16729	0.210788	10.2819	8.50727e-25	3.59182e-23	KLK10	KLK10_4
ENST00000267803	41.9908	2.16729	0.505725	4.28551	1.82324e-05	0.000128109	DUOXA1	DUOXA1_2
ENST00000393962	181.643	2.16711	0.282284	7.67706	1.6278e-14	3.42175e-13	ANGPTL4	ANGPTL4_9
ENST00000412068	0.766398	2.16709	0.489553	4.42668	9.56943e-06	7.09752e-05	LINC01226	LINC01226_1
ENST00000507473	27.7965	2.16707	0.273518	7.92294	2.31968e-15	5.21847e-14	PDCD6	PDCD6_12
ENST00000600910	5.2397	2.16681	0.671738	3.22567	0.00125677	0.00575674	PNKP	PNKP_1
ENST00000315050	547.485	2.16652	0.277367	7.81102	5.67266e-15	1.23792e-13	TNIP1	TNIP1_6
ENST00000485134	2.3676	2.16612	0.473359	4.57607	4.73802e-06	3.71098e-05	PYHIN1	PYHIN1_7
ENST00000409174	56.5643	2.16558	0.833099	2.59942	0.00933804	0.0325431	HK2	HK2_2
ENST00000423332	22.225	2.16525	0.326707	6.62749	3.41432e-11	5.28414e-10	CYP4Z2P	CYP4Z2P_2
ENST00000370966	12.2652	2.16378	0.616991	3.50699	0.000453208	0.00233609	DEPDC1	DEPDC1_2
ENST00000454765	37.3426	2.16374	0.126689	17.0792	2.12138e-65	4.29303e-63	TMEM171	TMEM171_1
ENST00000560410	192.147	2.16323	0.1837	11.7759	5.19857e-32	3.11512e-30	PSME2	PSME2_2
ENST00000568143	1.40027	2.16261	0.305131	7.0875	1.3656e-12	2.43782e-11	RP11-84D1.2	RP11-84D1.2_1
ENST00000278222	1.29559	2.16247	0.31545	6.8552	7.12151e-12	1.18112e-10	SAA4	SAA4_1
ENST00000478808	3.83049	2.16198	0.301342	7.17451	7.25643e-13	1.326e-11	USP30-AS1	USP30-AS1_1
ENST00000492427	5.81774	2.16019	0.243594	8.86799	7.4475e-19	2.16346e-17	PRSS53	PRSS53_3
ENST00000566016	1.95884	2.15969	0.286671	7.5337	4.93239e-14	9.94386e-13	SHCBP1	SHCBP1_5
ENST00000370473	1191.12	2.15824	0.0835732	25.8245	4.70814e-147	5.21364e-144	GBP1	GBP1_1
ENST00000530830	0.445588	2.15811	0.562036	3.8398	0.000123132	0.000726733	GZMB	GZMB_8
ENST00000611491	0.526862	2.15727	0.506024	4.26318	2.01538e-05	0.000140469	RP11-132A1.6	RP11-132A1.6_1
ENST00000502338	0.942938	2.15625	0.406297	5.30708	1.11392e-07	1.12836e-06	KIF20A	KIF20A_7
ENST00000256442	447.526	2.15535	0.0774772	27.8191	2.54767e-170	3.91834e-167	CCNB1	CCNB1_1
ENST00000330871	417.852	2.15476	0.108023	19.9472	1.58559e-88	5.73052e-86	SOCS3	SOCS3_1
ENST00000522824	8.88381	2.15473	0.708591	3.04087	0.00235895	0.0100012	TMPRSS4	TMPRSS4_10
ENST00000419525	1.00492	2.15373	0.706424	3.04878	0.0022977	0.0097759	CENPA	CENPA_5
ENST00000257979	0.755143	2.15354	0.670289	3.21285	0.00131427	0.00598841	MIP	MIP_1
ENST00000584481	93.8371	2.15324	0.451757	4.76638	1.87564e-06	1.57293e-05	KRT16P6	KRT16P6_2
ENST00000510267	77.4539	2.15286	0.435008	4.94901	7.45906e-07	6.67674e-06	TNIP2	TNIP2_1
ENST00000450895	12.9078	2.15285	0.151191	14.2393	5.22751e-46	5.75655e-44	AP000322.53	AP000322.53_1
ENST00000568321	2.3302	2.15274	0.230996	9.31938	1.17027e-20	3.84134e-19	HAS3	HAS3_2
ENST00000534098	0.69904	2.15235	0.720979	2.98531	0.00283288	0.0117206	TTC39A	TTC39A_6
ENST00000609571	2.49706	2.15115	0.713812	3.01361	0.00258162	0.0108098	ATRNL1	ATRNL1_2
ENST00000258829	2.30733	2.15078	0.24936	8.6252	6.39822e-18	1.7352e-16	NKX2-8	NKX2-8_1
ENST00000523412	0.535802	2.15033	0.675624	3.18273	0.00145895	0.00656341	FAM83A	FAM83A_4
ENST00000465471	1.42143	2.14989	0.560046	3.83877	0.000123653	0.00072943	SKA3	SKA3_5
ENST00000311507	19.0695	2.14975	0.197565	10.8813	1.41588e-27	6.86713e-26	PLAC8	PLAC8_1
ENST00000395914	16.9031	2.14975	0.451233	4.76418	1.89624e-06	1.58944e-05	AURKA	AURKA_1
ENST00000514868	0.401846	2.14946	0.296085	7.25962	3.88174e-13	7.26296e-12	TMPRSS11D	TMPRSS11D_3
ENST00000507798	6.01416	2.14918	0.396342	5.42253	5.87608e-08	6.19524e-07	CCNB1	CCNB1_6
ENST00000350527	3.38374	2.1491	0.854065	2.51632	0.0118587	0.0398236	SEZ6L2	SEZ6L2_2
ENST00000511523	0.75944	2.14893	0.823627	2.60911	0.00907777	0.0317833	GABRA4	GABRA4_2
ENST00000372880	1.01189	2.1489	0.772913	2.78026	0.00543162	0.0205575	BTK	BTK_2
ENST00000624951	12.7929	2.14788	0.150833	14.2401	5.16484e-46	5.69206e-44	CH507-396I9.3	CH507-396I9.3_1
ENST00000284110	40.9513	2.14748	0.114396	18.7723	1.27202e-78	3.73039e-76	HS3ST3A1	HS3ST3A1_1
ENST00000313640	45.165	2.14695	0.371928	5.77247	7.81166e-09	9.24186e-08	EPSTI1	EPSTI1_1
ENST00000613481	4.18654	2.1469	0.408343	5.25758	1.4596e-07	1.45415e-06	AC124789.1	AC124789.1_6
ENST00000590103	431.683	2.14673	0.31242	6.87129	6.36218e-12	1.06078e-10	TUBB6	TUBB6_3
ENST00000369089	209.644	2.14656	0.489903	4.38159	1.17817e-05	8.59967e-05	PRDM1	PRDM1_8
ENST00000558632	5.41517	2.14564	0.224537	9.55587	1.22547e-21	4.28037e-20	C15orf48	C15orf48_4
ENST00000522386	13.6432	2.14257	0.147844	14.4921	1.35963e-47	1.59764e-45	FCHSD1	FCHSD1_9
ENST00000277462	40.8369	2.14161	0.596638	3.58946	0.00033136	0.00176609	PTGES2	PTGES2_3
ENST00000577449	13.6422	2.14151	0.466617	4.58945	4.44421e-06	3.49888e-05	KRT17P1	KRT17P1_4
ENST00000623040	1.27658	2.14131	0.346179	6.18555	6.18864e-10	8.35092e-09	GPR1-AS	GPR1-AS_1
ENST00000409052	84.899	2.14081	0.17705	12.0916	1.16993e-33	7.58515e-32	IL1RN	IL1RN_3
ENST00000378943	210.884	2.14052	0.213762	10.0136	1.32885e-23	5.24647e-22	GK	GK_2
ENST00000334409	20.6902	2.13947	0.156647	13.6579	1.8123e-42	1.73126e-40	PDCD1	PDCD1_1
ENST00000525566	6.384	2.13939	0.850961	2.51409	0.011934	0.0400405	TXNRD1	TXNRD1_1
ENST00000517670	13.5436	2.13908	0.168116	12.7238	4.36034e-37	3.29996e-35	RP11-363E6.3	RP11-363E6.3_2
ENST00000574464	29.6544	2.13901	0.541691	3.94877	7.85554e-05	0.00048418	EPN3	EPN3_17
ENST00000335046	1.39208	2.1382	0.345568	6.18748	6.11339e-10	8.2526e-09	UBE2C	UBE2C_4
ENST00000555215	23.7548	2.13791	0.425016	5.03019	4.90001e-07	4.51424e-06	HNRNPC	HNRNPC_24
ENST00000262643	76.6745	2.13687	0.275885	7.74548	9.52201e-15	2.03969e-13	CCNE1	CCNE1_1
ENST00000396857	57.7378	2.13578	0.51861	4.11828	3.81714e-05	0.000251498	MAP4K1	MAP4K1_5
ENST00000496285	10.6069	2.13482	0.188536	11.3232	1.00778e-29	5.44064e-28	LINC00518	LINC00518_1
ENST00000557135	90.3832	2.13458	0.686859	3.10774	0.00188525	0.00821399	WARS	WARS_5
ENST00000588375	0.860091	2.13357	0.329339	6.47835	9.27327e-11	1.37417e-09	ST6GALNAC1	ST6GALNAC1_5
ENST00000257189	8749.71	2.13339	0.0688399	30.9906	7.21972e-211	1.69383e-207	DSG3	DSG3_1
ENST00000552895	44.6858	2.13318	0.623106	3.42346	0.000618292	0.00307947	NAV3	NAV3_9
ENST00000452684	15.3683	2.13269	0.161998	13.1649	1.39692e-39	1.17119e-37	SOD2	SOD2_15
ENST00000423282	4.44091	2.13129	0.16374	13.0164	9.87688e-39	8.06113e-37	STAT1	STAT1_5
ENST00000540589	0.92139	2.13083	0.33011	6.45491	1.08283e-10	1.59538e-09	OAS1	OAS1_11
ENST00000518205	22.9964	2.12988	0.312657	6.8122	9.61143e-12	1.57428e-10	UBR5	UBR5_4
ENST00000549469	0.839943	2.12959	0.731825	2.90997	0.00361469	0.0144903	HOXD10	HOXD10_2
ENST00000441272	1.00109	2.12953	0.440869	4.83031	1.36323e-06	1.16893e-05	RP11-66D17.3	RP11-66D17.3_1
ENST00000627515	57.2301	2.12951	0.407284	5.22855	1.70841e-07	1.68432e-06	ACAA1	ACAA1_5
ENST00000537546	3.18668	2.12949	0.197757	10.7682	4.86503e-27	2.30387e-25	A2ML1	A2ML1_2
ENST00000548712	0.997846	2.12918	0.527203	4.03863	5.37652e-05	0.000343277	UHRF1BP1L	UHRF1BP1L_1
ENST00000428176	0.488821	2.12902	0.618825	3.44043	0.000580798	0.0029132	CHRM3-AS2	CHRM3-AS2_3
ENST00000271234	4.92614	2.12895	0.610455	3.48747	0.000487605	0.00249436	FNBP1L	FNBP1L_1
ENST00000614646	5.33914	2.12648	0.735897	2.88965	0.00385673	0.0153265	STON2	STON2_2
ENST00000463318	45.101	2.12642	0.304583	6.98139	2.92266e-12	5.04185e-11	SLC47A2	SLC47A2_3
ENST00000486918	1.85203	2.12575	0.419482	5.06756	4.02937e-07	3.75893e-06	COA7	COA7_2
ENST00000381093	34.7394	2.12574	0.403823	5.26403	1.40931e-07	1.40638e-06	NLGN4X	NLGN4X_3
ENST00000404625	3.88315	2.12525	0.356135	5.96755	2.40846e-09	3.04125e-08	IL6	IL6_1
ENST00000226279	37.914	2.12453	0.109569	19.3899	9.40055e-84	3.05454e-81	CD38	CD38_2
ENST00000473231	0.454413	2.12376	0.802033	2.64797	0.00809775	0.0288497	FCRL3	FCRL3_9
ENST00000580525	24.6583	2.12353	0.310755	6.83345	8.28949e-12	1.36567e-10	ADAP2	ADAP2_5
ENST00000525445	4.17592	2.12331	0.616361	3.44491	0.000571253	0.00287049	IRF7	IRF7_1
ENST00000361684	23.35	2.12324	0.825203	2.57299	0.0100823	0.0347183	TMEM184B	TMEM184B_4
ENST00000621311	3.02069	2.12252	0.221851	9.56732	1.09718e-21	3.8478e-20	CD24	CD24_8
ENST00000377459	0.618658	2.12131	0.433408	4.89449	9.85628e-07	8.63546e-06	HIST1H2AH	HIST1H2AH_1
ENST00000500989	16.1706	2.12068	0.173229	12.242	1.85337e-34	1.24537e-32	LINC00861	LINC00861_4
ENST00000329542	20.6111	2.12064	0.177202	11.9674	5.26831e-33	3.29826e-31	UNC5A	UNC5A_1
ENST00000436771	7.30324	2.12029	0.288505	7.34923	1.99345e-13	3.81917e-12	BAALC-AS2	BAALC-AS2_1
ENST00000510462	1.82928	2.11988	0.544399	3.89399	9.86097e-05	0.000594394	EPN3	EPN3_5
ENST00000574957	34.9643	2.1184	0.139368	15.2001	3.53106e-52	4.88284e-50	THOC6	THOC6_2
ENST00000624251	57.5386	2.11814	0.113309	18.6934	5.59763e-78	1.62438e-75	RP11-71L14.3	RP11-71L14.3_1
ENST00000221954	3.763	2.11768	0.450746	4.69817	2.62499e-06	2.15053e-05	CEACAM4	CEACAM4_1
ENST00000257831	4027.98	2.11753	0.0775951	27.2895	5.64704e-164	7.7393e-161	EHF	EHF_2
ENST00000606983	17.6557	2.11748	0.307941	6.87626	6.14452e-12	1.02548e-10	CNN2	CNN2_7
ENST00000454429	3.98259	2.11664	0.273815	7.73018	1.07396e-14	2.29164e-13	UBE2R2-AS1	UBE2R2-AS1_1
ENST00000532166	2.35636	2.11499	0.25238	8.38016	5.28544e-17	1.34414e-15	MICAL2	MICAL2_16
ENST00000524567	128.302	2.11428	0.255863	8.26331	1.41692e-16	3.48802e-15	TMEM45B	TMEM45B_5
ENST00000500682	71.0855	2.11365	0.0923944	22.8764	7.97611e-116	5.08784e-113	RP11-277P12.20	RP11-277P12.20_1
ENST00000612785	9.12861	2.11293	0.786092	2.6879	0.00719031	0.0261121	ASPM	ASPM_4
ENST00000367361	36.045	2.11268	0.161944	13.0457	6.7254e-39	5.5085e-37	RAET1G	RAET1G_2
ENST00000420752	1.79094	2.11263	0.311426	6.78373	1.17115e-11	1.90004e-10	RP11-507K13.4	RP11-507K13.4_1
ENST00000568070	1.67126	2.11224	0.233708	9.03792	1.59675e-19	4.8748e-18	FAM157C	FAM157C_2
ENST00000439880	531.065	2.11124	0.438209	4.8179	1.4508e-06	1.23933e-05	CDC25B	CDC25B_5
ENST00000350995	63.4551	2.11061	0.512304	4.11984	3.79137e-05	0.000249943	EZH2	EZH2_4
ENST00000540522	3.08241	2.11047	0.190869	11.0572	2.02398e-28	1.02698e-26	FAM157B	FAM157B_1
ENST00000460672	0.893723	2.11002	0.371422	5.68092	1.33971e-08	1.53818e-07	P2RY8	P2RY8_2
ENST00000379598	107.511	2.10985	0.446066	4.7299	2.24626e-06	1.86163e-05	CDC25B	CDC25B_1
ENST00000306390	722.381	2.10874	0.132151	15.9571	2.54473e-57	4.12947e-55	LRG1	LRG1_1
ENST00000411427	0.970568	2.10795	0.672471	3.13463	0.00172072	0.00758065	AP001610.5	AP001610.5_1
ENST00000449209	0.432713	2.1076	0.359105	5.86903	4.3836e-09	5.35933e-08	LYPD1	LYPD1_3
ENST00000539558	1.56976	2.10642	0.24111	8.73631	2.40848e-18	6.73912e-17	ARNTL2	ARNTL2_8
ENST00000246635	7.84674	2.10626	0.61692	3.41415	0.000639822	0.00317516	KRT13	KRT13_1
ENST00000371454	5.76703	2.10621	0.42215	4.98926	6.06124e-07	5.50744e-06	LRP8	LRP8_3
ENST00000538110	13.7772	2.10598	0.577944	3.64391	0.000268523	0.00146341	NLRC5	NLRC5_12
ENST00000428783	21.1829	2.10573	0.207317	10.1571	3.08247e-24	1.2605e-22	EEF1DP3	EEF1DP3_1
ENST00000378932	21.5542	2.10502	0.318542	6.60829	3.88785e-11	5.98754e-10	TAB3	TAB3_3
ENST00000496280	1.49303	2.10445	0.305142	6.89662	5.32562e-12	8.94851e-11	IL1B	IL1B_7
[truncated: 14,162 more rows]
