# Supplementary material for: Identification of gene signatures and molecular mechanisms underlying the mutual exclusion between psoriasis and leprosy
Source: Sci Rep. 2024 Jan 25;14:2199. doi: 10.1038/s41598-024-52783-0 (PMC10810956; doi:10.1038/s41598-024-52783-0)
Supplement: Supplementary file 11 — Supplementary Table S9. [file 41598_2024_52783_MOESM11_ESM.xlsx]

## Sheet: Table S9
Table S9 marker genes for each cluster
p_val	avg_log2FC	pct.1	pct.2	p_val_adj	cluster	gene
0	6.15624	0.65	0.02	0	KC	S100A8
0	6.10165	0.626	0.019	0	KC	KRT14
0	6.07638	0.661	0.023	0	KC	S100A9
0	5.74476	0.603	0.01	0	KC	KRT6A
0	5.7175	0.61	0.019	0	KC	KRT5
0	5.69475	0.759	0.044	0	KC	KRT10
0	5.54464	0.744	0.04	0	KC	KRT1
0	5.5326	0.948	0.029	0	KC	SFN
0	5.47821	0.576	0.014	0	KC	KRT16
0	5.08517	0.956	0.052	0	KC	DSP
0	4.85791	0.438	0.008	0	KC	KRT6B
0	4.67987	0.944	0.062	0	KC	PERP
0	4.62473	0.526	0.007	0	KC	S100A7
0	4.48998	0.739	0.021	0	KC	DMKN
0	4.37756	0.56	0.011	0	KC	S100A2
0	4.29815	0.634	0.019	0	KC	KRTDAP
0	4.2355	0.266	0.015	0	KC	KRT2
0	4.20215	0.862	0.018	0	KC	DSC3
0	4.19217	0.642	0.018	0	KC	LYPD3
0	4.18926	0.402	0.01	0	KC	SPRR1B
0	4.15486	0.76	0.016	0	KC	DSG1
0	4.14733	0.348	0.004	0	KC	KRT6C
0	4.01441	0.439	0.019	0	KC	CALML5
0	3.94661	0.739	0.017	0	KC	LY6D
0	3.9173	0.206	0.004	0	KC	PI3
0	3.81641	0.556	0.007	0	KC	CALML3
0	3.74346	0.733	0.024	0	KC	AQP3
0	3.71331	0.738	0.014	0	KC	PKP1
0	3.64584	0.528	0.011	0	KC	SPINK5
0	3.62211	0.753	0.04	0	KC	TACSTD2
0	3.62114	0.782	0.012	0	KC	S100A14
0	3.50965	0.381	0.006	0	KC	IVL
0	3.45901	0.527	0.012	0	KC	GJB2
0	3.44303	0.744	0.014	0	KC	SERPINB5
0	3.42259	0.412	0.002	0	KC	SERPINB4
0	3.39804	0.76	0.024	0	KC	JUP
0	3.36175	0.533	0.008	0	KC	SBSN
0	3.33604	0.743	0.011	0	KC	TRIM29
0	3.0196	0.404	0.009	0	KC	DSC1
0	2.95857	0.331	0.012	0	KC	SERPINB2
0	2.95081	0.224	0.018	0	KC	COL17A1
0	2.93062	0.591	0.008	0	KC	FGFBP1
0	2.86337	0.457	0.013	0	KC	CSTA
0	2.76305	0.156	0.007	0	KC	KRT15
0	2.75314	0.582	0.009	0	KC	DSG3
0	2.73869	0.353	0.003	0	KC	SERPINB3
0	2.7381	0.507	0.037	0	KC	CLDN1
0	2.69166	0.251	0.002	0	KC	SPRR2A
0	2.64555	0.632	0.05	0	KC	SDC1
0	2.63965	0.703	0.063	0	KC	KLF5
0	2.63082	0.635	0.012	0	KC	LAD1
0	2.62965	0.219	0.004	0	KC	SPRR1A
0	2.61756	0.551	0.066	0	KC	SLC2A1
0	2.59644	0.726	0.116	0	KC	S100A16
0	2.57371	0.685	0.017	0	KC	FXYD3
0	2.54028	0.159	0.003	0	KC	SPRR2E
0	2.47373	0.524	0.066	0	KC	TMEM45A
0	2.42504	0.691	0.101	0	KC	ALDH2
0	2.37704	0.398	0.036	0	KC	HOPX
0	2.37699	0.441	0.006	0	KC	CASP14
0	2.36867	0.533	0.045	0	KC	GLTP
0	2.31481	0.439	0.014	0	KC	SLPI
0	2.30299	0.58	0.008	0	KC	CLCA2
0	2.27406	0.543	0.01	0	KC	EHF
0	2.26009	0.32	0.008	0	KC	SCEL
0	2.25761	0.21	0.004	0	KC	KLK7
0	2.2321	0.496	0.057	0	KC	IFFO2
0	2.2312	0.817	0.269	0	KC	GSTP1
0	2.22442	0.548	0.128	0	KC	CRABP2
0	2.18463	0.532	0.037	0	KC	DHCR24
0	2.16963	0.627	0.056	0	KC	CA12
0	2.16916	0.493	0.047	0	KC	NRARP
0	2.16509	0.529	0.012	0	KC	IRF6
0	2.1294	0.626	0.111	0	KC	EMP2
0	2.0352	0.353	0.003	0	KC	A2ML1
0	2.02622	0.473	0.007	0	KC	ZNF750
0	2.0211	0.397	0.021	0	KC	DSC2
0	2.00844	0.538	0.007	0	KC	PKP3
0	1.96969	0.547	0.074	0	KC	AHNAK2
0	1.96738	0.353	0.006	0	KC	TNS4
0	1.95939	0.501	0.011	0	KC	RHOV
0	1.94843	0.32	0.014	0	KC	CLDN4
0	1.94712	0.138	0.005	0	KC	SLURP1
0	1.94689	0.516	0.034	0	KC	PTPRF
0	1.9454	0.452	0.02	0	KC	FAM46B
0	1.92944	0.527	0.022	0	KC	IMPA2
0	1.89439	0.652	0.189	0	KC	DBI
0	1.87833	0.625	0.112	0	KC	CLTB
0	1.87405	0.452	0.008	0	KC	TP63
0	1.86959	0.189	0.004	0	KC	SPRR2D
0	1.85807	0.438	0.033	0	KC	CEBPA
0	1.84691	0.47	0.008	0	KC	MAL2
0	1.79393	0.204	0.004	0	KC	IL36G
0	1.77648	0.571	0.127	0	KC	DEGS1
0	1.77343	0.597	0.241	0	KC	IFI27
0	1.76859	0.208	0.005	0	KC	RHCG
0	1.75714	0.113	0.006	0	KC	LTF
0	1.75492	0.524	0.067	0	KC	TUBA4A
0	1.74073	0.371	0.055	0	KC	LGALSL
0	1.74017	0.341	0.007	0	KC	OVOL1
0	1.73916	0.444	0.106	0	KC	SDC4
0	1.73444	0.476	0.047	0	KC	PPL
0	1.71223	0.461	0.01	0	KC	KLK8
0	1.69857	0.464	0.022	0	KC	PVRL1
0	1.67592	0.512	0.153	0	KC	TUBB2A
0	1.65972	0.538	0.03	0	KC	SPINT2
0	1.64758	0.594	0.183	0	KC	TUBA1C
0	1.64643	0.463	0.008	0	KC	LGALS7B
0	1.64629	0.192	0.001	0	KC	S100A7A
0	1.64628	0.102	0.003	0	KC	SERPINA12
0	1.64004	0.434	0.007	0	KC	PDZK1IP1
0	1.62381	0.446	0.007	0	KC	RAB25
0	1.60819	0.406	0.008	0	KC	MIR205HG
0	1.59816	0.701	0.256	0	KC	TSPO
0	1.59786	0.409	0.075	0	KC	HMGCS1
0	1.58862	0.466	0.024	0	KC	CDH1
0	1.58236	0.403	0.045	0	KC	IL1RN
0	1.57011	0.284	0.005	0	KC	KRT17
0	1.55609	0.377	0.036	0	KC	EPHA2
0	1.55606	0.472	0.013	0	KC	C19orf33
0	1.55292	0.401	0.063	0	KC	PHLDA2
0	1.55188	0.678	0.196	0	KC	ENSA
0	1.55122	0.506	0.121	0	KC	CSTB
0	1.54154	0.1	0.003	0	KC	KRT77
0	1.53091	0.481	0.077	0	KC	ALDH3A2
0	1.5201	0.432	0.021	0	KC	FAM83G
0	1.50918	0.397	0.011	0	KC	FGFR3
0	1.50862	0.445	0.011	0	KC	CXADR
0	1.49672	0.371	0.008	0	KC	TMEM79
0	1.49007	0.429	0.038	0	KC	PHGDH
0	1.48893	0.362	0.006	0	KC	ALDH3B2
0	1.4717	0.271	0.007	0	KC	POF1B
0	1.4667	0.578	0.179	0	KC	S100A11
0	1.44667	0.394	0.013	0	KC	EVPL
0	1.43844	0.428	0.011	0	KC	DAPL1
0	1.42985	0.93	0.615	0	KC	ACTG1
0	1.42867	0.378	0.007	0	KC	PVRL4
0	1.42808	0.434	0.029	0	KC	MPZL2
0	1.4265	0.666	0.295	0	KC	DYNLL1
0	1.42497	0.438	0.049	0	KC	CTNNBIP1
0	1.41722	0.446	0.007	0	KC	ESRP1
0	1.4167	0.425	0.015	0	KC	C6orf132
0	1.41452	0.482	0.026	0	KC	NSG1
0	1.41218	0.385	0.007	0	KC	PRSS3
0	1.40784	0.304	0.005	0	KC	GJB6
0	1.40302	0.554	0.132	0	KC	EIF6
0	1.40042	0.447	0.006	0	KC	FAM83B
0	1.39122	0.383	0.006	0	KC	TMEM40
0	1.38279	0.435	0.141	0	KC	HBEGF
0	1.37332	0.346	0.051	0	KC	MSMO1
0	1.37288	0.418	0.007	0	KC	GJB3
0	1.35404	0.584	0.131	0	KC	PLP2
0	1.3487	0.226	0.003	0	KC	TCN1
0	1.3483	0.569	0.207	0	KC	RND3
0	1.3441	0.485	0.207	0	KC	BTG2
0	1.34087	0.345	0.005	0	KC	WFDC5
0	1.33967	0.299	0.003	0	KC	AKR1B10
0	1.33675	0.481	0.088	0	KC	CBR1
0	1.33479	0.351	0.005	0	KC	FAM83C
0	1.33263	0.601	0.246	0	KC	TUBB4B
0	1.33244	0.369	0.016	0	KC	LTB4R
0	1.32372	0.58	0.185	0	KC	SLC25A5
0	1.31447	0.388	0.082	0	KC	ITPKC
0	1.30533	0.639	0.244	0	KC	COX5B
0	1.29443	0.347	0.007	0	KC	DUOXA1
0	1.29014	0.303	0.008	0	KC	CDHR1
0	1.28471	0.438	0.034	0	KC	PRRG4
0	1.281	0.464	0.115	0	KC	BICD2
0	1.27903	0.274	0.005	0	KC	KRT80
0	1.27852	0.569	0.206	0	KC	UQCRQ
0	1.27645	0.4	0.119	0	KC	FOSL1
0	1.27574	0.412	0.032	0	KC	TMEM154
0	1.27008	0.479	0.084	0	KC	GM2A
0	1.26576	0.36	0.007	0	KC	KLK11
0	1.26491	0.34	0.036	0	KC	CDCP1
0	1.25933	0.283	0.03	0	KC	ELOVL4
0	1.25228	0.311	0.004	0	KC	PLA2G4E
0	1.24919	0.403	0.006	0	KC	LGALS7
0	1.24819	0.397	0.071	0	KC	EFNA1
0	1.24727	0.303	0.005	0	KC	ABCA12
0	1.2444	0.243	0.01	0	KC	HAS3
0	1.23619	0.532	0.186	0	KC	ZC3H12A
0	1.23526	0.553	0.144	0	KC	HEBP2
0	1.23426	0.56	0.119	0	KC	VAMP8
0	1.23068	0.397	0.056	0	KC	SOWAHC
0	1.2277	0.906	0.588	0	KC	RPL35
0	1.22055	0.547	0.153	0	KC	APRT
0	1.21081	0.727	0.312	0	KC	RPL36
0	1.20921	0.415	0.073	0	KC	PYCARD
0	1.20521	0.383	0.007	0	KC	KLC3
0	1.20107	0.338	0.007	0	KC	EPHX3
0	1.19736	0.466	0.166	0	KC	NUPR1
0	1.19015	0.729	0.384	0	KC	ALDOA
0	1.18081	0.901	0.635	0	KC	RPLP0
0	1.17644	0.448	0.139	0	KC	DRAP1
0	1.17398	0.641	0.261	0	KC	ATP5A1
0	1.17243	0.583	0.219	0	KC	RAB10
0	1.17175	0.309	0.066	0	KC	RNF144B
0	1.17144	0.731	0.348	0	KC	YWHAZ
0	1.16221	0.248	0.005	0	KC	KLK10
0	1.15798	0.957	0.748	0	KC	RPLP1
0	1.1579	0.407	0.068	0	KC	TSTA3
0	1.15718	0.364	0.079	0	KC	HMGCR
0	1.15303	0.331	0.009	0	KC	RAPGEFL1
0	1.14967	0.446	0.121	0	KC	EGFR
0	1.14719	0.559	0.197	0	KC	CSNK1A1
0	1.14604	0.876	0.528	0	KC	RPS24
0	1.14403	0.543	0.239	0	KC	IER2
0	1.12779	0.262	0.003	0	KC	FAM83A
0	1.12763	0.438	0.104	0	KC	PTPN13
0	1.11942	0.322	0.022	0	KC	EXPH5
0	1.11852	0.544	0.161	0	KC	RAB11A
0	1.11596	0.465	0.15	0	KC	PMAIP1
0	1.10797	0.367	0.009	0	KC	PPP1R14C
0	1.10456	0.455	0.203	0	KC	TYMP
0	1.10359	0.299	0.028	0	KC	EPHB6
0	1.10278	0.325	0.026	0	KC	DENND2C
0	1.10138	0.359	0.008	0	KC	CAPNS2
0	1.09753	0.251	0.003	0	KC	C10orf99
0	1.09617	0.456	0.141	0	KC	ATP5I
0	1.0917	0.431	0.148	0	KC	KLF3
0	1.08422	0.114	0.007	0	KC	CNFN
0	1.08407	0.472	0.123	0	KC	DAAM1
0	1.08024	0.381	0.024	0	KC	MAPK13
0	1.07959	0.271	0.003	0	KC	GRHL3
0	1.07691	0.78	0.48	0	KC	LDHA
0	1.07644	0.942	0.701	0	KC	RPS8
0	1.07518	0.635	0.235	0	KC	GJA1
0	1.06916	0.367	0.026	0	KC	TMEM54
0	1.06619	0.758	0.482	0	KC	ENO1
0	1.06228	0.419	0.073	0	KC	FAM162A
0	1.06101	0.308	0.005	0	KC	RDH12
0	1.0573	0.348	0.013	0	KC	ZNF185
0	1.05325	0.347	0.005	0	KC	CERS3
0	1.04815	0.47	0.155	0	KC	PLIN3
0	1.04319	0.262	0.016	0	KC	CDH3
0	1.03939	0.323	0.011	0	KC	HOOK1
0	1.03871	0.797	0.313	0	KC	EZR
0	1.03825	0.723	0.373	0	KC	ATP5B
0	1.03657	0.495	0.171	0	KC	EIF5A
0	1.03648	0.144	0.003	0	KC	IGFL1
0	1.03637	0.632	0.284	0	KC	HDGF
0	1.03334	0.903	0.652	0	KC	RPS18
0	1.03272	0.542	0.205	0	KC	COX6B1
0	1.0286	0.315	0.012	0	KC	SDR16C5
0	1.02771	0.632	0.293	0	KC	C17orf76-AS1
0	1.02208	0.174	0.007	0	KC	NCCRP1
0	1.02173	0.31	0.033	0	KC	HR
0	1.01806	0.289	0.008	0	KC	NIPAL1
0	1.01715	0.404	0.089	0	KC	CAPN1
0	1.01707	0.354	0.047	0	KC	GSTA4
0	1.0155	0.164	0.026	0	KC	CCL20
0	1.01488	0.354	0.032	0	KC	ST14
0	1.01331	0.374	0.03	0	KC	IL18
0	1.00553	0.564	0.203	0	KC	RALBP1
0	1.0047	0.323	0.019	0	KC	DDR1
0	1.00361	0.384	0.06	0	KC	HRAS
0	1.00282	0.302	0.006	0	KC	GGT6
0	1.00247	0.129	0.003	0	KC	IL36RN
0	1.00195	0.304	0.01	0	KC	SH3RF2
0	0.999816	0.294	0.01	0	KC	ANKRD22
0	0.999322	0.624	0.277	0	KC	COX7C
0	0.9979	0.376	0.057	0	KC	GATA3
0	0.997181	0.476	0.141	0	KC	MDH2
0	0.991321	0.26	0.033	0	KC	CA2
0	0.990599	0.426	0.122	0	KC	SLC39A6
0	0.990376	0.692	0.324	0	KC	SERBP1
0	0.989911	0.24	0.006	0	KC	EPPK1
0	0.98568	0.94	0.714	0	KC	RPS12
0	0.983543	0.907	0.633	0	KC	RPL37A
0	0.982585	0.363	0.058	0	KC	TFAP2C
0	0.981023	0.345	0.032	0	KC	RAB3D
0	0.979651	0.508	0.225	0	KC	LDLR
0	0.977485	0.497	0.175	0	KC	CYC1
0	0.976669	0.373	0.024	0	KC	TFAP2A
0	0.97574	0.429	0.114	0	KC	BAG1
0	0.97553	0.378	0.066	0	KC	CYB5R1
0	0.974448	0.14	0.004	0	KC	KLK5
0	0.974438	0.292	0.076	0	KC	MT1X
0	0.974059	0.806	0.488	0	KC	COX4I1
0	0.974002	0.3	0.074	0	KC	TPPP3
0	0.972164	0.667	0.349	0	KC	GOLGA4
0	0.971147	0.946	0.732	0	KC	RPS19
0	0.96989	0.517	0.187	0	KC	ATPIF1
0	0.968868	0.339	0.016	0	KC	STAP2
0	0.967569	0.155	0.003	0	KC	ALOX12B
0	0.964394	0.306	0.009	0	KC	F2RL1
0	0.963484	0.579	0.311	0	KC	NDRG1
0	0.960468	0.435	0.133	0	KC	NME1
0	0.958378	0.839	0.513	0	KC	ANXA2
0	0.957662	0.441	0.107	0	KC	HMGA1
0	0.956911	0.721	0.405	0	KC	RTN4
0	0.947316	0.441	0.199	0	KC	EIF4A3
0	0.945425	0.956	0.791	0	KC	RPL8
0	0.943996	0.353	0.056	0	KC	DUSP7
0	0.943075	0.266	0.005	0	KC	SULT2B1
0	0.942195	0.17	0.004	0	KC	LY6G6C
0	0.940592	0.355	0.049	0	KC	HSPA4L
0	0.939906	0.247	0.003	0	KC	SERPINB13
0	0.938641	0.372	0.073	0	KC	GPC1
0	0.937751	0.219	0.043	0	KC	GAN
0	0.936988	0.172	0.005	0	KC	TGM1
0	0.934244	0.386	0.078	0	KC	NDFIP2
0	0.933289	0.505	0.209	0	KC	ATP5G3
0	0.931229	0.343	0.044	0	KC	RALGPS2
0	0.930807	0.923	0.729	0	KC	RPS5
0	0.930446	0.304	0.005	0	KC	TINCR
0	0.929849	0.326	0.005	0	KC	GJB5
0	0.923652	0.27	0.006	0	KC	SPTBN2
0	0.920198	0.363	0.073	0	KC	PAWR
0	0.917904	0.526	0.189	0	KC	PA2G4
0	0.916118	0.782	0.396	0	KC	HSPB1
0	0.915932	0.283	0.025	0	KC	RBP1
0	0.915769	0.292	0.006	0	KC	DEFB1
0	0.91106	0.347	0.037	0	KC	MPP7
0	0.910595	0.444	0.147	0	KC	COX7B
0	0.906073	0.38	0.133	0	KC	SIK1
0	0.906056	0.392	0.06	0	KC	TMEM134
0	0.903734	0.369	0.102	0	KC	TXNDC17
0	0.902643	0.784	0.477	0	KC	RPL7A
0	0.90249	0.361	0.051	0	KC	GIPC1
0	0.902428	0.366	0.068	0	KC	PARD3
0	0.899469	0.288	0.034	0	KC	TUFT1
0	0.899315	0.14	0.011	0	KC	HIST1H2AE
0	0.898582	0.577	0.259	0	KC	UQCRH
0	0.897384	0.899	0.613	0	KC	RPS21
0	0.896576	0.257	0.006	0	KC	DUOX1
0	0.893521	0.391	0.087	0	KC	TOLLIP
0	0.889068	0.437	0.128	0	KC	CTNND1
0	0.887705	0.405	0.131	0	KC	SPTSSA
0	0.887095	0.223	0.011	0	KC	ALDH3A1
0	0.885433	0.336	0.075	0	KC	GGCT
0	0.883953	0.281	0.024	0	KC	SEMA4B
0	0.879998	0.665	0.388	0	KC	PKM
0	0.879526	0.792	0.5	0	KC	RPL10A
0	0.878737	0.732	0.411	0	KC	BTF3
0	0.877915	0.289	0.008	0	KC	NIPAL4
0	0.876084	0.973	0.864	0	KC	RPS6
0	0.875424	0.35	0.058	0	KC	RPS6KB2
0	0.873954	0.299	0.011	0	KC	SOX15
0	0.87198	0.939	0.76	0	KC	RPL18
0	0.871312	0.506	0.198	0	KC	PSMB6
0	0.871168	0.295	0.074	0	KC	EGLN3
0	0.870156	0.742	0.416	0	KC	RPS15
0	0.870043	0.258	0.016	0	KC	GRHL1
0	0.869516	0.603	0.311	0	KC	TPI1
0	0.868811	0.399	0.152	0	KC	UQCRC1
0	0.867999	0.626	0.304	0	KC	RPL29
0	0.867058	0.547	0.2	0	KC	H2AFY
0	0.865062	0.376	0.113	0	KC	CYB5A
0	0.864791	0.468	0.185	0	KC	COX8A
0	0.86025	0.366	0.091	0	KC	FDFT1
0	0.856478	0.292	0.017	0	KC	RP11-295G20.2
0	0.856222	0.269	0.006	0	KC	PRSS8
0	0.85118	0.203	0.043	0	KC	ITGA2
0	0.849163	0.509	0.175	0	KC	ABLIM1
0	0.846877	0.236	0.007	0	KC	HES2
0	0.845763	0.271	0.049	0	KC	FAM57A
0	0.842991	0.299	0.019	0	KC	PPP1R13L
0	0.842844	0.237	0.006	0	KC	FERMT1
0	0.842661	0.344	0.077	0	KC	BAIAP2
0	0.839992	0.29	0.009	0	KC	FAM83H
0	0.837806	0.406	0.132	0	KC	TIMM13
0	0.835777	0.869	0.606	0	KC	RPS13
0	0.831602	0.326	0.09	0	KC	SQLE
0	0.830463	0.38	0.091	0	KC	TIMM8B
0	0.829971	0.823	0.537	0	KC	RPL12
0	0.829316	0.268	0.021	0	KC	SDCBP2
0	0.828111	0.29	0.034	0	KC	KCNK6
0	0.826791	0.314	0.065	0	KC	IRX3
0	0.822584	0.264	0.031	0	KC	FAM84A
0	0.822386	0.844	0.556	0	KC	NACA
0	0.822207	0.268	0.039	0	KC	CDKN2B
0	0.820641	0.259	0.004	0	KC	PLA2G4F
0	0.817343	0.181	0.01	0	KC	ANK3
0	0.815762	0.309	0.042	0	KC	EPS8L2
0	0.815033	0.881	0.645	0	KC	RPL27
0	0.812888	0.252	0.015	0	KC	GPT2
0	0.810672	0.654	0.328	0	KC	P4HB
0	0.810096	0.892	0.648	0	KC	RPL27A
0	0.807184	0.309	0.063	0	KC	EFNB1
0	0.806691	0.906	0.681	0	KC	RPL4
0	0.803463	0.539	0.251	0	KC	EIF4G1
0	0.802395	0.744	0.412	0	KC	KTN1
0	0.799128	0.502	0.216	0	KC	RNH1
0	0.796777	0.257	0.007	0	KC	FAM110C
0	0.794679	0.287	0.045	0	KC	CLUH
0	0.794165	0.479	0.179	0	KC	MYEOV2
0	0.793669	0.27	0.009	0	KC	PTPRZ1
0	0.793062	0.171	0.028	0	KC	CD36
0	0.790234	0.242	0.044	0	KC	MFSD2A
0	0.790044	0.145	0.009	0	KC	DGAT2
0	0.788017	0.475	0.157	0	KC	ARPC5L
0	0.786715	0.181	0.007	0	KC	MYH14
0	0.786186	0.208	0.006	0	KC	ENDOU
0	0.778413	0.468	0.178	0	KC	USMG5
0	0.777773	0.404	0.153	0	KC	TOB1
0	0.776568	0.339	0.11	0	KC	TNKS1BP1
0	0.775723	0.583	0.306	0	KC	VCP
0	0.773535	0.697	0.378	0	KC	RPL26
0	0.772931	0.634	0.323	0	KC	MYL12B
0	0.771471	0.45	0.176	0	KC	AP2S1
0	0.770657	0.135	0.006	0	KC	ELF3
0	0.76985	0.279	0.013	0	KC	CDS1
0	0.769454	0.392	0.135	0	KC	C14orf2
0	0.769365	0.438	0.152	0	KC	TMED3
0	0.768147	0.375	0.101	0	KC	RTCB
0	0.765598	0.478	0.184	0	KC	PSMB7
0	0.765573	0.53	0.235	0	KC	CCT3
0	0.764332	0.251	0.004	0	KC	CKMT1B
0	0.762666	0.303	0.005	0	KC	RP3-523K23.2
0	0.761757	0.101	0.003	0	KC	SERPINB7
0	0.760804	0.183	0.019	0	KC	WNT4
0	0.759741	0.242	0.019	0	KC	VSNL1
0	0.758847	0.551	0.253	0	KC	NDUFS5
0	0.758437	0.609	0.296	0	KC	YWHAE
0	0.758341	0.133	0.004	0	KC	KRT78
0	0.757791	0.554	0.265	0	KC	EIF3K
0	0.75742	0.316	0.066	0	KC	CKB
0	0.755282	0.223	0.028	0	KC	NDUFA4L2
0	0.753928	0.18	0.01	0	KC	BNC1
0	0.753631	0.855	0.689	0	KC	GAPDH
0	0.751608	0.502	0.21	0	KC	RPS28
0	0.751397	0.872	0.621	0	KC	RPL23
0	0.750434	0.305	0.084	0	KC	TNFRSF19
0	0.749323	0.275	0.012	0	KC	SGPP2
0	0.748377	0.234	0.007	0	KC	C1orf116
0	0.746632	0.181	0.015	0	KC	SOX9
0	0.745847	0.867	0.644	0	KC	RPL13A
0	0.745484	0.268	0.021	0	KC	KCTD1
0	0.743077	0.296	0.065	0	KC	IRX2
0	0.741714	0.813	0.512	0	KC	RPL37
0	0.740092	0.123	0.003	0	KC	SYT8
0	0.739304	0.2	0.006	0	KC	FAT2
0	0.739199	0.46	0.181	0	KC	PPDPF
0	0.738232	0.338	0.046	0	KC	TPD52
0	0.735923	0.45	0.17	0	KC	UQCRC2
0	0.735629	0.917	0.682	0	KC	RPLP2
0	0.732939	0.239	0.007	0	KC	CHP2
0	0.732938	0.231	0.01	0	KC	ERBB3
0	0.732405	0.353	0.126	0	KC	NDEL1
0	0.731443	0.36	0.14	0	KC	RAP2B
0	0.728752	0.791	0.493	0	KC	ARPC2
0	0.728672	0.55	0.275	0	KC	COX7A2
0	0.728547	0.328	0.102	0	KC	LRRC8A
0	0.726272	0.301	0.04	0	KC	MAP7
0	0.726136	0.384	0.115	0	KC	ZNF770
0	0.724837	0.217	0.004	0	KC	PLA2G3
0	0.723494	0.719	0.444	0	KC	SLC25A6
0	0.723126	0.92	0.756	0	KC	GNB2L1
0	0.721266	0.207	0.044	0	KC	GPSM2
0	0.72083	0.548	0.287	0	KC	KLF4
0	0.720565	0.855	0.617	0	KC	RPS9
0	0.716321	0.35	0.088	0	KC	HIGD1A
0	0.713017	0.227	0.004	0	KC	ESRP2
0	0.712298	0.297	0.026	0	KC	SYTL1
0	0.711185	0.226	0.004	0	KC	BNIPL
0	0.708912	0.447	0.177	0	KC	PLK2
0	0.708244	0.414	0.157	0	KC	QARS
0	0.707041	0.915	0.718	0	KC	RPL31
0	0.705343	0.259	0.058	0	KC	PYGL
0	0.704993	0.254	0.021	0	KC	RHOD
0	0.704807	0.429	0.143	0	KC	C1orf21
0	0.703724	0.608	0.315	0	KC	EIF5B
0	0.70344	0.244	0.005	0	KC	PPP2R2C
0	0.702466	0.282	0.017	0	KC	PSAT1
0	0.702058	0.364	0.128	0	KC	IDH2
0	0.701656	0.553	0.259	0	KC	EEF1B2
0	0.701437	0.512	0.264	0	KC	FBL
0	0.699594	0.545	0.268	0	KC	HNRNPAB
0	0.699286	0.92	0.727	0	KC	RPS3
0	0.699018	0.245	0.005	0	KC	GSDMC
0	0.69872	0.489	0.202	0	KC	PSMD8
0	0.695651	0.271	0.044	0	KC	IGSF3
0	0.694806	0.283	0.033	0	KC	COMTD1
0	0.693188	0.442	0.178	0	KC	ATP5H
0	0.692708	0.298	0.057	0	KC	LIMK2
0	0.692242	0.334	0.113	0	KC	FAM213A
0	0.69199	0.504	0.239	0	KC	RAN
0	0.690879	0.854	0.626	0	KC	RPL5
0	0.690057	0.288	0.049	0	KC	PLBD1
0	0.690022	0.223	0.006	0	KC	GRHL2
0	0.689601	0.668	0.384	0	KC	GUK1
0	0.687389	0.203	0.019	0	KC	HCAR3
0	0.686371	0.394	0.165	0	KC	KDM5B
0	0.686107	0.936	0.779	0	KC	RPL13
0	0.684934	0.856	0.667	0	KC	RPL3
0	0.68224	0.233	0.03	0	KC	SLC16A10
0	0.680372	0.138	0.016	0	KC	LAMC2
0	0.677368	0.621	0.347	0	KC	EDF1
0	0.677101	0.472	0.218	0	KC	CLIP1
0	0.676299	0.657	0.325	0	KC	DSTN
0	0.674416	0.239	0.024	0	KC	HCAR2
0	0.671701	0.267	0.057	0	KC	MCM4
0	0.671529	0.263	0.038	0	KC	GGH
0	0.669958	0.318	0.09	0	KC	B3GNT5
0	0.669164	0.714	0.387	0	KC	RPS29
0	0.668402	0.251	0.003	0	KC	CWH43
0	0.667946	0.393	0.132	0	KC	HSD17B10
0	0.667088	0.251	0.008	0	KC	LTB4R2
0	0.663535	0.351	0.094	0	KC	RANGAP1
0	0.662233	0.292	0.053	0	KC	MIB2
0	0.659734	0.37	0.118	0	KC	PPP1R14B
0	0.657997	0.502	0.231	0	KC	COX6C
0	0.657938	0.258	0.014	0	KC	IL20RB
0	0.657329	0.339	0.095	0	KC	ADK
0	0.656893	0.3	0.086	0	KC	RRM1
0	0.655777	0.457	0.2	0	KC	NDUFB9
0	0.655231	0.345	0.109	0	KC	GNAI1
0	0.653002	0.394	0.13	0	KC	HK1
0	0.652533	0.539	0.26	0	KC	HINT1
0	0.650803	0.409	0.149	0	KC	NHP2
0	0.649279	0.868	0.62	0	KC	RPL32
0	0.649196	0.292	0.078	0	KC	GOT2
0	0.649179	0.184	0.009	0	KC	WNT3
0	0.64873	0.311	0.089	0	KC	ACSL1
0	0.648424	0.931	0.767	0	KC	RPL11
0	0.64795	0.237	0.004	0	KC	PROM2
0	0.646042	0.243	0.037	0	KC	MICALL1
0	0.645215	0.236	0.063	0	KC	FHL2
0	0.644074	0.937	0.805	0	KC	RPL19
0	0.643681	0.442	0.186	0	KC	PSMC5
0	0.64341	0.441	0.173	0	KC	COX6A1
0	0.642163	0.219	0.039	0	KC	EPHB3
0	0.642136	0.514	0.253	0	KC	GNG12
0	0.641874	0.34	0.082	0	KC	PGM2
0	0.641643	0.215	0.013	0	KC	SPINT1
0	0.640934	0.255	0.032	0	KC	TPD52L1
0	0.637479	0.457	0.201	0	KC	ATP5O
0	0.637299	0.447	0.158	0	KC	CYCS
0	0.63725	0.25	0.004	0	KC	GPR87
0	0.635854	0.38	0.141	0	KC	EIF3B
0	0.633992	0.163	0.002	0	KC	GPX2
0	0.63226	0.355	0.112	0	KC	SLC25A39
0	0.630265	0.309	0.099	0	KC	ATP5J2
0	0.62769	0.25	0.006	0	KC	BBOX1
0	0.626939	0.28	0.073	0	KC	PPP2R3A
0	0.625714	0.454	0.214	0	KC	RAD23B
0	0.625404	0.379	0.151	0	KC	SNRPD3
0	0.624589	0.219	0.011	0	KC	F12
0	0.623193	0.392	0.147	0	KC	H2AFJ
0	0.623192	0.337	0.12	0	KC	RXRA
0	0.620556	0.543	0.279	0	KC	ATP6V1G1
0	0.620407	0.219	0.024	0	KC	CASZ1
0	0.619258	0.197	0.015	0	KC	TMEM184A
0	0.618377	0.366	0.129	0	KC	EI24
0	0.617191	0.379	0.14	0	KC	SUCLG1
0	0.617177	0.198	0.005	0	KC	CCDC64B
0	0.616987	0.287	0.067	0	KC	RARG
0	0.613816	0.261	0.038	0	KC	KIAA1522
0	0.613082	0.327	0.046	0	KC	TSTD1
0	0.612632	0.387	0.146	0	KC	PPIA
0	0.612037	0.38	0.138	0	KC	NDUFA10
0	0.611979	0.257	0.059	0	KC	TET3
0	0.611279	0.402	0.162	0	KC	MAPK6
0	0.609622	0.801	0.53	0	KC	RPL38
0	0.60932	0.319	0.103	0	KC	TMEM159
0	0.606904	0.467	0.21	0	KC	METAP2
0	0.605096	0.371	0.104	0	KC	AIM1
0	0.603621	0.411	0.172	0	KC	RIOK3
0	0.603125	0.198	0.008	0	KC	CELSR2
0	0.602335	0.22	0.029	0	KC	CYB5R2
0	0.601808	0.769	0.488	0	KC	RPL14
0	0.599638	0.561	0.282	0	KC	PRDX1
0	0.599456	0.344	0.118	0	KC	ATP5G1
0	0.599369	0.167	0.005	0	KC	CYP4F22
0	0.596192	0.241	0.014	0	KC	PPAP2C
0	0.595872	0.232	0.004	0	KC	CRB3
0	0.595106	0.216	0.004	0	KC	C2orf54
0	0.59292	0.222	0.017	0	KC	GATM
0	0.592551	0.855	0.632	0	KC	RPS23
0	0.592502	0.458	0.203	0	KC	MBD2
0	0.592495	0.212	0.042	0	KC	HIST2H2BE
0	0.592294	0.137	0.004	0	KC	TGM3
0	0.587694	0.231	0.003	0	KC	CBLC
0	0.587358	0.216	0.014	0	KC	TRIM7
0	0.586818	0.2	0.029	0	KC	ERBB2
0	0.586793	0.26	0.064	0	KC	MAP3K6
0	0.586206	0.312	0.106	0	KC	TRAP1
0	0.58233	0.44	0.202	0	KC	POLR2L
0	0.577656	0.376	0.13	0	KC	ZDHHC3
0	0.575965	0.217	0.003	0	KC	CKMT1A
0	0.574234	0.266	0.059	0	KC	SH3GLB2
0	0.57327	0.185	0.006	0	KC	FAM83F
0	0.572705	0.224	0.013	0	KC	POU3F1
0	0.57079	0.946	0.831	0	KC	RPS14
0	0.570706	0.438	0.112	0	KC	GNA15
0	0.570331	0.299	0.086	0	KC	SPPL3
0	0.56837	0.904	0.746	0	KC	EEF2
0	0.568124	0.306	0.043	0	KC	RAB38
0	0.568107	0.206	0.005	0	KC	TMEM45B
0	0.567367	0.436	0.187	0	KC	CHMP2A
0	0.567319	0.179	0.006	0	KC	BARX2
0	0.567205	0.182	0.009	0	KC	ARHGEF4
0	0.565108	0.564	0.246	0	KC	ATP1B3
0	0.563738	0.304	0.101	0	KC	HSD17B4
0	0.563716	0.353	0.127	0	KC	MRPL23
0	0.563238	0.259	0.066	0	KC	ARL4D
0	0.561243	0.378	0.147	0	KC	MRPL14
0	0.560954	0.217	0.007	0	KC	PTK6
0	0.559049	0.331	0.124	0	KC	RPL22L1
0	0.558574	0.217	0.039	0	KC	INADL
0	0.556122	0.338	0.122	0	KC	ATP5D
0	0.54785	0.344	0.113	0	KC	UBAC1
0	0.547492	0.302	0.09	0	KC	EBP
0	0.547413	0.322	0.11	0	KC	TMTC3
0	0.54727	0.233	0.025	0	KC	LLGL2
0	0.547062	0.305	0.096	0	KC	CCDC137
0	0.544955	0.322	0.109	0	KC	SMARCA4
0	0.543699	0.237	0.034	0	KC	ZNF385A
0	0.543131	0.323	0.101	0	KC	MAST4
0	0.542518	0.176	0.003	0	KC	SDR9C7
0	0.541976	0.385	0.138	0	KC	VDAC2
0	0.540069	0.418	0.182	0	KC	SF3B14
0	0.539782	0.203	0.017	0	KC	SLC6A9
0	0.539166	0.266	0.057	0	KC	RNF141
0	0.537675	0.21	0.003	0	KC	NMU
0	0.537407	0.285	0.074	0	KC	MPHOSPH6
0	0.5363	0.801	0.568	0	KC	RPS2
0	0.534875	0.338	0.123	0	KC	RNF187
0	0.533963	0.136	0.002	0	KC	CARD18
0	0.531605	0.289	0.059	0	KC	PARD6G
0	0.527843	0.961	0.878	0	KC	RPS11
0	0.52709	0.234	0.053	0	KC	RGS12
0	0.526051	0.173	0.012	0	KC	TM7SF2
0	0.525861	0.192	0.005	0	KC	AIM1L
0	0.525516	0.344	0.121	0	KC	NSFL1C
0	0.524768	0.174	0.029	0	KC	ITGB8
0	0.523118	0.104	0.004	0	KC	SLC5A1
0	0.52268	0.217	0.026	0	KC	MLF1IP
0	0.520537	0.195	0.004	0	KC	MUC15
0	0.520533	0.273	0.074	0	KC	COQ4
0	0.520077	0.349	0.101	0	KC	PALMD
0	0.519429	0.306	0.091	0	KC	NAPRT1
0	0.51901	0.174	0.004	0	KC	POU2F3
0	0.517232	0.348	0.128	0	KC	MRPS34
0	0.516192	0.356	0.129	0	KC	BLVRB
0	0.516067	0.167	0.004	0	KC	GPR115
0	0.516031	0.332	0.112	0	KC	NDUFC1
0	0.51451	0.588	0.273	0	KC	TXN
0	0.5141	0.246	0.059	0	KC	EPT1
0	0.513976	0.216	0.039	0	KC	CEP170B
0	0.51242	0.248	0.029	0	KC	NEBL
0	0.512104	0.4	0.167	0	KC	SHFM1
0	0.511592	0.74	0.418	0	KC	YBX3
0	0.510818	0.314	0.103	0	KC	GLRX3
0	0.510431	0.123	0.007	0	KC	SOSTDC1
0	0.509427	0.193	0.014	0	KC	FBXO27
0	0.508849	0.212	0.012	0	KC	RIPK4
0	0.508571	0.197	0.035	0	KC	TACC2
0	0.501359	0.158	0.009	0	KC	COBL
0	0.50124	0.268	0.081	0	KC	SERPINB8
0	0.495059	0.268	0.066	0	KC	GALNT6
0	0.494518	0.298	0.095	0	KC	PRDX2
0	0.488517	0.166	0.004	0	KC	SPTSSB
0	0.487838	0.182	0.006	0	KC	ACPP
0	0.485165	0.209	0.005	0	KC	KCNK7
0	0.484913	0.185	0.018	0	KC	ARHGEF37
0	0.484532	0.186	0.023	0	KC	ANKRD35
0	0.484025	0.181	0.005	0	KC	TTC22
0	0.483785	0.191	0.029	0	KC	ADAP2
0	0.482835	0.238	0.06	0	KC	SCRIB
0	0.482242	0.126	0.004	0	KC	RNF39
0	0.481405	0.237	0.041	0	KC	REEP4
0	0.479034	0.282	0.071	0	KC	TMEM141
0	0.478387	0.229	0.051	0	KC	ACAD9
0	0.478284	0.201	0.047	0	KC	KCNK1
0	0.475511	0.201	0.02	0	KC	SLC10A6
0	0.475262	0.204	0.019	0	KC	NUDT8
0	0.474899	0.19	0.038	0	KC	PLXNB1
0	0.474667	0.299	0.08	0	KC	PTGS1
0	0.470212	0.273	0.068	0	KC	MAPKAPK3
0	0.468879	0.23	0.041	0	KC	RGS14
0	0.466062	0.307	0.097	0	KC	PMVK
0	0.463766	0.17	0.004	0	KC	CAMSAP3
0	0.463685	0.185	0.018	0	KC	ARHGEF5
0	0.462459	0.523	0.246	0	KC	GPNMB
0	0.460664	0.215	0.032	0	KC	DHRS1
0	0.457766	0.258	0.062	0	KC	KIAA1598
0	0.457527	0.255	0.041	0	KC	UCHL3
0	0.457175	0.251	0.074	0	KC	FAM89A
0	0.456267	0.177	0.004	0	KC	PAK6
0	0.456026	0.18	0.016	0	KC	BMP7
0	0.451447	0.158	0.004	0	KC	PCP4L1
0	0.447566	0.212	0.037	0	KC	ZBTB7B
0	0.446033	0.17	0.012	0	KC	ZBTB7C
0	0.443921	0.148	0.009	0	KC	PITX1
0	0.442076	0.175	0.03	0	KC	LRRC8E
0	0.441972	0.23	0.055	0	KC	SH3YL1
0	0.441725	0.143	0.003	0	KC	TP53AIP1
0	0.441579	0.237	0.057	0	KC	NIPAL2
0	0.440649	0.169	0.007	0	KC	RHBDL2
0	0.438879	0.14	0.004	0	KC	C9orf169
0	0.438529	0.155	0.013	0	KC	WNT16
0	0.438378	0.324	0.091	0	KC	ARAP2
0	0.43828	0.209	0.049	0	KC	ZNF219
0	0.437423	0.206	0.039	0	KC	IPPK
0	0.437021	0.247	0.071	0	KC	MRPL12
0	0.436707	0.17	0.003	0	KC	LYPD6B
0	0.43653	0.476	0.207	0	KC	CD9
0	0.436245	0.235	0.038	0	KC	HSD17B8
0	0.432954	0.248	0.069	0	KC	SURF2
0	0.432298	0.192	0.024	0	KC	TMEM254
0	0.43075	0.251	0.062	0	KC	OXCT1
0	0.429172	0.236	0.046	0	KC	VAV3
0	0.425354	0.133	0.003	0	KC	TMPRSS4
0	0.42475	0.206	0.028	0	KC	FDXR
0	0.421277	0.108	0.003	0	KC	GPRIN2
0	0.41844	0.17	0.025	0	KC	BCL11A
0	0.414876	0.179	0.03	0	KC	PLEK2
0	0.409726	0.156	0.013	0	KC	SH2D3A
0	0.408373	0.136	0.014	0	KC	SPTLC3
0	0.407869	0.167	0.008	0	KC	ELMO3
0	0.407444	0.204	0.037	0	KC	BOK
0	0.407426	0.13	0.003	0	KC	RAET1E
0	0.406873	0.155	0.012	0	KC	WWC1
0	0.406801	0.185	0.019	0	KC	BSPRY
0	0.405814	0.169	0.005	0	KC	TMPRSS13
0	0.405205	0.22	0.052	0	KC	NSDHL
0	0.403211	0.14	0.003	0	KC	AADACL2
0	0.4021	0.183	0.009	0	KC	CHMP4C
0	0.399571	0.143	0.002	0	KC	FOXN1
0	0.399228	0.181	0.016	0	KC	CHI3L1
0	0.397184	0.189	0.025	0	KC	CITED4
0	0.396436	0.163	0.026	0	KC	NLRX1
0	0.392687	0.155	0.007	0	KC	CDC42BPG
0	0.392427	0.178	0.018	0	KC	SRD5A1
0	0.391575	0.168	0.025	0	KC	ALS2CL
0	0.391288	0.177	0.004	0	KC	AP1M2
0	0.386955	0.199	0.039	0	KC	SMPDL3A
0	0.384607	0.139	0.007	0	KC	HSD17B1
0	0.383495	0.142	0.002	0	KC	ASPG
0	0.379125	0.129	0.004	0	KC	GRB7
0	0.378443	0.142	0.007	0	KC	SCNN1A
0	0.377744	0.219	0.051	0	KC	TRIM16
0	0.377186	0.128	0.01	0	KC	MYO5B
0	0.373004	0.125	0.006	0	KC	CLIC3
0	0.372454	0.184	0.025	0	KC	GPR126
0	0.372306	0.173	0.029	0	KC	SLC27A4
0	0.370672	0.102	0.001	0	KC	TMPRSS11D
0	0.367361	0.12	0.003	0	KC	ATP10B
0	0.367075	0.145	0.009	0	KC	FHDC1
0	0.36663	0.21	0.05	0	KC	TUBG1
0	0.365316	0.148	0.008	0	KC	FABP5
0	0.364013	0.2	0.029	0	KC	RASSF7
0	0.361598	0.182	0.029	0	KC	MIPEP
0	0.35725	0.144	0.011	0	KC	IL20RA
0	0.354232	0.134	0.003	0	KC	PIK3C2G
0	0.353493	0.153	0.015	0	KC	ZNF57
0	0.352229	0.176	0.031	0	KC	PGAP2
0	0.352228	0.104	0.002	0	KC	IRX4
0	0.346274	0.148	0.007	0	KC	PLEKHN1
0	0.345722	0.136	0.014	0	KC	TGFA
0	0.34295	0.141	0.009	0	KC	BDH1
0	0.342803	0.175	0.032	0	KC	AMMECR1
0	0.338651	0.139	0.011	0	KC	P2RY1
0	0.338019	0.109	0.003	0	KC	WNT7B
0	0.336182	0.232	0.058	0	KC	OCIAD2
0	0.33135	0.122	0.005	0	KC	RP11-48O20.4
0	0.330591	0.145	0.006	0	KC	RP11-783K16.5
0	0.328389	0.141	0.017	0	KC	PTPN3
0	0.328281	0.133	0.01	0	KC	PARD6B
0	0.326674	0.14	0.012	0	KC	TOM1L1
0	0.325494	0.133	0.002	0	KC	SLC39A2
0	0.322397	0.112	0.005	0	KC	B4GALNT3
0	0.321657	0.127	0.012	0	KC	MICALCL
0	0.321631	0.134	0.004	0	KC	DEGS2
0	0.319855	0.136	0.007	0	KC	CLEC2A
0	0.313186	0.117	0.003	0	KC	DLX3
0	0.312943	0.109	0.001	0	KC	SERPINB12
0	0.31199	0.137	0.01	0	KC	PLCH2
0	0.311908	0.113	0.002	0	KC	CLCA4
0	0.308927	0.109	0.005	0	KC	TTC39A
0	0.301967	0.138	0.013	0	KC	RP11-96D1.11
0	0.299639	0.112	0.003	0	KC	FAM83H-AS1
0	0.296186	0.136	0.007	0	KC	EPHA1
0	0.294136	0.107	0.002	0	KC	TNNT1
0	0.290527	0.106	0.004	0	KC	SMIM5
0	0.285862	0.107	0.002	0	KC	OVOL2
0	0.285783	0.133	0.013	0	KC	FBXO2
0	0.285708	0.136	0.007	0	KC	RP11-532F12.5
0	0.285275	0.123	0.007	0	KC	FAM160A1
0	0.281918	0.102	0.001	0	KC	BPIFC
0	0.281411	0.108	0.004	0	KC	GOLGA7B
0	0.274514	0.118	0.002	0	KC	SOX21
0	0.268187	0.121	0.002	0	KC	THEM5
0	0.257892	0.105	0.004	0	KC	ESPN
0	0.254648	0.101	0.003	0	KC	DLX5
0	0.251565	0.133	0.011	0	KC	POLR3G
0	0.250204	0.115	0.004	0	KC	ZG16B
0	-0.739787	0.004	0.173	0	KC	ACVRL1
0	-0.771352	0.004	0.17	0	KC	FKBP10
0	-0.783286	0.025	0.226	0	KC	CMTM3
0	-0.786218	0.032	0.238	0	KC	ARMCX3
0	-0.805053	0.002	0.169	0	KC	EBF1
0	-0.810325	0.006	0.181	0	KC	SLFN11
0	-0.83938	0.006	0.184	0	KC	ECM2
0	-0.84106	0.004	0.177	0	KC	EMILIN1
0	-0.847116	0.03	0.238	0	KC	TSPAN4
0	-0.858048	0.004	0.181	0	KC	TMEM176A
0	-0.865384	0.009	0.191	0	KC	EFEMP2
0	-0.892311	0.005	0.185	0	KC	FBLN5
0	-0.89345	0.008	0.217	0	KC	AKT3
0	-0.897971	0.005	0.179	0	KC	BICC1
0	-0.903557	0.915	0.94	0	KC	B2M
0	-0.912773	0.034	0.228	0	KC	ZBTB10
0	-0.91982	0.136	0.384	0	KC	ITGB1
0	-0.921508	0.007	0.193	0	KC	PLXND1
0	-0.929515	0.005	0.18	0	KC	RHOJ
0	-0.935854	0.005	0.18	0	KC	JAM2
0	-0.950478	0.009	0.188	0	KC	GMFG
0	-0.976708	0.029	0.215	0	KC	CLIC2
0	-0.978281	0.016	0.214	0	KC	MSRB3
0	-0.986507	0.004	0.193	0	KC	SH2B3
0	-0.987711	0.006	0.184	0	KC	MEF2C
0	-0.991185	0.05	0.257	0	KC	PRKCDBP
0	-0.996275	0.008	0.199	0	KC	DDR2
0	-1.01932	0.004	0.173	0	KC	GUCY1A3
0	-1.02204	0.04	0.249	0	KC	PIP4K2A
0	-1.0234	0.839	0.885	0	KC	HLA-B
0	-1.03224	0.011	0.2	0	KC	IL32
0	-1.0332	0.071	0.299	0	KC	SH3KBP1
0	-1.04019	0.01	0.198	0	KC	CDH11
0	-1.04243	0.004	0.189	0	KC	LRRC32
0	-1.04664	0.018	0.242	0	KC	LHFP
0	-1.05246	0.008	0.198	0	KC	TFPI
0	-1.05537	0.004	0.171	0	KC	CTHRC1
0	-1.05736	0.013	0.223	0	KC	GRASP
0	-1.05862	0.04	0.263	0	KC	RFTN1
0	-1.06705	0.028	0.243	0	KC	ITM2C
0	-1.07313	0.005	0.192	0	KC	RCN3
0	-1.07799	0.044	0.247	0	KC	B4GALT5
0	-1.07894	0.004	0.221	0	KC	C1QTNF5
0	-1.09958	0.049	0.262	0	KC	FNDC3B
0	-1.10627	0.018	0.223	0	KC	SDC2
0	-1.10995	0.024	0.215	0	KC	ST3GAL1
0	-1.11399	0.012	0.21	0	KC	ITGA5
0	-1.12436	0.022	0.206	0	KC	PDE4B
0	-1.12537	0.003	0.192	0	KC	ISLR
0	-1.13328	0.02	0.206	0	KC	NFATC2
0	-1.13597	0.029	0.247	0	KC	PLEKHO1
0	-1.13638	0.04	0.286	0	KC	RAB8B
0	-1.13694	0.02	0.239	0	KC	DPYSL3
0	-1.15185	0.575	0.855	0	KC	MT-RNR1
0	-1.15446	0.683	0.811	0	KC	HLA-A
0	-1.1555	0.006	0.239	0	KC	FAM198B
0	-1.15718	0.624	0.74	0	KC	HLA-C
0	-1.16392	0.114	0.337	0	KC	SNX9
0	-1.17364	0.601	0.755	0	KC	GNAS
0	-1.19796	0.066	0.293	0	KC	ELK3
0	-1.19862	0.004	0.185	0	KC	ENPP2
0	-1.20365	0.033	0.256	0	KC	BACE2
0	-1.20883	0.019	0.266	0	KC	DPYSL2
0	-1.2139	0.643	0.809	0	KC	TMSB10
0	-1.21526	0.008	0.274	0	KC	ANXA6
0	-1.21988	0.01	0.262	0	KC	CELF2
0	-1.22196	0.625	0.926	0	KC	MT-RNR2
0	-1.22547	0.024	0.246	0	KC	COTL1
0	-1.22606	0.031	0.233	0	KC	EPS8
0	-1.23517	0.009	0.203	0	KC	CD97
0	-1.24418	0.003	0.171	0	KC	RP11-572C15.6
0	-1.24495	0.01	0.273	0	KC	ZEB1
0	-1.24876	0.005	0.202	0	KC	RASSF2
0	-1.25644	0.108	0.348	0	KC	KLF9
0	-1.26154	0.07	0.306	0	KC	FCGRT
0	-1.26167	0.043	0.295	0	KC	CYBA
0	-1.26219	0.012	0.222	0	KC	CTSZ
0	-1.26533	0.003	0.231	0	KC	GPR124
0	-1.26916	0.003	0.222	0	KC	TWIST1
0	-1.26923	0.004	0.186	0	KC	SPON1
0	-1.27438	0.028	0.214	0	KC	CSF1
0	-1.28238	0.008	0.208	0	KC	FGL2
0	-1.29149	0.044	0.277	0	KC	CCDC88A
0	-1.2916	0.009	0.259	0	KC	NID1
0	-1.29297	0.047	0.25	0	KC	BASP1
0	-1.3008	0.788	0.875	0	KC	HLA-E
0	-1.30409	0.184	0.455	0	KC	EID1
0	-1.30536	0.019	0.261	0	KC	ARID5A
0	-1.31555	0.006	0.225	0	KC	MXRA8
0	-1.32209	0.009	0.201	0	KC	RARRES2
0	-1.32395	0.142	0.373	0	KC	TLN1
0	-1.32429	0.037	0.23	0	KC	ARHGAP29
0	-1.34081	0.003	0.203	0	KC	PDGFRA
0	-1.35427	0.006	0.241	0	KC	EMILIN2
0	-1.35766	0.006	0.229	0	KC	TMEM176B
0	-1.3765	0.074	0.327	0	KC	MYADM
0	-1.37905	0.013	0.314	0	KC	FERMT2
0	-1.38314	0.107	0.39	0	KC	ARL6IP5
0	-1.38709	0.021	0.265	0	KC	PAM
0	-1.38915	0.003	0.189	0	KC	DPT
0	-1.39837	0.003	0.179	0	KC	CPXM1
0	-1.40457	0.02	0.237	0	KC	ANGPTL2
0	-1.40762	0.004	0.278	0	KC	DAB2
0	-1.40974	0.036	0.312	0	KC	SELM
0	-1.41432	0.004	0.209	0	KC	LAMA2
0	-1.4318	0.008	0.248	0	KC	PXDN
0	-1.43223	0.004	0.173	0	KC	CD34
0	-1.43414	0.378	0.553	0	KC	TMSB4X
0	-1.44684	0.03	0.247	0	KC	ABL2
0	-1.47163	0.01	0.258	0	KC	DLC1
0	-1.48249	0.01	0.296	0	KC	WIPF1
0	-1.48378	0.221	0.494	0	KC	IL6ST
0	-1.49739	0.087	0.305	0	KC	LAMB1
0	-1.50212	0.022	0.215	0	KC	SLC39A14
0	-1.51779	0.008	0.24	0	KC	FGFR1
0	-1.52374	0.12	0.344	0	KC	CALU
0	-1.52758	0.03	0.277	0	KC	NRP1
0	-1.53639	0.006	0.226	0	KC	FMOD
0	-1.53947	0.036	0.32	0	KC	SH3BP5
0	-1.54255	0.003	0.22	0	KC	OLFML3
0	-1.56579	0.169	0.392	0	KC	ID2
0	-1.56796	0.046	0.277	0	KC	SLFN5
0	-1.57199	0.221	0.427	0	KC	AHR
0	-1.57269	0.008	0.233	0	KC	GNG11
0	-1.57854	0.049	0.347	0	KC	SDCBP
0	-1.57981	0.017	0.242	0	KC	CTSS
0	-1.58224	0.016	0.277	0	KC	FYN
0	-1.58386	0.137	0.418	0	KC	CD99
0	-1.58797	0.075	0.341	0	KC	PHLDA1
0	-1.59166	0.011	0.216	0	KC	MYL9
0	-1.6108	0.511	0.645	0	KC	PSAP
0	-1.62465	0.081	0.296	0	KC	RGCC
0	-1.62745	0.013	0.219	0	KC	RUNX3
0	-1.63679	0.118	0.353	0	KC	STK17B
0	-1.65459	0.106	0.359	0	KC	BIRC3
0	-1.6556	0.017	0.209	0	KC	DUSP4
0	-1.66915	0.289	0.57	0	KC	SQSTM1
0	-1.67061	0.04	0.272	0	KC	PRSS23
0	-1.67142	0.086	0.32	0	KC	IL1R1
0	-1.67537	0.078	0.283	0	KC	ADIRF
0	-1.67763	0.003	0.233	0	KC	PDGFRB
0	-1.67908	0.026	0.33	0	KC	SEPT11
0	-1.68097	0.113	0.34	0	KC	FAM107B
0	-1.68815	0.038	0.323	0	KC	LAMC1
0	-1.69317	0.241	0.452	0	KC	SPTBN1
0	-1.69621	0.176	0.467	0	KC	ANXA5
0	-1.69984	0.033	0.343	0	KC	PMP22
0	-1.71109	0.078	0.333	0	KC	LAMB2
0	-1.7117	0.107	0.322	0	KC	NR4A2
0	-1.73022	0.232	0.602	0	KC	S100A6
0	-1.73195	0.015	0.225	0	KC	LRP1
0	-1.74198	0.112	0.429	0	KC	GNAI2
0	-1.74632	0.022	0.27	0	KC	CTSH
0	-1.75834	0.053	0.319	0	KC	TGFBR2
0	-1.7606	0.004	0.215	0	KC	COL15A1
0	-1.76695	0.007	0.321	0	KC	ZEB2
0	-1.76852	0.004	0.223	0	KC	SLIT3
0	-1.79504	0.005	0.172	0	KC	TNFAIP6
0	-1.82288	0.01	0.211	0	KC	COL14A1
0	-1.82925	0.034	0.359	0	KC	TIMP1
0	-1.83996	0.104	0.356	0	KC	TSC22D3
0	-1.84815	0.043	0.413	0	KC	IFITM2
0	-1.85623	0.008	0.178	0	KC	GPR183
0	-1.85666	0.004	0.229	0	KC	MFAP4
0	-1.86538	0.004	0.25	0	KC	CFH
0	-1.86605	0.02	0.269	0	KC	HSPG2
0	-1.86942	0.102	0.381	0	KC	ARL4C
0	-1.87804	0.004	0.235	0	KC	ENG
0	-1.88512	0.042	0.292	0	KC	CDC42EP3
0	-1.88688	0.055	0.29	0	KC	KCTD12
0	-1.93127	0.193	0.404	0	KC	GSN
0	-1.94951	0.04	0.239	0	KC	CRISPLD2
0	-1.95759	0.045	0.416	0	KC	S100A4
0	-1.95909	0.084	0.324	0	KC	COL18A1
0	-1.96437	0.005	0.175	0	KC	APOD
0	-1.96996	0.038	0.394	0	KC	TACC1
0	-1.99499	0.186	0.393	0	KC	CALD1
0	-2.00238	0.004	0.204	0	KC	CXCL12
0	-2.03216	0.012	0.284	0	KC	LAMA4
0	-2.03306	0.034	0.288	0	KC	CREM
0	-2.04949	0.007	0.202	0	KC	AKAP12
0	-2.05234	0.004	0.269	0	KC	PRRX1
0	-2.06908	0.203	0.522	0	KC	PTRF
0	-2.09913	0.021	0.266	0	KC	GEM
0	-2.12959	0.125	0.35	0	KC	EPAS1
0	-2.13017	0.155	0.496	0	KC	AKAP13
0	-2.13221	0.006	0.245	0	KC	THY1
0	-2.13389	0.017	0.223	0	KC	RGS16
0	-2.13483	0.015	0.253	0	KC	CTGF
0	-2.14119	0.324	0.536	0	KC	HSPH1
0	-2.14234	0.035	0.227	0	KC	CXCL2
0	-2.1495	0.004	0.264	0	KC	FBLN2
0	-2.14958	0.006	0.182	0	KC	ADAMTS9
0	-2.1612	0.075	0.407	0	KC	ETS1
0	-2.19446	0.011	0.284	0	KC	TNFRSF1B
0	-2.20215	0.07	0.3	0	KC	ADAMTS1
0	-2.26132	0.038	0.335	0	KC	SERPINH1
0	-2.27489	0.115	0.432	0	KC	TCF4
0	-2.3105	0.008	0.252	0	KC	MGP
0	-2.34355	0.025	0.341	0	KC	SERPING1
0	-2.35439	0.039	0.326	0	KC	TIMP3
0	-2.35796	0.007	0.279	0	KC	COL4A1
0	-2.35991	0.011	0.348	0	KC	IGFBP4
0	-2.36881	0.057	0.318	0	KC	HTRA1
0	-2.36918	0.014	0.348	0	KC	NNMT
0	-2.37564	0.004	0.2	0	KC	SFRP2
0	-2.40054	0.008	0.264	0	KC	PCOLCE
0	-2.41233	0.091	0.324	0	KC	RGS2
0	-2.41416	0.025	0.22	0	KC	COL12A1
0	-2.42058	0.02	0.213	0	KC	FBLN1
0	-2.43164	0.149	0.562	0	KC	CD63
0	-2.44897	0.009	0.297	0	KC	COL4A2
0	-2.48903	0.03	0.296	0	KC	CLU
0	-2.50124	0.011	0.19	0	KC	RGS1
0	-2.5028	0.005	0.203	0	KC	CD93
0	-2.51944	0.006	0.291	0	KC	AEBP1
0	-2.52696	0.02	0.273	0	KC	LCP1
0	-2.54847	0.024	0.239	0	KC	C11orf96
0	-2.55738	0.012	0.325	0	KC	PPAP2B
0	-2.55923	0.014	0.322	0	KC	SERPINF1
0	-2.57237	0.014	0.311	0	KC	LAPTM5
0	-2.63185	0.004	0.287	0	KC	FBN1
0	-2.65599	0.01	0.23	0	KC	COL5A1
0	-2.66097	0.033	0.351	0	KC	ICAM1
0	-2.68974	0.015	0.259	0	KC	COL5A2
0	-2.72445	0.01	0.186	0	KC	IL7R
0	-2.73561	0.015	0.281	0	KC	CTSK
0	-2.73637	0.004	0.267	0	KC	MMP2
0	-2.7476	0.022	0.486	0	KC	LGALS1
0	-2.76463	0.019	0.299	0	KC	THBS1
0	-2.77328	0.015	0.388	0	KC	TIMP2
0	-2.83775	0.011	0.439	0	KC	SLC2A3
0	-2.83811	0.009	0.25	0	KC	LUM
0	-2.88878	0.015	0.29	0	KC	PTPRC
0	-2.89078	0.175	0.624	0	KC	FTL
0	-2.94647	0.01	0.391	0	KC	FSTL1
0	-2.95921	0.006	0.281	0	KC	VCAN
0	-3.05366	0.006	0.278	0	KC	A2M
0	-3.08315	0.032	0.295	0	KC	C1S
0	-3.17127	0.159	0.659	0	KC	FTH1
0	-3.19489	0.01	0.309	0	KC	CCDC80
0	-3.34338	0.006	0.302	0	KC	FN1
0	-3.38359	0.018	0.253	0	KC	HLA-DPA1
0	-3.38935	0.015	0.255	0	KC	HLA-DPB1
0	-3.43619	0.019	0.466	0	KC	IGFBP7
0	-3.65628	0.041	0.254	0	KC	HLA-DRA
0	-3.72092	0.042	0.322	0	KC	HLA-DRB1
0	-3.82304	0.017	0.362	0	KC	SRGN
0	-3.83416	0.014	0.355	0	KC	SPARCL1
0	-3.87825	0.006	0.3	0	KC	COL6A3
0	-3.93299	0.014	0.34	0	KC	COL6A2
0	-4.07075	0.078	0.313	0	KC	DCN
0	-4.17061	0.02	0.329	0	KC	COL6A1
0	-4.18702	0.052	0.409	0	KC	CD74
0	-4.68966	0.05	0.523	0	KC	SPARC
0	-5.17088	0.033	0.93	0	KC	VIM
0	-5.6231	0.007	0.282	0	KC	COL1A1
0	-5.81201	0.009	0.303	0	KC	COL3A1
0	-5.9272	0.009	0.321	0	KC	COL1A2
5.70309e-308	0.273892	0.125	0.012	1.84814e-303	KC	MARVELD2
4.22747e-307	-0.73141	0.015	0.191	1.36996e-302	KC	JAM3
1.28017e-305	0.520194	0.819	0.61	4.14853e-301	KC	UBA52
1.36848e-305	0.638583	0.583	0.326	4.43468e-301	KC	SNRPD2
1.53198e-305	0.460971	0.341	0.13	4.96453e-301	KC	ZNF706
3.17816e-305	0.522149	0.191	0.042	1.02992e-300	KC	GAREM
1.37012e-304	0.320444	0.141	0.019	4.44001e-300	KC	RDH13
2.58474e-304	0.294573	0.115	0.009	8.3761e-300	KC	GSTO2
8.92537e-304	0.448783	0.163	0.029	2.89236e-299	KC	AJUBA
1.29296e-303	0.525847	0.173	0.034	4.18998e-299	KC	ELOVL6
7.81377e-303	-0.936872	0.034	0.221	2.53213e-298	KC	EPB41L2
8.49257e-303	-1.02202	0.003	0.166	2.7521e-298	KC	ADAMTS2
1.97903e-302	0.545548	0.438	0.2	6.41325e-298	KC	SARS
1.06509e-301	-2.40685	0.006	0.17	3.45154e-297	KC	VWF
3.71067e-301	-1.45144	0.212	0.417	1.20248e-296	KC	KMT2E
4.11996e-301	-0.701359	0.004	0.167	1.33512e-296	KC	ZNF521
7.98924e-301	0.481938	0.874	0.675	2.58899e-296	KC	RPL34
8.85627e-301	-1.29602	0.046	0.236	2.86996e-296	KC	ECE1
1.75699e-300	0.557023	0.414	0.184	5.6937e-296	KC	TUFM
2.60717e-300	0.4037	0.156	0.026	8.44881e-296	KC	PET112
4.15461e-300	0.438492	0.247	0.074	1.34634e-295	KC	MPST
4.72358e-300	-1.17914	0.013	0.185	1.53072e-295	KC	HEG1
7.38348e-300	-2.15554	0.019	0.192	2.39269e-295	KC	HLA-DRB5
1.17032e-299	0.561974	0.528	0.271	3.79255e-295	KC	RPL6
1.57098e-299	-0.775509	0.016	0.189	5.09092e-295	KC	ZCCHC24
2.80646e-299	0.329487	0.142	0.02	9.09461e-295	KC	SERINC2
2.85578e-299	-0.864863	0.003	0.165	9.25444e-295	KC	ANPEP
3.23299e-299	0.572206	0.239	0.069	1.04768e-294	KC	SREBF1
3.71678e-299	0.477544	0.874	0.698	1.20446e-294	KC	RPL35A
6.94792e-299	0.571143	0.189	0.043	2.25154e-294	KC	FGFR2
9.31e-299	0.52581	0.634	0.359	3.017e-294	KC	RAC1
1.49124e-298	-0.947415	0.007	0.172	4.83251e-294	KC	PREX1
1.73807e-298	0.538382	0.357	0.145	5.63238e-294	KC	TALDO1
2.07663e-298	-0.69803	0.012	0.181	6.72954e-294	KC	NRN1
2.49574e-298	0.335827	0.101	0.005	8.08769e-294	KC	TRPV3
3.1515e-298	0.573288	0.375	0.156	1.02127e-293	KC	PUF60
6.4296e-298	0.521402	0.352	0.143	2.08358e-293	KC	UQCR10
1.61131e-297	0.348985	0.152	0.024	5.2216e-293	KC	PLEKHG5
2.72478e-297	-0.858936	0.023	0.201	8.82992e-293	KC	ANTXR2
3.82199e-297	0.43059	0.298	0.103	1.23855e-292	KC	RNF126
4.8928e-297	0.330228	0.219	0.057	1.58556e-292	KC	EBPL
1.34134e-296	-1.3448	0.006	0.169	4.34674e-292	KC	SAMSN1
1.43178e-296	0.375675	0.193	0.044	4.63983e-292	KC	CLIP4
1.58484e-296	-0.8747	0.006	0.168	5.13584e-292	KC	ITGA1
1.65427e-296	0.877891	0.332	0.13	5.36084e-292	KC	HES1
1.88468e-296	0.477078	0.271	0.089	6.1075e-292	KC	MRPL27
2.77203e-296	0.430711	0.187	0.042	8.98304e-292	KC	CROT
4.13547e-296	0.453934	0.723	0.446	1.34014e-291	KC	RPL28
1.04251e-295	0.478379	0.215	0.056	3.37836e-291	KC	ARHGAP32
1.4702e-295	-2.0988	0.023	0.197	4.76433e-291	KC	CD83
1.52147e-295	0.414419	0.259	0.079	4.93048e-291	KC	STARD10
3.27146e-295	0.359884	0.122	0.012	1.06015e-290	KC	SLC28A3
3.70575e-295	-0.975688	0.007	0.17	1.20088e-290	KC	GNG2
6.77559e-295	0.610151	0.258	0.084	2.1957e-290	KC	ALDH7A1
1.50998e-294	0.368537	0.35	0.127	4.89325e-290	KC	FLNB
2.58032e-294	0.419309	0.197	0.047	8.36178e-290	KC	MSRB1
1.83521e-293	-0.839292	0.019	0.193	5.94718e-289	KC	LHFPL2
3.3177e-293	-2.1696	0.007	0.168	1.07513e-288	KC	IL6
1.1156e-292	-0.810354	0.011	0.177	3.61523e-288	KC	LPAR1
1.92439e-292	0.431543	0.245	0.073	6.23618e-288	KC	IDE
5.74153e-292	-1.03961	0.006	0.166	1.8606e-287	KC	CD53
7.77503e-292	-0.935673	0.024	0.199	2.51958e-287	KC	CREB3L2
2.07789e-291	0.576033	0.723	0.475	6.7336e-287	KC	CAST
2.33949e-291	0.600452	0.327	0.124	7.58137e-287	KC	FDPS
2.38011e-291	0.578033	0.72	0.499	7.71297e-287	KC	ITM2B
3.25666e-291	-0.73815	0.014	0.182	1.05535e-286	KC	PLOD3
2.02231e-290	0.526378	0.187	0.042	6.55351e-286	KC	OAS1
3.49176e-290	-0.623176	0.007	0.167	1.13154e-285	KC	GLIPR2
4.14665e-290	-1.40987	0.057	0.244	1.34376e-285	KC	ITM2A
4.22005e-290	0.599101	0.488	0.248	1.36755e-285	KC	TCEB2
6.57048e-290	-0.687226	0.003	0.16	2.12923e-285	KC	NFATC4
1.57191e-289	-1.21797	0.011	0.174	5.09395e-285	KC	CPE
2.23874e-289	-0.822695	0.011	0.176	7.25486e-285	KC	CHST11
2.79696e-289	0.639069	0.577	0.315	9.06381e-285	KC	EGR1
2.82685e-289	-1.44319	0.005	0.163	9.1607e-285	KC	MCTP1
2.41071e-288	-1.03877	0.011	0.175	7.81214e-284	KC	NR2F2
7.28933e-288	0.556038	0.37	0.159	2.36218e-283	KC	MRPL51
1.71765e-287	-0.976617	0.019	0.188	5.56621e-283	KC	COLEC12
4.64437e-287	-0.661711	0.01	0.171	1.50505e-282	KC	GOLM1
5.06304e-287	0.38962	0.18	0.039	1.64073e-282	KC	TMEM30B
5.7952e-287	-0.71414	0.007	0.167	1.87799e-282	KC	SLC16A3
6.32721e-287	-0.946341	0.011	0.175	2.05039e-282	KC	MSX1
7.93717e-287	-0.79686	0.021	0.193	2.57212e-282	KC	DENND5A
4.23059e-286	0.338042	0.161	0.03	1.37097e-281	KC	TST
8.20433e-286	0.292115	0.127	0.015	2.6587e-281	KC	AC025335.1
2.85273e-285	0.661713	0.175	0.038	9.24455e-281	KC	HERC6
3.69676e-285	-1.26039	0.206	0.403	1.19797e-280	KC	PTTG1IP
9.44108e-285	-1.30199	0.033	0.207	3.05948e-280	KC	LOX
1.6615e-284	1.15825	0.127	0.016	5.38426e-280	KC	APOBEC3A
2.41863e-283	0.343606	0.178	0.039	7.83781e-279	KC	DOK4
5.93902e-283	0.462338	0.367	0.155	1.9246e-278	KC	COX5A
6.52159e-283	0.653966	0.239	0.071	2.11339e-278	KC	ADRB2
7.85042e-283	0.268464	0.165	0.032	2.54401e-278	KC	SMPD2
8.03948e-283	0.310817	0.151	0.026	2.60527e-278	KC	FAM212A
1.05789e-282	0.407329	0.196	0.047	3.42818e-278	KC	METTL8
1.3037e-282	0.513446	0.559	0.297	4.22478e-278	KC	PRPF40A
2.59216e-282	0.552198	0.43	0.198	8.40015e-278	KC	NAA15
3.19026e-282	-1.40067	0.004	0.157	1.03384e-277	KC	PTGDS
7.34118e-282	-1.15519	0.026	0.199	2.37898e-277	KC	TNS1
1.17046e-281	0.545488	0.388	0.174	3.793e-277	KC	NDUFB7
3.33191e-281	0.423159	0.191	0.047	1.07974e-276	KC	ME1
7.77644e-281	0.524228	0.359	0.152	2.52003e-276	KC	ECHS1
9.19644e-281	-1.61614	0.054	0.236	2.9802e-276	KC	PAG1
9.63245e-281	0.394022	0.107	0.008	3.12149e-276	KC	ALOX15B
9.81818e-281	0.322194	0.232	0.064	3.18168e-276	KC	LSR
1.44697e-280	-1.37805	0.236	0.439	4.68907e-276	KC	FLNA
4.69127e-280	0.44784	0.307	0.115	1.52025e-275	KC	SLIRP
5.01872e-280	-1.16233	0.004	0.157	1.62637e-275	KC	VCAM1
5.55193e-280	-1.1384	0.253	0.482	1.79916e-275	KC	MT-ND4
5.79056e-280	0.435965	0.325	0.126	1.87649e-275	KC	CLPX
7.29623e-280	-0.572335	0.005	0.159	2.36442e-275	KC	MAGI2-AS3
8.76372e-280	-1.13449	0.013	0.175	2.83997e-275	KC	SERPINB9
1.42723e-279	-0.716001	0.008	0.164	4.62509e-275	KC	LINC00152
1.57198e-279	0.562069	0.496	0.254	5.09415e-275	KC	EIF3L
1.81824e-279	0.38816	0.285	0.1	5.89219e-275	KC	CHCHD1
4.0417e-279	-0.945731	0.006	0.161	1.30975e-274	KC	ENTPD1
4.16763e-279	0.517822	0.402	0.182	1.35056e-274	KC	SSBP1
5.07359e-279	0.531814	0.337	0.137	1.64415e-274	KC	ALDH9A1
9.27839e-279	-0.717968	0.019	0.184	3.00676e-274	KC	RASSF8
1.10549e-278	0.509668	0.421	0.195	3.58245e-274	KC	POLR1D
1.25911e-278	0.512911	0.485	0.245	4.08027e-274	KC	RPL18A
1.63632e-278	0.467486	0.276	0.096	5.30265e-274	KC	OSBPL2
2.17133e-278	-0.782048	0.006	0.16	7.03642e-274	KC	CD248
3.1662e-278	0.568862	0.441	0.217	1.02604e-273	KC	GLO1
3.6919e-278	-1.04644	0.033	0.206	1.1964e-273	KC	SYTL2
3.90465e-278	-0.879725	0.019	0.184	1.26534e-273	KC	PITPNC1
4.33779e-278	0.477812	0.269	0.091	1.4057e-273	KC	EPN2
6.21577e-278	-0.752161	0.004	0.155	2.01428e-273	KC	LDB2
9.26524e-278	-0.810348	0.009	0.167	3.00249e-273	KC	LMCD1
1.14719e-277	-0.826713	0.007	0.162	3.7176e-273	KC	ARHGEF6
1.72328e-277	-1.05023	0.021	0.189	5.58445e-273	KC	LBH
2.44134e-277	-0.88787	0.008	0.164	7.91139e-273	KC	KIAA1462
3.56461e-277	0.473561	0.364	0.152	1.15515e-272	KC	EBNA1BP2
4.8541e-277	0.754354	0.338	0.143	1.57302e-272	KC	TKT
2.07101e-276	0.372062	0.144	0.023	6.71133e-272	KC	NDRG4
3.09216e-276	0.267384	0.137	0.021	1.00204e-271	KC	EPHX2
4.17413e-276	-1.03628	0.028	0.197	1.35267e-271	KC	GLIPR1
1.25749e-275	0.544155	0.445	0.217	4.07504e-271	KC	RPS7
1.89307e-275	-1.0111	0.08	0.274	6.13468e-271	KC	MAN1A1
2.35463e-275	-1.01965	0.163	0.374	7.63041e-271	KC	GPX1
5.94231e-275	0.46274	0.326	0.13	1.92567e-270	KC	TMEM147
7.27118e-275	-1.50278	0.01	0.165	2.3563e-270	KC	FYB
9.07713e-275	-0.890104	0.013	0.172	2.94153e-270	KC	KANK2
9.35058e-275	0.439654	0.365	0.152	3.03015e-270	KC	CEBPG
1.13218e-274	0.52612	0.442	0.211	3.66895e-270	KC	PSMD2
4.07646e-274	0.537211	0.363	0.158	1.32102e-269	KC	C1QBP
1.12282e-273	0.5538	0.16	0.031	3.6386e-269	KC	CTD-2319I12.1
8.64706e-273	-0.934214	0.016	0.176	2.80217e-268	KC	VASN
1.06382e-272	0.419001	0.253	0.082	3.44742e-268	KC	LANCL1
1.66716e-272	0.398923	0.163	0.033	5.4026e-268	KC	ANO1
2.53176e-272	0.461144	0.313	0.118	8.20444e-268	KC	PITPNA
4.02902e-272	0.495507	0.42	0.185	1.30564e-267	KC	SSFA2
5.71941e-272	0.330563	0.162	0.033	1.85343e-267	KC	RAB40C
9.85311e-272	-2.28043	0.007	0.159	3.193e-267	KC	HLA-DQA1
1.41521e-271	-1.02873	0.114	0.314	4.58612e-267	KC	CRTAP
2.15712e-271	-0.842695	0.039	0.213	6.99037e-267	KC	FXYD5
3.66631e-271	-1.18624	0.003	0.15	1.18811e-266	KC	EMCN
7.42649e-271	0.380206	0.298	0.11	2.40663e-266	KC	GTF2F2
1.15094e-270	-0.702698	0.005	0.155	3.72973e-266	KC	CHN1
2.0779e-270	0.336336	0.153	0.029	6.73363e-266	KC	LINC00511
3.48419e-270	0.575416	0.191	0.05	1.12909e-265	KC	BBC3
2.77872e-269	-0.92649	0.003	0.149	9.00471e-265	KC	FAP
3.55064e-269	0.530476	0.421	0.198	1.15062e-264	KC	PSMC3
8.73557e-269	-0.98164	0.048	0.224	2.83085e-264	KC	TMEM173
9.47433e-269	-0.859919	0.004	0.152	3.07025e-264	KC	GGT5
9.98977e-269	-0.764796	0.049	0.227	3.23728e-264	KC	VAMP5
1.45408e-268	-1.02721	0.239	0.422	4.71208e-264	KC	TRAM1
1.798e-268	-0.736245	0.049	0.229	5.82659e-264	KC	CSGALNACT2
5.72163e-268	-0.940943	0.012	0.167	1.85415e-263	KC	SOD3
7.35299e-268	0.338302	0.307	0.114	2.38281e-263	KC	C20orf24
8.8271e-268	0.701817	0.364	0.16	2.86051e-263	KC	IDI1
8.83042e-268	-1.7458	0.118	0.3	2.86159e-263	KC	ARHGDIB
1.0424e-267	-0.748912	0.01	0.163	3.37801e-263	KC	EMP3
6.06518e-267	-1.70693	0.004	0.151	1.96548e-262	KC	FLT1
6.43623e-267	0.463726	0.179	0.042	2.08573e-262	KC	FASN
8.16465e-267	0.409418	0.239	0.075	2.64584e-262	KC	TCEA3
8.24902e-267	-1.06879	0.056	0.24	2.67318e-262	KC	CYBRD1
8.28811e-267	-1.15889	0.004	0.15	2.68584e-262	KC	CSF2RB
1.76798e-266	0.34555	0.195	0.049	5.7293e-262	KC	ULK3
2.4251e-266	0.572773	0.333	0.139	7.85879e-262	KC	AHCY
2.49019e-266	-1.04067	0.121	0.32	8.06971e-262	KC	ANXA11
2.59889e-266	-1.06246	0.005	0.152	8.42196e-262	KC	ANK2
2.65794e-266	0.585474	0.354	0.151	8.61331e-262	KC	CCDC6
3.26378e-266	0.505896	0.387	0.171	1.05766e-261	KC	CHMP1B
3.37691e-266	0.360922	0.223	0.065	1.09432e-261	KC	C12orf29
4.10051e-266	-1.62603	0.051	0.226	1.32881e-261	KC	FAM129A
4.48067e-266	0.330258	0.213	0.059	1.45201e-261	KC	SMAGP
6.38828e-266	0.475574	0.3	0.111	2.07019e-261	KC	SGMS1
8.74778e-266	0.48479	0.386	0.176	2.8348e-261	KC	PRELID1
1.38354e-265	-0.647279	0.011	0.165	4.4835e-261	KC	C16orf45
1.79761e-265	0.415903	0.237	0.074	5.82533e-261	KC	APEH
2.13976e-265	0.338448	0.194	0.049	6.93411e-261	KC	AK4
2.89619e-265	0.406045	0.307	0.119	9.38538e-261	KC	DNPH1
7.62328e-265	0.528048	0.343	0.143	2.4704e-260	KC	MRPS21
1.66651e-264	-0.716707	0.008	0.157	5.40049e-260	KC	AXL
1.95521e-264	0.447777	0.284	0.103	6.33605e-260	KC	HSDL2
2.46176e-264	0.464452	0.358	0.153	7.97757e-260	KC	AK2
5.42462e-264	0.385219	0.894	0.73	1.7579e-259	KC	RPL30
5.64463e-264	0.446797	0.446	0.21	1.8292e-259	KC	PTBP3
6.14124e-264	-2.47902	0.006	0.152	1.99013e-259	KC	C3
6.71771e-264	-0.733281	0.002	0.146	2.17694e-259	KC	LOXL2
8.87694e-264	0.373556	0.277	0.093	2.87666e-259	KC	MFSD6
1.03388e-263	0.517074	0.182	0.044	3.35039e-259	KC	ANGPTL4
1.27688e-263	-0.687163	0.039	0.212	4.13787e-259	KC	C12orf23
1.42092e-263	0.499542	0.377	0.168	4.60464e-259	KC	BCAP31
2.39968e-263	-2.2785	0.023	0.182	7.77639e-259	KC	HLA-DQB1
3.79459e-263	-0.939857	0.002	0.144	1.22968e-258	KC	LRRC15
6.47294e-263	-1.25658	0.093	0.28	2.09762e-258	KC	GNA13
7.32919e-263	0.494807	0.346	0.144	2.3751e-258	KC	TXN2
9.85638e-263	0.269502	0.134	0.021	3.19406e-258	KC	PXMP4
1.01798e-262	-1.10903	0.004	0.149	3.29887e-258	KC	ELTD1
1.37731e-262	-1.20283	0.051	0.225	4.4633e-258	KC	GNS
1.71262e-262	-1.13506	0.122	0.317	5.54991e-258	KC	CLIC4
4.51685e-262	-1.15492	0.022	0.182	1.46373e-257	KC	MDK
1.29814e-260	-0.785093	0.004	0.148	4.20675e-256	KC	CERCAM
1.90391e-260	0.309202	0.413	0.181	6.16982e-256	KC	PLS3
2.45149e-260	0.351081	0.151	0.03	7.9443e-256	KC	TTLL12
3.29642e-260	-1.47641	0.12	0.315	1.06824e-255	KC	PIK3R1
3.39042e-260	0.34225	0.23	0.071	1.0987e-255	KC	ZC2HC1A
6.02546e-260	-1.22611	0.086	0.271	1.95261e-255	KC	ZBTB38
6.20934e-260	0.564854	0.464	0.236	2.0122e-255	KC	PRDX5
7.33741e-260	0.360857	0.22	0.065	2.37776e-255	KC	ATL2
1.45363e-259	0.463135	0.725	0.468	4.71064e-255	KC	RPS27A
1.64875e-259	0.562761	0.323	0.131	5.34295e-255	KC	RCOR1
1.72803e-259	-1.05358	0.005	0.149	5.59987e-255	KC	ECSCR
2.51038e-259	0.355201	0.13	0.02	8.13513e-255	KC	FLRT3
5.43546e-259	0.494692	0.258	0.089	1.76141e-254	KC	CPEB2
8.40405e-259	0.389894	0.209	0.06	2.72342e-254	KC	PLEKHH3
9.5687e-259	-0.907766	0.04	0.208	3.10083e-254	KC	SPHK1
1.19232e-258	-0.990453	0.043	0.212	3.86382e-254	KC	KLF2
1.22024e-258	0.524377	0.135	0.022	3.95431e-254	KC	CHI3L2
1.48849e-258	0.317105	0.195	0.052	4.8236e-254	KC	WIBG
2.06354e-258	-0.67613	0.018	0.173	6.68709e-254	KC	RASA3
2.47227e-258	0.724874	0.218	0.067	8.01164e-254	KC	SCD
4.57935e-258	-0.867204	0.009	0.155	1.48398e-253	KC	HCLS1
7.04075e-258	0.301834	0.191	0.05	2.28162e-253	KC	CDK7
8.26029e-258	0.347216	0.236	0.075	2.67683e-253	KC	EXOSC4
8.56639e-258	-0.817706	0.005	0.148	2.77602e-253	KC	PREX2
1.19681e-257	-1.13768	0.018	0.172	3.87839e-253	KC	LIFR
1.69378e-257	-1.07296	0.037	0.204	5.48887e-253	KC	LTBP1
4.9564e-257	-1.13277	0.056	0.23	1.60617e-252	KC	TGFBR3
7.05011e-257	0.323615	0.47	0.23	2.28466e-252	KC	CTSD
9.32827e-257	0.388319	0.343	0.141	3.02292e-252	KC	VPS4B
1.65604e-256	0.462295	0.311	0.123	5.36656e-252	KC	MFN2
1.67855e-256	-2.28603	0.131	0.31	5.43952e-252	KC	C1R
2.19435e-256	0.462905	0.396	0.183	7.111e-252	KC	PSMB5
3.21626e-256	-0.621953	0.032	0.196	1.04226e-251	KC	CTSO
3.8106e-256	0.563871	0.338	0.142	1.23486e-251	KC	TOR1AIP2
5.67066e-256	0.448475	0.259	0.089	1.83763e-251	KC	FAM102A
2.54502e-255	-0.708794	0.016	0.168	8.24738e-251	KC	LEPRE1
2.79324e-255	-0.926011	0.093	0.285	9.05179e-251	KC	ARPC1B
4.66751e-255	0.441457	0.233	0.072	1.51255e-250	KC	KIF21A
5.77056e-255	-0.730593	0.031	0.196	1.87001e-250	KC	TRAK2
7.53005e-255	0.309276	0.142	0.026	2.44019e-250	KC	KIFC2
2.08268e-254	-1.0588	0.04	0.206	6.74913e-250	KC	STAT5A
2.63719e-253	-0.859129	0.034	0.197	8.54608e-249	KC	TBC1D1
1.71321e-252	0.422398	0.226	0.069	5.55181e-248	KC	DIP2B
3.3538e-252	-1.05277	0.099	0.284	1.08683e-247	KC	PHACTR2
3.58217e-252	0.313806	0.258	0.089	1.16084e-247	KC	TWF1
3.72376e-252	-2.27572	0.004	0.143	1.20672e-247	KC	DARC
3.93341e-252	-1.68247	0.012	0.158	1.27466e-247	KC	RRAD
7.49499e-252	-0.657348	0.003	0.141	2.42883e-247	KC	ADAM33
1.99647e-251	-1.25257	0.024	0.179	6.46976e-247	KC	IQGAP2
5.83019e-251	0.423089	0.257	0.084	1.88933e-246	KC	TIAM1
1.27768e-250	0.485922	0.313	0.127	4.14045e-246	KC	PPP4R1
1.77747e-250	0.29846	0.148	0.029	5.76006e-246	KC	MAOA
2.64818e-250	-0.792916	0.047	0.215	8.58171e-246	KC	PKIG
3.59014e-250	0.397549	0.32	0.127	1.16342e-245	KC	IMP3
6.24788e-250	0.512025	0.296	0.118	2.02469e-245	KC	SH3GL1
7.67946e-250	-0.613968	0.004	0.143	2.48861e-245	KC	NT5E
9.04188e-250	0.47891	0.449	0.23	2.93011e-245	KC	SF3B5
1.99139e-249	0.578618	0.473	0.246	6.45329e-245	KC	PTP4A1
2.03653e-249	-1.09781	0.007	0.148	6.59958e-245	KC	CYTIP
2.29397e-249	-2.01427	0.013	0.159	7.43383e-245	KC	TRBC2
2.65444e-249	-0.772996	0.023	0.178	8.60197e-245	KC	SAMD4A
4.12096e-249	0.511491	0.377	0.172	1.33544e-244	KC	NDUFV1
5.6988e-249	-0.884952	0.044	0.213	1.84675e-244	KC	RAPGEF1
7.33227e-249	-1.23226	0.005	0.143	2.3761e-244	KC	GREM1
1.05307e-248	-0.713708	0.017	0.167	3.41259e-244	KC	PTPRG
1.49469e-248	0.453474	0.34	0.147	4.84368e-244	KC	CNIH4
2.10088e-248	0.482783	0.371	0.166	6.80813e-244	KC	PPP2R2A
4.27884e-248	-0.499421	0.006	0.145	1.3866e-243	KC	COX7A1
6.44553e-248	-0.714465	0.003	0.139	2.08874e-243	KC	OLFML2B
8.12861e-248	0.516803	0.453	0.235	2.63416e-243	KC	NEDD8
8.76234e-248	-1.43116	0.009	0.151	2.83952e-243	KC	CD69
6.23046e-247	0.428926	0.564	0.316	2.01904e-242	KC	PEBP1
6.32993e-247	0.493034	0.41	0.199	2.05128e-242	KC	PSMB3
6.45086e-247	0.332227	0.152	0.032	2.09047e-242	KC	NOL3
6.87539e-247	0.589952	0.402	0.193	2.22804e-242	KC	ARHGAP5
7.78385e-247	0.436489	0.369	0.168	2.52243e-242	KC	MDH1
7.7851e-247	0.461227	0.362	0.164	2.52284e-242	KC	RAB18
9.23995e-247	-0.49605	0.002	0.136	2.9943e-242	KC	GLT8D2
9.24102e-247	-0.556855	0.018	0.167	2.99465e-242	KC	CD302
1.29063e-246	-1.42709	0.067	0.24	4.18242e-242	KC	TSPYL2
1.51006e-246	0.401916	0.258	0.09	4.89349e-242	KC	NUDT5
2.19915e-246	-1.13631	0.008	0.149	7.12655e-242	KC	ITGB2
2.27391e-246	-0.868938	0.003	0.138	7.36882e-242	KC	S1PR1
2.3832e-246	0.477999	0.346	0.151	7.723e-242	KC	FAM210B
2.99588e-246	-0.74452	0.017	0.167	9.70844e-242	KC	ZBTB20
3.68619e-246	-0.86517	0.005	0.143	1.19455e-241	KC	PTPRM
1.09867e-245	0.3118	0.211	0.062	3.56037e-241	KC	KIAA1468
1.24798e-245	0.377602	0.182	0.047	4.04421e-241	KC	ABHD5
1.38572e-245	-0.505984	0.003	0.139	4.49057e-241	KC	CNRIP1
2.16703e-245	0.483906	0.415	0.207	7.02248e-241	KC	ATP5C1
4.16015e-245	-0.75368	0.006	0.143	1.34814e-240	KC	FLI1
1.09748e-244	-0.619192	0.006	0.144	3.55651e-240	KC	CLMP
1.40684e-244	0.52988	0.32	0.136	4.55901e-240	KC	NDUFS7
2.02302e-244	-1.92228	0.009	0.149	6.5558e-240	KC	G0S2
2.2739e-244	0.379492	0.325	0.135	7.3688e-240	KC	NAA20
3.88026e-244	0.322835	0.14	0.027	1.25744e-239	KC	PACSIN3
4.65184e-244	-1.0682	0.011	0.152	1.50748e-239	KC	AKNA
5.30674e-244	-0.56298	0.006	0.145	1.7197e-239	KC	GYPC
6.70323e-244	-1.22248	0.049	0.218	2.17225e-239	KC	PLAUR
8.48207e-244	-0.966147	0.007	0.144	2.7487e-239	KC	GIMAP7
9.44402e-244	0.56396	0.454	0.237	3.06043e-239	KC	PHB2
1.18924e-243	-1.52422	0.006	0.143	3.85386e-239	KC	TYROBP
1.63258e-243	0.310878	0.214	0.065	5.29053e-239	KC	NIT2
2.11806e-243	-1.19433	0.095	0.273	6.8638e-239	KC	PTGER4
7.06108e-243	0.442142	0.409	0.195	2.28821e-238	KC	ATP5F1
9.37327e-243	1.39181	0.333	0.154	3.0375e-238	KC	ERRFI1
1.20556e-242	0.476247	0.589	0.337	3.90673e-238	KC	RPS15A
1.22329e-242	-0.710198	0.002	0.135	3.96418e-238	KC	TMEM119
1.25859e-242	-0.970136	0.088	0.27	4.07858e-238	KC	CCDC50
1.57518e-242	0.403438	0.2	0.056	5.10453e-238	KC	KYNU
2.48608e-242	0.330941	0.202	0.059	8.05638e-238	KC	SYNGR1
2.5837e-242	0.424489	0.256	0.093	8.37274e-238	KC	C11orf83
2.64071e-242	-0.663865	0.046	0.211	8.55748e-238	KC	RCN1
3.6352e-242	0.291581	0.24	0.077	1.17802e-237	KC	TC2N
4.01106e-242	0.31303	0.282	0.105	1.29983e-237	KC	BLOC1S2
4.03946e-242	0.410351	0.287	0.111	1.30903e-237	KC	STRA13
4.2144e-242	0.464097	0.456	0.231	1.36572e-237	KC	EIF3D
4.95549e-242	0.354807	0.183	0.049	1.60588e-237	KC	MGME1
5.36162e-242	-0.882058	0.056	0.225	1.73749e-237	KC	RILPL2
9.38571e-242	0.529612	0.484	0.259	3.04153e-237	KC	NDUFA4
2.01238e-241	-0.917433	0.004	0.139	6.52133e-237	KC	HAS2
3.0122e-241	0.687303	0.413	0.207	9.76134e-237	KC	RORA
3.34094e-241	0.399626	0.157	0.036	1.08267e-236	KC	CENPP
4.54388e-241	-1.01524	0.13	0.313	1.47249e-236	KC	TGOLN2
1.18543e-240	0.361631	0.113	0.016	3.84152e-236	KC	C3orf52
1.29364e-240	-0.606745	0.02	0.169	4.19218e-236	KC	DRAM1
6.99599e-240	0.444038	0.326	0.14	2.26712e-235	KC	MRPS15
7.13774e-240	-1.1443	0.005	0.14	2.31306e-235	KC	CST7
8.31049e-240	-1.72619	0.005	0.138	2.6931e-235	KC	PLVAP
8.87204e-240	-1.60851	0.017	0.164	2.87507e-235	KC	INHBA
1.73515e-239	0.569472	0.219	0.07	5.62291e-235	KC	AVPI1
2.43502e-239	0.409008	0.266	0.098	7.89094e-235	KC	MEGF9
4.56476e-239	-1.64098	0.005	0.138	1.47926e-234	KC	MEDAG
8.86895e-239	0.346329	0.219	0.07	2.87407e-234	KC	ABCD3
8.89559e-239	0.453851	0.343	0.154	2.8827e-234	KC	STOML2
1.11628e-238	0.352266	0.25	0.088	3.61741e-234	KC	METAP1
1.94168e-238	0.493748	0.464	0.242	6.29221e-234	KC	ATP5L
3.512e-238	0.432321	0.427	0.215	1.1381e-233	KC	RPSA
4.26135e-238	-1.04974	0.128	0.31	1.38093e-233	KC	CAPN2
4.30706e-238	0.405287	0.213	0.067	1.39575e-233	KC	BLCAP
5.46846e-238	0.454207	0.329	0.141	1.77211e-233	KC	RAD50
1.37845e-237	-0.853577	0.007	0.142	4.46701e-233	KC	CD4
1.65173e-237	0.333894	0.202	0.06	5.35259e-233	KC	KCTD15
1.88356e-237	-3.54318	0.006	0.14	6.10385e-233	KC	SELE
2.19808e-237	-1.29017	0.058	0.225	7.12309e-233	KC	UPP1
4.77913e-237	0.330439	0.116	0.017	1.54873e-232	KC	CACNB4
8.19133e-237	0.765198	0.386	0.195	2.65448e-232	KC	MAP7D1
9.06296e-237	-0.73261	0.01	0.147	2.93694e-232	KC	FADS1
1.13685e-236	0.362953	0.214	0.067	3.68408e-232	KC	MRPL4
2.29839e-236	-1.77505	0.01	0.147	7.44816e-232	KC	SPOCK2
3.91408e-236	0.380438	0.314	0.133	1.2684e-231	KC	THOC7
4.14848e-236	-1.40113	0.098	0.27	1.34436e-231	KC	SMAP2
6.35826e-236	0.380997	0.253	0.092	2.06046e-231	KC	MTCH2
6.97097e-236	0.426968	0.467	0.242	2.25901e-231	KC	RPL23A
1.96741e-235	0.448442	0.289	0.113	6.37558e-231	KC	DUS1L
2.51866e-235	0.398631	0.246	0.087	8.16196e-231	KC	MRPL37
3.22049e-235	0.399232	0.331	0.142	1.04363e-230	KC	MRPL20
5.11504e-235	-1.20728	0.817	0.821	1.65758e-230	KC	HSP90AA1
1.17226e-234	0.433889	0.465	0.241	3.79884e-230	KC	PRDX6
2.14756e-234	-0.974141	0.007	0.14	6.95938e-230	KC	IKZF1
3.11706e-234	0.377423	0.192	0.055	1.01011e-229	KC	FAHD1
4.53983e-234	-0.640006	0.042	0.201	1.47118e-229	KC	P4HA1
5.63917e-234	0.484838	0.475	0.243	1.82743e-229	KC	MYCBP2
6.52363e-234	-0.6977	0.014	0.154	2.11405e-229	KC	CSGALNACT1
6.90139e-234	0.412944	0.19	0.054	2.23647e-229	KC	PLEKHG3
1.60345e-233	0.457772	0.423	0.214	5.19614e-229	KC	NDUFA13
1.67406e-233	0.529654	0.36	0.164	5.42495e-229	KC	ITPRIP
1.70891e-233	-0.860119	0.009	0.145	5.53788e-229	KC	HMCN1
3.40384e-233	-1.32023	0.007	0.14	1.10305e-228	KC	SDPR
3.53157e-233	1.1989	0.161	0.041	1.14444e-228	KC	LAMB3
3.62352e-233	0.479948	0.425	0.213	1.17424e-228	KC	LAMP1
4.38462e-233	-0.754155	0.013	0.152	1.42088e-228	KC	VGLL3
5.13656e-233	-0.830875	0.004	0.134	1.66455e-228	KC	FGD5
5.9683e-233	0.419768	0.409	0.2	1.93409e-228	KC	GNAI3
6.48636e-233	0.659797	0.654	0.435	2.10197e-228	KC	ZFP36L1
9.83229e-233	0.392472	0.267	0.099	3.18625e-228	KC	NOP16
1.2446e-232	-1.17807	0.262	0.451	4.03324e-228	KC	MT-ND2
1.2609e-232	-0.949109	0.004	0.135	4.08606e-228	KC	PRELP
1.52369e-232	-0.776094	0.004	0.134	4.93768e-228	KC	ADAMTS5
1.59421e-232	-1.29181	0.007	0.14	5.16621e-228	KC	APOLD1
4.81793e-232	0.404311	0.292	0.117	1.5613e-227	KC	ADIPOR1
5.6381e-232	0.33076	0.178	0.047	1.82708e-227	KC	TMEM19
7.27449e-232	0.38548	0.16	0.039	2.35737e-227	KC	STARD5
2.56208e-231	-0.586239	0.019	0.161	8.30267e-227	KC	HSD17B11
3.44433e-231	-1.09419	0.023	0.167	1.11617e-226	KC	HLA-DMA
9.67877e-231	0.549474	0.402	0.2	3.1365e-226	KC	SSRP1
4.16484e-230	0.543515	0.335	0.153	1.34966e-225	KC	ARL5A
8.28528e-230	0.366551	0.213	0.069	2.68493e-225	KC	EFS
8.48959e-230	0.58491	0.317	0.139	2.75114e-225	KC	FEM1B
1.96022e-229	0.373327	0.216	0.071	6.35227e-225	KC	EXOSC7
4.61569e-229	-0.681103	0.01	0.144	1.49576e-224	KC	MIR4435-1HG
5.29217e-229	-1.33107	0.014	0.152	1.71498e-224	KC	ADAMTS4
6.50446e-229	0.288579	0.189	0.054	2.10784e-224	KC	ZMYND19
6.94693e-229	0.378141	0.273	0.106	2.25122e-224	KC	MRPS26
1.06154e-228	-0.808235	0.004	0.133	3.44002e-224	KC	ZNF385D
1.1246e-228	0.321626	0.26	0.097	3.64439e-224	KC	NDUFB3
1.15589e-228	-1.35264	0.072	0.235	3.74577e-224	KC	ZC3HAV1
1.40488e-228	-0.91827	0.177	0.36	4.55267e-224	KC	RAP1A
1.70077e-228	0.414706	0.29	0.118	5.5115e-224	KC	MRP63
6.83982e-228	-0.483501	0.008	0.14	2.21651e-223	KC	GPX8
2.1095e-227	0.471097	0.472	0.252	6.83603e-223	KC	UBL5
2.92404e-227	0.38027	0.271	0.103	9.47564e-223	KC	MRPL52
3.12758e-227	0.452585	0.412	0.205	1.01352e-222	KC	DDX1
3.19951e-227	-0.891862	0.013	0.149	1.03683e-222	KC	ABI3BP
4.50635e-227	-0.814393	0.005	0.133	1.46033e-222	KC	LCP2
5.56483e-227	-1.05952	0.058	0.223	1.80334e-222	KC	SYNE1
5.92011e-227	-0.681698	0.003	0.129	1.91847e-222	KC	F10
8.82345e-227	-1.00613	0.054	0.212	2.85933e-222	KC	STAT5B
1.21337e-226	-0.803712	0.091	0.264	3.93204e-222	KC	ARFGAP3
1.66551e-226	-1.03211	0.172	0.353	5.39724e-222	KC	CAPNS1
1.7263e-226	0.339995	0.269	0.102	5.59424e-222	KC	MRPS12
2.14543e-226	0.447598	0.462	0.243	6.95247e-222	KC	SRP72
2.73399e-226	-0.854861	0.034	0.183	8.85978e-222	KC	RGS3
3.42933e-226	0.410138	0.274	0.107	1.11131e-221	KC	NDUFS8
4.94613e-226	-0.734447	0.047	0.204	1.60284e-221	KC	LATS2
6.01889e-226	0.39046	0.255	0.092	1.95048e-221	KC	NDRG2
6.05951e-226	-1.41026	0.105	0.276	1.96365e-221	KC	SMCHD1
8.34319e-226	-1.03098	0.295	0.488	2.70369e-221	KC	MT-CYB
8.7105e-226	0.378508	0.335	0.149	2.82272e-221	KC	SSNA1
1.01149e-225	0.498735	0.474	0.262	3.27784e-221	KC	MZT2B
1.13962e-225	0.362774	0.319	0.136	3.69305e-221	KC	PSMD6
1.57289e-225	0.647736	0.284	0.116	5.09712e-221	KC	ID1
1.80306e-225	0.383663	0.296	0.119	5.843e-221	KC	PSMD11
1.88e-225	-0.684084	0.06	0.225	6.09232e-221	KC	ANKRD10
1.13584e-224	0.471514	0.514	0.284	3.6808e-220	KC	ETF1
3.45009e-224	0.266839	0.165	0.041	1.11803e-219	KC	HIBCH
3.78133e-224	-0.897756	0.032	0.179	1.22538e-219	KC	SEPT6
3.83264e-224	-0.617726	0.013	0.147	1.242e-219	KC	CEP85L
6.6966e-224	-0.730112	0.025	0.168	2.1701e-219	KC	ARRDC2
6.94985e-224	-0.662614	0.003	0.127	2.25217e-219	KC	NEGR1
8.09508e-224	-1.13965	0.088	0.254	2.62329e-219	KC	DNAJB4
9.37079e-224	0.263338	0.196	0.059	3.0367e-219	KC	COA6
1.42347e-223	0.347825	0.213	0.069	4.6129e-219	KC	ATP10D
3.52559e-223	0.372355	0.262	0.098	1.1425e-218	KC	OTUB1
5.04931e-223	-0.737375	0.019	0.158	1.63628e-218	KC	CBLB
6.3256e-223	0.279758	0.191	0.056	2.04987e-218	KC	C14orf1
1.04543e-222	0.336711	0.28	0.11	3.38783e-218	KC	HN1
1.36261e-222	0.330014	0.25	0.092	4.41566e-218	KC	CMAS
3.51592e-222	-0.628832	0.026	0.171	1.13937e-217	KC	RNF130
4.0352e-222	0.395398	0.281	0.114	1.30765e-217	KC	PAICS
5.118e-222	-0.780152	0.004	0.129	1.65854e-217	KC	ESAM
6.19559e-222	-0.666823	0.008	0.136	2.00774e-217	KC	CPXM2
9.79009e-222	-0.929243	0.063	0.222	3.17258e-217	KC	PPAP2A
9.92045e-222	0.492792	0.667	0.438	3.21482e-217	KC	SLC25A3
1.22462e-221	0.395569	0.302	0.126	3.96851e-217	KC	NAPA
1.57096e-221	0.499804	0.616	0.379	5.09085e-217	KC	ZFAS1
6.39135e-221	-0.720333	0.028	0.172	2.07118e-216	KC	PLEKHO2
3.49313e-220	0.331467	0.28	0.111	1.13199e-215	KC	POLR2I
7.18471e-220	-0.58716	0.014	0.147	2.32828e-215	KC	TRAM2
7.5408e-220	0.369094	0.444	0.225	2.44367e-215	KC	ARL8B
1.48917e-219	0.349163	0.317	0.137	4.82581e-215	KC	MRPS35
1.79314e-219	0.344992	0.167	0.045	5.81085e-215	KC	PDK1
2.59679e-219	-0.864903	0.006	0.131	8.41515e-215	KC	EDNRB
4.0491e-219	0.477357	0.286	0.118	1.31215e-214	KC	SCO2
8.71256e-219	-1.35589	0.312	0.467	2.82339e-214	KC	CD59
1.07968e-218	-0.889109	0.052	0.208	3.4988e-214	KC	FHL1
2.28078e-218	0.390489	0.345	0.155	7.3911e-214	KC	RTN3
2.58121e-218	-0.759441	0.046	0.197	8.36468e-214	KC	CXXC5
8.32221e-218	0.496386	0.199	0.063	2.69689e-213	KC	ITPR3
9.80027e-218	-1.07703	0.002	0.122	3.17588e-213	KC	IGF2
1.06959e-217	-1.0798	0.008	0.134	3.4661e-213	KC	TAGAP
1.55419e-217	-0.668425	0.003	0.124	5.0365e-213	KC	MME
1.59896e-217	0.534147	0.358	0.172	5.18161e-213	KC	C10orf118
1.94629e-217	0.414454	0.357	0.168	6.30714e-213	KC	NDUFS6
3.47717e-217	0.812031	0.248	0.096	1.12681e-212	KC	MX1
4.11724e-217	-0.494737	0.002	0.123	1.33423e-212	KC	SGCD
5.22593e-217	-0.553435	0.003	0.125	1.69352e-212	KC	RUNX1T1
8.64497e-217	-0.952143	0.027	0.167	2.80149e-212	KC	ARHGAP31
1.27172e-216	0.410019	0.284	0.116	4.12113e-212	KC	PRPF19
1.73303e-216	0.252062	0.119	0.021	5.61604e-212	KC	TYRO3
2.23026e-216	0.496961	0.438	0.232	7.22737e-212	KC	NDUFB10
2.2791e-216	-0.570831	0.013	0.143	7.38567e-212	KC	BST2
4.33387e-216	-0.644351	0.004	0.126	1.40443e-211	KC	PDE4A
4.56002e-216	-1.39201	0.494	0.61	1.47772e-211	KC	HSPA1A
5.09639e-216	-0.928849	0.01	0.136	1.65154e-211	KC	ERG
5.86509e-216	0.392357	0.853	0.663	1.90064e-211	KC	FAU
8.51743e-216	0.3764	0.3	0.126	2.76016e-211	KC	SREK1IP1
1.09084e-215	-1.46637	0.061	0.221	3.53497e-211	KC	ACSL4
1.16861e-215	-0.670766	0.02	0.155	3.78698e-211	KC	RHOU
1.51109e-215	0.612971	0.38	0.194	4.89685e-211	KC	LAMTOR4
1.96674e-215	-0.48306	0.003	0.124	6.37341e-211	KC	A4GALT
2.03173e-215	0.371141	0.322	0.143	6.58402e-211	KC	BZW2
2.03593e-215	-1.13453	0.198	0.381	6.59764e-211	KC	MT-ND1
2.07991e-215	-0.765253	0.005	0.128	6.74016e-211	KC	CD37
2.09836e-215	0.422196	0.695	0.466	6.79993e-211	KC	CNBP
2.47375e-215	0.995647	0.54	0.348	8.01643e-211	KC	ATF3
4.89109e-215	-1.13163	0.412	0.554	1.58501e-210	KC	DNAJA1
5.27679e-215	-1.78537	0.037	0.182	1.71e-210	KC	PTGS2
1.82593e-214	0.319783	0.227	0.08	5.9171e-210	KC	PPA2
1.91022e-214	-0.944151	0.035	0.18	6.19026e-210	KC	PDE4D
3.56222e-214	0.278145	0.23	0.08	1.15437e-209	KC	GID8
4.0329e-214	-0.739392	0.003	0.124	1.3069e-209	KC	PLXNC1
4.24347e-214	-0.835363	0.045	0.194	1.37514e-209	KC	ABL1
5.81083e-214	0.431007	0.312	0.134	1.88306e-209	KC	ZCCHC6
7.63934e-214	0.36258	0.223	0.078	2.47561e-209	KC	POLD2
1.59845e-213	-0.428816	0.005	0.127	5.17995e-209	KC	TMEM47
2.49475e-213	-0.688069	0.002	0.121	8.08448e-209	KC	DCLK1
2.86727e-213	-0.759599	0.007	0.13	9.29166e-209	KC	MAP1A
3.59023e-213	-1.12436	0.07	0.228	1.16345e-208	KC	PBXIP1
4.37247e-213	0.377373	0.35	0.164	1.41694e-208	KC	AURKAIP1
5.18351e-213	0.455704	0.308	0.136	1.67977e-208	KC	IMPDH2
6.19432e-213	0.343328	0.252	0.093	2.00733e-208	KC	AP1B1
1.17837e-212	-0.802507	0.031	0.174	3.81863e-208	KC	PEAK1
1.23304e-212	-1.14346	0.006	0.128	3.99578e-208	KC	PTPRB
1.29287e-212	0.36724	0.864	0.714	4.18967e-208	KC	MYL6
2.58154e-212	-0.594773	0.008	0.133	8.36573e-208	KC	ATP8B2
3.26881e-212	-1.55793	0.026	0.164	1.05929e-207	KC	TNC
3.52e-212	-1.71957	0.023	0.159	1.14069e-207	KC	CXCL3
4.28921e-212	0.444553	0.692	0.459	1.38996e-207	KC	RPL24
4.95185e-212	0.365259	0.3	0.129	1.6047e-207	KC	OLA1
5.72178e-212	-1.13613	0.089	0.253	1.8542e-207	KC	FILIP1L
1.21233e-211	-0.502225	0.013	0.141	3.92869e-207	KC	LIX1L
2.27355e-211	0.399945	0.354	0.165	7.36766e-207	KC	NDUFB4
2.36441e-211	-0.479145	0.008	0.132	7.66212e-207	KC	RECK
3.06381e-211	0.350731	0.234	0.086	9.92858e-207	KC	NR2F6
3.14097e-211	-0.70232	0.034	0.176	1.01786e-206	KC	CCDC71L
3.63285e-211	0.346763	0.246	0.094	1.17726e-206	KC	VPS25
4.11078e-211	-1.13158	0.004	0.123	1.33214e-206	KC	ADAM12
4.84221e-211	0.275431	0.228	0.079	1.56917e-206	KC	MGST2
5.19822e-211	-0.675455	0.011	0.137	1.68453e-206	KC	SOCS2
7.00293e-211	-0.622229	0.005	0.125	2.26937e-206	KC	MSC
7.12153e-211	0.289504	0.882	0.71	2.3078e-206	KC	RPS16
8.78169e-211	-0.595692	0.009	0.134	2.8458e-206	KC	FARP1
9.54399e-211	-1.40227	0.005	0.125	3.09283e-206	KC	CLDN5
9.87661e-211	0.338939	0.249	0.096	3.20061e-206	KC	PTS
1.00782e-210	0.436638	0.404	0.205	3.26595e-206	KC	BTG3
1.53613e-210	-0.756251	0.003	0.121	4.97799e-206	KC	RP11-124N14.3
1.77847e-210	0.286374	0.157	0.041	5.7633e-206	KC	C19orf48
2.35025e-210	0.428004	0.401	0.205	7.61622e-206	KC	NDUFA6
3.49428e-210	0.29145	0.156	0.04	1.13236e-205	KC	RP11-304L19.5
8.12766e-210	-0.465217	0.021	0.156	2.63385e-205	KC	CPQ
1.21372e-209	0.443198	0.722	0.494	3.93319e-205	KC	EEF1D
1.57335e-209	0.409241	0.202	0.066	5.09858e-205	KC	MVD
3.30824e-209	-0.964007	0.006	0.126	1.07207e-204	KC	PPP1R16B
3.37276e-209	0.406648	0.325	0.147	1.09298e-204	KC	SSU72
3.80876e-209	0.38282	0.29	0.122	1.23427e-204	KC	PSMD3
1.16069e-208	-0.566724	0.003	0.121	3.76134e-204	KC	PDGFRL
1.74761e-208	0.323469	0.148	0.037	5.66331e-204	KC	DTX2
1.90963e-208	0.30658	0.163	0.044	6.18834e-204	KC	SNHG3
2.11466e-208	1.53938	0.204	0.07	6.85278e-204	KC	IGFBP3
2.1882e-208	0.419371	0.378	0.182	7.09109e-204	KC	EIF4A1
3.12732e-208	0.412553	0.582	0.346	1.01344e-203	KC	EIF3H
5.30196e-208	-0.666622	0.008	0.13	1.71815e-203	KC	MMP19
6.24017e-208	-0.743063	0.005	0.124	2.02219e-203	KC	FMNL1
7.98836e-208	0.291216	0.145	0.035	2.58871e-203	KC	PHLDB3
1.04961e-207	0.33995	0.25	0.097	3.40136e-203	KC	RHOT1
1.44318e-207	0.458063	0.529	0.307	4.67677e-203	KC	XRCC5
1.50297e-207	0.463338	0.301	0.13	4.87053e-203	KC	DNAJB2
1.56444e-207	-0.801703	0.044	0.191	5.06974e-203	KC	RUNX1
1.82682e-207	0.301132	0.175	0.051	5.91999e-203	KC	SLC22A23
2.26992e-207	0.430703	0.373	0.182	7.35591e-203	KC	ABI1
2.954e-207	0.413434	0.291	0.125	9.57273e-203	KC	MZT2A
5.04747e-207	0.377725	0.369	0.177	1.63568e-202	KC	UBALD2
6.66535e-207	-0.689873	0.003	0.119	2.15997e-202	KC	C8orf4
7.59637e-207	-0.616209	0.016	0.144	2.46168e-202	KC	PLAC9
9.09672e-207	0.348284	0.237	0.088	2.94788e-202	KC	CCDC12
1.01711e-206	-0.904143	0.095	0.256	3.29604e-202	KC	FLOT1
2.22734e-206	-0.982187	0.01	0.132	7.21791e-202	KC	CD52
3.15619e-206	-1.06534	0.087	0.245	1.0228e-201	KC	REV3L
4.17667e-206	-0.668134	0.004	0.121	1.35349e-201	KC	FAT4
6.87967e-206	0.399064	0.378	0.185	2.22943e-201	KC	EIF2S1
1.18464e-205	0.469101	0.441	0.239	3.83894e-201	KC	SNRPB
3.03664e-205	0.342886	0.258	0.103	9.84054e-201	KC	ATP6V1D
4.53326e-205	-0.65899	0.023	0.157	1.46905e-200	KC	LPIN2
5.63713e-205	0.389608	0.226	0.084	1.82677e-200	KC	CDC42EP1
5.87965e-205	-0.737721	0.011	0.134	1.90536e-200	KC	PLXDC1
6.02452e-205	0.32134	0.184	0.055	1.95231e-200	KC	MINK1
8.25705e-205	0.385948	0.301	0.127	2.67578e-200	KC	ITPR2
9.52556e-205	-0.863421	0.011	0.134	3.08685e-200	KC	ATHL1
1.07052e-204	0.255757	0.182	0.055	3.46912e-200	KC	WDR18
2.28841e-204	0.327771	0.23	0.084	7.41583e-200	KC	COASY
2.66587e-204	-1.11294	0.058	0.205	8.63903e-200	KC	MRC2
5.62365e-204	-0.516494	0.003	0.118	1.8224e-199	KC	PCDH18
6.99205e-204	-0.437182	0.002	0.116	2.26585e-199	KC	SCARF2
1.14442e-203	-0.714255	0.064	0.218	3.70861e-199	KC	GNAQ
1.25195e-203	-1.3263	0.065	0.217	4.05707e-199	KC	BGN
1.69112e-203	0.426689	0.389	0.199	5.48025e-199	KC	GNB2
2.04376e-203	0.262436	0.211	0.072	6.62302e-199	KC	LSM5
2.05735e-203	-1.15578	0.036	0.178	6.66704e-199	KC	CCL2
2.98308e-203	-0.462265	0.024	0.157	9.66696e-199	KC	IKBIP
3.46356e-203	-1.11951	0.015	0.139	1.1224e-198	KC	SYTL3
4.12019e-203	-0.716294	0.017	0.144	1.33519e-198	KC	STK10
4.27814e-203	-1.73909	0.045	0.189	1.38637e-198	KC	SERPINE1
5.35787e-203	0.363991	0.26	0.104	1.73627e-198	KC	DANCR
6.13378e-203	-0.641994	0.05	0.198	1.98771e-198	KC	HDGFRP3
6.46523e-203	0.305186	0.164	0.046	2.09512e-198	KC	KATNB1
8.83516e-203	0.349836	0.185	0.058	2.86312e-198	KC	PTGR1
9.97494e-203	-0.624114	0.043	0.188	3.23248e-198	KC	SEC24D
1.74463e-202	0.422183	0.446	0.241	5.65364e-198	KC	LAMP2
2.8722e-202	0.266451	0.449	0.216	9.30764e-198	KC	CKAP4
3.30608e-202	0.321852	0.31	0.138	1.07137e-197	KC	PPP1R7
4.40789e-202	-0.591318	0.032	0.169	1.42842e-197	KC	AP1S2
4.78035e-202	0.299578	0.239	0.091	1.54912e-197	KC	POP7
4.82894e-202	0.410724	0.412	0.218	1.56487e-197	KC	ATP5J
5.23466e-202	-1.14961	0.092	0.249	1.69634e-197	KC	ID3
5.91527e-202	-1.26332	0.003	0.117	1.9169e-197	KC	F13A1
5.99828e-202	0.259014	0.221	0.077	1.9438e-197	KC	SC5D
7.24761e-202	-1.01704	0.012	0.134	2.34866e-197	KC	HLA-DMB
8.6692e-202	-0.530648	0.006	0.122	2.80934e-197	KC	PARVB
1.51649e-201	0.398888	0.203	0.068	4.91434e-197	KC	KIF22
1.58912e-201	0.403316	0.815	0.632	5.14971e-197	KC	RPL15
2.40941e-201	-0.922027	0.005	0.12	7.80795e-197	KC	RAMP3
2.8015e-201	-2.1103	0.006	0.121	9.07855e-197	KC	GATA2
3.12854e-201	-0.997146	0.014	0.137	1.01383e-196	KC	TNFRSF10D
3.85716e-201	-0.940239	0.003	0.116	1.24995e-196	KC	CDH5
3.98312e-201	0.278637	0.261	0.102	1.29077e-196	KC	TRMT10C
4.77879e-201	0.25258	0.164	0.046	1.54862e-196	KC	CDCA4
8.93015e-201	0.36731	0.233	0.087	2.8939e-196	KC	CES2
1.17358e-200	-0.534813	0.014	0.137	3.80312e-196	KC	RBMS3
2.27666e-200	0.324825	0.202	0.068	7.37776e-196	KC	FARSB
3.37346e-200	-0.8465	0.274	0.476	1.0932e-195	KC	MT-ATP6
3.69871e-200	0.345576	0.338	0.159	1.1986e-195	KC	NDUFAB1
5.73942e-200	-0.759488	0.003	0.116	1.85992e-195	KC	MASP1
1.05785e-199	-0.877631	0.009	0.127	3.42807e-195	KC	TSPAN7
1.22399e-199	0.393168	0.479	0.262	3.96646e-195	KC	HADHA
2.55078e-199	0.349529	0.267	0.11	8.26605e-195	KC	DDX49
6.4456e-199	-0.453506	0.01	0.128	2.08876e-194	KC	SRPX
1.33505e-198	0.392207	0.423	0.225	4.32636e-194	KC	PSMD7
1.74326e-198	-0.725431	0.074	0.23	5.6492e-194	KC	FNDC3A
2.0544e-198	0.278982	0.267	0.11	6.65747e-194	KC	UQCRFS1
2.09281e-198	0.339658	0.308	0.139	6.78197e-194	KC	FKBP3
2.20979e-198	0.34047	0.243	0.095	7.16105e-194	KC	ESRRA
2.67157e-198	-1.183	0.102	0.256	8.65748e-194	KC	CDC42SE2
3.19566e-198	0.348753	0.166	0.049	1.03558e-193	KC	HMGB3
7.23162e-198	0.377489	0.395	0.2	2.34348e-193	KC	EIF3M
7.89656e-198	-0.787696	0.103	0.267	2.55896e-193	KC	GOLIM4
9.19283e-198	-1.13404	0.161	0.325	2.97903e-193	KC	FOXP1
9.9833e-198	0.384864	0.364	0.18	3.23519e-193	KC	ECH1
1.0768e-197	0.259487	0.167	0.048	3.48948e-193	KC	KLHDC8B
1.22676e-197	0.356389	0.26	0.106	3.97545e-193	KC	ARHGAP23
1.31733e-197	0.337826	0.313	0.134	4.26895e-193	KC	THBD
1.61544e-197	-0.492089	0.017	0.143	5.235e-193	KC	SOAT1
2.13846e-197	-0.820854	0.076	0.23	6.92989e-193	KC	PXDC1
2.63111e-197	0.592752	0.133	0.032	8.52637e-193	KC	LYNX1
3.13692e-197	0.395367	0.719	0.5	1.01655e-192	KC	ACTB
4.38841e-197	0.292765	0.145	0.037	1.42211e-192	KC	NHSL1
4.97237e-197	-0.762712	0.009	0.127	1.61135e-192	KC	TPM2
5.98932e-197	-0.603746	0.04	0.18	1.9409e-192	KC	HEXA
7.53315e-197	-0.906448	0.042	0.18	2.44119e-192	KC	ITPKB
8.62669e-197	0.282264	0.151	0.04	2.79556e-192	KC	BAIAP2L1
1.22244e-196	-0.440519	0.017	0.141	3.96143e-192	KC	NDN
1.30803e-196	-0.549029	0.012	0.132	4.23881e-192	KC	TTC28
1.44576e-196	-1.01388	0.287	0.457	4.68512e-192	KC	ARID5B
1.69124e-196	0.284282	0.119	0.024	5.48063e-192	KC	OSBPL6
1.84306e-196	0.291582	0.302	0.133	5.97261e-192	KC	RPS10
1.90811e-196	-0.471069	0.002	0.112	6.18342e-192	KC	CREB3L1
2.85419e-196	-0.628288	0.054	0.201	9.24927e-192	KC	PARVA
7.31426e-196	-1.03896	0.004	0.116	2.37026e-191	KC	KDR
1.03805e-195	0.261009	0.175	0.053	3.36392e-191	KC	MIOS
1.7187e-195	-2.3478	0.029	0.16	5.56962e-191	KC	IGFBP5
1.82327e-195	0.266638	0.205	0.071	5.90849e-191	KC	MRPS33
2.33212e-195	-0.597138	0.037	0.173	7.55746e-191	KC	PDIA5
3.55293e-195	0.333893	0.179	0.057	1.15136e-190	KC	LGR4
1.1559e-194	-0.423535	0.004	0.115	3.74582e-190	KC	CALHM2
1.18645e-194	-1.11717	0.009	0.126	3.8448e-190	KC	SLA
1.30952e-194	0.413798	0.434	0.232	4.24364e-190	KC	PTBP1
1.31475e-194	0.263278	0.203	0.069	4.26058e-190	KC	PINX1
1.34976e-194	0.437457	0.18	0.058	4.37403e-190	KC	NR1D1
1.49818e-194	-0.969165	0.053	0.2	4.85501e-190	KC	NEDD9
1.53204e-194	-0.728711	0.007	0.12	4.96473e-190	KC	IL2RG
4.8093e-194	-1.44485	0.264	0.43	1.5585e-189	KC	SAT1
4.82382e-194	-1.29324	0.006	0.119	1.56321e-189	KC	RNASE1
5.76084e-194	-0.571719	0.014	0.135	1.86686e-189	KC	GRB10
8.28285e-194	-0.531117	0.008	0.122	2.68414e-189	KC	CEP112
8.42951e-194	-1.41345	0.004	0.115	2.73167e-189	KC	PLEK
9.89362e-194	0.297969	0.232	0.087	3.20613e-189	KC	EXOC6B
1.18945e-193	0.294299	0.252	0.102	3.85455e-189	KC	PTRHD1
1.22584e-193	-0.604702	0.002	0.109	3.97244e-189	KC	ADAMTS12
1.95241e-193	0.259212	0.152	0.04	6.32699e-189	KC	LRRC1
3.00362e-193	0.389068	0.355	0.175	9.73353e-189	KC	PHB
5.15788e-193	0.379414	0.387	0.196	1.67146e-188	KC	EIF3I
7.92737e-193	-1.33357	0.194	0.35	2.56894e-188	KC	NR3C1
8.56214e-193	0.301319	0.131	0.031	2.77465e-188	KC	CCDC34
1.01381e-192	-0.540526	0.015	0.137	3.28534e-188	KC	KIRREL
1.50798e-192	-0.628713	0.006	0.117	4.88677e-188	KC	ELMO1
1.66038e-192	-0.975244	0.31	0.454	5.38062e-188	KC	SEC62
1.69117e-192	-0.857679	0.005	0.115	5.48041e-188	KC	GPRIN3
2.07474e-192	-0.593499	0.015	0.134	6.72339e-188	KC	RCAN2
2.94343e-192	0.416689	0.405	0.216	9.53849e-188	KC	RNF11
3.20641e-192	-0.469453	0.03	0.161	1.03907e-187	KC	EVA1B
6.1391e-192	-0.522637	0.004	0.113	1.98944e-187	KC	NID2
8.67895e-192	0.340215	0.295	0.129	2.8125e-187	KC	ANXA4
1.01038e-191	-1.29908	0.124	0.275	3.27424e-187	KC	WWTR1
1.35226e-191	-1.06196	0.113	0.268	4.38214e-187	KC	RAB31
2.06696e-191	-0.589561	0.004	0.113	6.6982e-187	KC	SNED1
2.26187e-191	0.430386	0.338	0.161	7.32981e-187	KC	PLXDC2
2.46119e-191	0.278211	0.192	0.063	7.97572e-187	KC	LRBA
2.52526e-191	-0.550025	0.005	0.115	8.18336e-187	KC	LAYN
2.70351e-191	-0.431311	0.003	0.112	8.76098e-187	KC	FBLN7
8.88852e-191	-0.39495	0.002	0.108	2.88041e-186	KC	MRGPRF
1.50397e-190	0.390328	0.165	0.05	4.87377e-186	KC	HOMER1
2.42872e-190	-0.769456	0.008	0.121	7.87052e-186	KC	CORO1A
3.00633e-190	0.357662	0.228	0.088	9.74233e-186	KC	GSS
3.91399e-190	0.432023	0.329	0.159	1.26837e-185	KC	COMT
6.98753e-190	0.304942	0.256	0.104	2.26438e-185	KC	VPS36
9.50352e-190	-0.437833	0.004	0.112	3.07971e-185	KC	GPR176
1.3387e-189	0.295062	0.234	0.091	4.33818e-185	KC	ARPC1A
2.19421e-189	-0.595932	0.007	0.118	7.11055e-185	KC	ORAI2
3.29169e-189	0.484257	0.366	0.185	1.0667e-184	KC	YAP1
5.02584e-189	-0.607973	0.022	0.145	1.62868e-184	KC	PRKACB
7.26168e-189	-1.1857	0.009	0.121	2.35322e-184	KC	CD3D
9.5376e-189	-0.598934	0.01	0.124	3.09076e-184	KC	LSAMP
1.21097e-188	-0.900335	0.17	0.331	3.92426e-184	KC	RHOC
1.23037e-188	-0.631493	0.068	0.216	3.98713e-184	KC	CASC4
1.28074e-188	0.362913	0.255	0.106	4.15037e-184	KC	SIGMAR1
2.38621e-188	0.275721	0.183	0.058	7.73276e-184	KC	SIRT7
2.51392e-188	-0.669883	0.003	0.109	8.14661e-184	KC	PDE2A
3.64211e-188	-0.89312	0.044	0.18	1.18026e-183	KC	TGFB1
9.94842e-188	0.316062	0.24	0.094	3.22389e-183	KC	CS
1.13869e-187	0.396864	0.581	0.357	3.69002e-183	KC	PSMA7
1.4258e-187	-1.43355	0.169	0.325	4.62046e-183	KC	SOCS3
1.47703e-187	-1.28941	0.076	0.222	4.78647e-183	KC	TMEM2
1.55065e-187	-0.899128	0.035	0.165	5.02502e-183	KC	CCDC69
1.63543e-187	-0.637572	0.048	0.187	5.29979e-183	KC	APBB2
4.19751e-187	0.271963	0.228	0.086	1.36024e-182	KC	POLB
4.39956e-187	-0.427938	0.004	0.111	1.42572e-182	KC	PVRL3
5.14462e-187	0.35291	0.535	0.304	1.66717e-182	KC	NFE2L2
8.14688e-187	0.336786	0.275	0.117	2.64008e-182	KC	TSR1
8.19319e-187	-0.7201	0.017	0.136	2.65508e-182	KC	DOCK10
8.33843e-187	0.336737	0.259	0.109	2.70215e-182	KC	POLDIP2
1.48277e-186	-0.579721	0.008	0.118	4.80508e-182	KC	IL16
1.55096e-186	-0.772041	0.012	0.126	5.02603e-182	KC	ITIH5
2.52214e-186	-0.596654	0.02	0.14	8.17326e-182	KC	GRK5
2.82634e-186	0.313506	0.341	0.166	9.15905e-182	KC	MMADHC
3.0324e-186	0.345268	0.325	0.154	9.8268e-182	KC	PSMD14
3.06914e-186	0.330163	0.31	0.142	9.94585e-182	KC	ZHX1
3.63736e-186	0.429683	0.402	0.212	1.17872e-181	KC	CCT5
6.18806e-186	0.345098	0.202	0.074	2.0053e-181	KC	PHLDA3
6.63925e-186	0.357824	0.233	0.091	2.15152e-181	KC	RRP1
7.0239e-186	-0.837848	0.004	0.109	2.27617e-181	KC	FCER1G
7.92542e-186	-0.961205	0.007	0.116	2.56831e-181	KC	BATF
9.51013e-186	0.271206	0.215	0.077	3.08185e-181	KC	STEAP4
1.10328e-185	0.33278	0.272	0.12	3.57528e-181	KC	MIF
1.1497e-185	-0.500811	0.004	0.11	3.72573e-181	KC	GPRC5B
1.21461e-185	-1.66995	0.264	0.407	3.93605e-181	KC	HSPD1
1.58244e-185	0.47252	0.359	0.178	5.12806e-181	KC	ATP2B4
1.59852e-185	0.32553	0.25	0.104	5.18017e-181	KC	MED8
1.72715e-185	0.266609	0.114	0.023	5.597e-181	KC	HIST1H2BD
2.11709e-185	0.362099	0.368	0.176	6.86065e-181	KC	ENAH
2.3822e-185	0.257257	0.155	0.043	7.71976e-181	KC	KCND3
4.21937e-185	0.298655	0.247	0.1	1.36733e-180	KC	DVL1
5.78105e-185	0.348535	0.298	0.135	1.87341e-180	KC	ETFB
6.36611e-185	0.351962	0.472	0.263	2.063e-180	KC	CCT6A
6.60943e-185	-0.897093	0.107	0.261	2.14185e-180	KC	TP53BP2
9.50686e-185	0.287125	0.237	0.094	3.08079e-180	KC	TIMM10
1.11678e-184	-0.531615	0.021	0.143	3.61903e-180	KC	GRAMD1A
1.42117e-184	0.281679	0.252	0.103	4.60543e-180	KC	PAK1IP1
1.80728e-184	0.360427	0.389	0.203	5.85667e-180	KC	CCT7
2.03383e-184	-0.56956	0.033	0.161	6.59082e-180	KC	GNA12
3.28999e-184	-0.758156	0.015	0.13	1.06615e-179	KC	LMO2
3.38498e-184	-0.598893	0.068	0.211	1.09694e-179	KC	FUCA2
3.43952e-184	-1.20202	0.003	0.107	1.11461e-179	KC	ANGPT2
4.85235e-184	-0.61493	0.008	0.117	1.57245e-179	KC	ST8SIA4
5.00683e-184	-1.06103	0.098	0.246	1.62251e-179	KC	MMP14
5.10146e-184	0.488057	0.336	0.165	1.65318e-179	KC	TRIP6
9.40832e-184	-0.680834	0.025	0.15	3.04886e-179	KC	SLC12A7
9.51228e-184	0.357688	0.314	0.147	3.08255e-179	KC	PPP1CA
9.59364e-184	-0.742031	0.006	0.114	3.10892e-179	KC	CD48
1.1504e-183	-0.550747	0.004	0.108	3.72797e-179	KC	OSR2
1.20033e-183	0.306163	0.154	0.045	3.88978e-179	KC	PCK2
1.42074e-183	0.335972	0.241	0.097	4.60405e-179	KC	SRPK1
1.55517e-183	-1.16538	0.244	0.389	5.03968e-179	KC	FOSL2
2.23356e-183	0.263409	0.184	0.061	7.23807e-179	KC	USP5
2.6539e-183	-0.46158	0.004	0.109	8.60024e-179	KC	PODN
2.9025e-183	0.259339	0.14	0.037	9.40584e-179	KC	HOXA9
3.15381e-183	-1.88218	0.018	0.136	1.02202e-178	KC	TAGLN
3.53631e-183	-0.477498	0.009	0.119	1.14598e-178	KC	TENC1
4.42465e-183	0.283513	0.199	0.071	1.43385e-178	KC	ACOT13
4.7002e-183	-0.827571	0.345	0.504	1.52315e-178	KC	IFITM3
5.04247e-183	-0.58649	0.05	0.189	1.63406e-178	KC	SPRED1
5.30128e-183	0.28694	0.198	0.068	1.71793e-178	KC	EPHA4
7.23988e-183	-0.676693	0.008	0.118	2.34616e-178	KC	INHBB
7.94292e-183	-0.42018	0.003	0.106	2.57398e-178	KC	DAAM2
9.63171e-183	-1.16987	0.01	0.119	3.12125e-178	KC	CD2
9.73034e-183	-0.64263	0.046	0.182	3.15322e-178	KC	CD276
1.91394e-182	-0.658357	0.005	0.11	6.20231e-178	KC	GIMAP4
2.64492e-182	0.391809	0.502	0.289	8.57114e-178	KC	CCT2
2.76495e-182	0.292746	0.557	0.334	8.96008e-178	KC	SH3BGRL3
4.20105e-182	-0.550184	0.056	0.199	1.36139e-177	KC	IFITM1
4.42694e-182	-0.835029	0.047	0.18	1.43459e-177	KC	APOL3
4.45968e-182	0.262706	0.228	0.089	1.4452e-177	KC	MRPL36
6.36609e-182	0.375474	0.434	0.239	2.06299e-177	KC	EIF3E
7.53104e-182	-0.425453	0.011	0.123	2.44051e-177	KC	ST3GAL4
8.27038e-182	0.276157	0.138	0.036	2.6801e-177	KC	RTKN
1.30485e-181	-0.61691	0.003	0.107	4.2285e-177	KC	EVI2A
2.73014e-181	-0.593927	0.002	0.103	8.84728e-177	KC	C10orf128
2.76427e-181	0.363481	0.319	0.152	8.95788e-177	KC	DCTN3
5.25742e-181	-0.932159	0.09	0.237	1.70372e-176	KC	RAI14
9.41984e-181	0.354449	0.329	0.16	3.05259e-176	KC	RBX1
1.07716e-180	0.428344	0.343	0.173	3.49065e-176	KC	CSNK2B
1.24051e-180	-0.377755	0.015	0.13	4.01999e-176	KC	ZMYM6NB
1.25254e-180	0.36559	0.312	0.147	4.05897e-176	KC	IP6K2
1.79028e-180	-0.683331	0.005	0.11	5.8016e-176	KC	EVI2B
2.17874e-180	-0.425206	0.008	0.115	7.06041e-176	KC	TSHZ3
2.24145e-180	-0.84532	0.112	0.266	7.26364e-176	KC	ELOVL5
2.69429e-180	0.268251	0.239	0.098	8.73113e-176	KC	COA3
3.04438e-180	0.414839	0.282	0.126	9.86561e-176	KC	DKC1
3.59781e-180	0.31569	0.257	0.109	1.1659e-175	KC	ARF3
3.77148e-180	-0.683009	0.003	0.105	1.22218e-175	KC	GIMAP6
5.16279e-180	0.402046	0.274	0.12	1.67305e-175	KC	KIF1C
6.99745e-180	0.313069	0.144	0.04	2.26759e-175	KC	RIN1
8.78256e-180	-0.709527	0.006	0.11	2.84608e-175	KC	AC011526.1
9.27217e-180	0.26546	0.202	0.074	3.00474e-175	KC	HSPBP1
1.65872e-179	-0.336394	0.004	0.107	5.37525e-175	KC	SGCE
2.18554e-179	0.351512	0.271	0.118	7.08245e-175	KC	BAG5
2.69359e-179	-0.92377	0.016	0.131	8.72884e-175	KC	SERPINE2
2.809e-179	0.366124	0.493	0.288	9.10286e-175	KC	TOMM20
3.02201e-179	-0.681478	0.057	0.193	9.79313e-175	KC	PLOD1
3.4902e-179	0.305731	0.257	0.107	1.13103e-174	KC	PSME3
3.78709e-179	-0.717625	0.084	0.233	1.22724e-174	KC	ASAP1
4.92365e-179	0.537395	0.174	0.059	1.59556e-174	KC	PCDH7
5.58637e-179	0.277979	0.2	0.073	1.81032e-174	KC	FH
5.98711e-179	-0.997285	0.188	0.346	1.94018e-174	KC	HLA-F
8.71623e-179	-2.36155	0.007	0.112	2.82458e-174	KC	KIT
1.33582e-178	0.298419	0.275	0.122	4.32885e-174	KC	CSE1L
1.4301e-178	-1.19993	0.07	0.21	4.63439e-174	KC	CRIM1
2.14596e-178	-0.576892	0.011	0.121	6.95419e-174	KC	DOCK4
2.2946e-178	0.289614	0.163	0.05	7.43588e-174	KC	YOD1
2.34809e-178	-0.465529	0.002	0.102	7.60922e-174	KC	HTRA3
2.4323e-178	-0.849199	0.01	0.118	7.88211e-174	KC	SHROOM4
2.83049e-178	-0.862531	0.003	0.104	9.1725e-174	KC	GPR116
5.38235e-178	0.382601	0.682	0.459	1.7442e-173	KC	CFL1
6.02849e-178	0.391252	0.415	0.227	1.95359e-173	KC	PSMA4
6.29251e-178	0.328707	0.355	0.178	2.03915e-173	KC	FAM129B
1.44048e-177	-0.745742	0.007	0.113	4.66802e-173	KC	TNIK
1.79157e-177	0.539149	0.3	0.147	5.80577e-173	KC	FSCN1
2.48812e-177	-0.754335	0.009	0.115	8.063e-173	KC	ALOX5AP
2.86955e-177	-0.712113	0.08	0.226	9.29906e-173	KC	LASP1
3.4028e-177	-0.717821	0.002	0.102	1.10271e-172	KC	ROBO4
3.78422e-177	-1.09266	0.279	0.434	1.22631e-172	KC	MSN
5.33641e-177	0.307814	0.197	0.071	1.72932e-172	KC	TRUB2
6.61906e-177	0.35023	0.32	0.153	2.14497e-172	KC	EIF1AX
6.76712e-177	0.288004	0.28	0.124	2.19295e-172	KC	CLCN3
8.62062e-177	0.304768	0.846	0.693	2.7936e-172	KC	H3F3B
8.75163e-177	0.42821	0.138	0.037	2.83605e-172	KC	MAPKBP1
8.82448e-177	0.351982	0.36	0.184	2.85966e-172	KC	ATP6V1F
1.06308e-176	-0.33698	0.003	0.103	3.44502e-172	KC	FBXL7
1.27038e-176	-0.490564	0.003	0.103	4.11679e-172	KC	HLX
1.52531e-176	0.301229	0.166	0.052	4.94292e-172	KC	PPFIBP2
1.60173e-176	-0.737062	0.008	0.113	5.19058e-172	KC	EGFL7
2.15306e-176	-2.11394	0.093	0.237	6.97722e-172	KC	HSPA6
2.34659e-176	0.2744	0.252	0.107	7.60435e-172	KC	RAB4A
2.57651e-176	-0.632532	0.017	0.13	8.34944e-172	KC	EPB41L3
2.60619e-176	0.454004	0.564	0.36	8.44563e-172	KC	SNHG5
3.04958e-176	0.436869	0.34	0.174	9.88248e-172	KC	CREG1
8.35691e-176	-0.93333	0.088	0.232	2.70814e-171	KC	SAMHD1
1.41647e-175	-0.933383	0.13	0.282	4.5902e-171	KC	MYLIP
1.52818e-175	-0.86823	0.065	0.203	4.95223e-171	KC	RAPGEF2
3.83057e-175	0.327552	0.433	0.232	1.24133e-170	KC	SEPW1
4.09933e-175	-0.453259	0.007	0.111	1.32843e-170	KC	ST3GAL2
6.58689e-175	-0.874482	0.045	0.174	2.13455e-170	KC	SSH1
8.31592e-175	-0.871385	0.118	0.268	2.69486e-170	KC	VPS13C
1.09116e-174	-0.7148	0.045	0.174	3.53601e-170	KC	SLC39A8
1.29016e-174	-0.622788	0.009	0.115	4.18088e-170	KC	LPXN
1.31071e-174	-0.707446	0.005	0.106	4.24747e-170	KC	CLEC14A
1.37421e-174	-0.66004	0.004	0.105	4.45325e-170	KC	THSD7A
1.46615e-174	0.267097	0.139	0.037	4.75121e-170	KC	HIST1H2AC
1.59388e-174	0.442031	0.458	0.272	5.16513e-170	KC	NPM1
1.86879e-174	0.285711	0.122	0.029	6.05601e-170	KC	AACS
2.02277e-174	-1.08858	0.174	0.324	6.55498e-170	KC	TUBA1A
2.44779e-174	-0.356411	0.002	0.1	7.9323e-170	KC	PRKG1
2.56602e-174	-0.727319	0.05	0.183	8.31546e-170	KC	CDC42BPA
2.97046e-174	-0.891686	0.125	0.275	9.62608e-170	KC	TMX4
4.74267e-174	0.359382	0.25	0.106	1.53691e-169	KC	NDUFB1
5.57447e-174	-0.860676	0.03	0.15	1.80646e-169	KC	GAS1
1.0075e-173	-0.750822	0.045	0.175	3.26492e-169	KC	TRIB2
1.51291e-173	-0.522853	0.003	0.102	4.90274e-169	KC	ITGBL1
1.74573e-173	-0.546635	0.047	0.18	5.65722e-169	KC	CTSF
1.85887e-173	-0.649798	0.106	0.262	6.02384e-169	KC	PPP1R18
2.02899e-173	-0.49338	0.003	0.102	6.57516e-169	KC	TRPV2
2.03397e-173	0.313254	0.253	0.109	6.59127e-169	KC	ITPA
2.44131e-173	0.29455	0.256	0.111	7.9113e-169	KC	MMP24-AS1
2.82212e-173	0.417772	0.268	0.12	9.14537e-169	KC	SLMAP
3.21558e-173	-0.534478	0.007	0.11	1.04204e-168	KC	FMNL3
4.50312e-173	-1.50263	0.026	0.144	1.45928e-168	KC	DIO2
5.39058e-173	0.399643	0.443	0.251	1.74687e-168	KC	XRCC6
6.59321e-173	0.287197	0.262	0.114	2.1366e-168	KC	C9orf16
7.56199e-173	0.36455	0.448	0.251	2.45054e-168	KC	SKP1
7.60737e-173	-0.645684	0.004	0.104	2.46524e-168	KC	GIMAP5
1.5651e-172	0.3287	0.24	0.1	5.07186e-168	KC	VARS
2.00756e-172	0.261968	0.255	0.109	6.50571e-168	KC	TOMM22
2.67491e-172	-0.481324	0.019	0.132	8.66831e-168	KC	FAM65A
4.51508e-172	-0.993533	0.031	0.15	1.46316e-167	KC	RAC2
4.8738e-172	0.279845	0.198	0.072	1.5794e-167	KC	SLC31A2
5.70647e-172	-0.818574	0.057	0.188	1.84924e-167	KC	PLEKHA2
7.34359e-172	0.276408	0.186	0.065	2.37976e-167	KC	ZNF593
7.43092e-172	-1.28105	0.014	0.123	2.40806e-167	KC	HMOX1
8.47386e-172	-0.575088	0.003	0.1	2.74604e-167	KC	PLCB4
1.31503e-171	0.285057	0.182	0.062	4.26147e-167	KC	UNC45A
1.61988e-171	0.362909	0.355	0.182	5.24938e-167	KC	WDR43
3.382e-171	0.280565	0.181	0.063	1.09597e-166	KC	SRD5A3
3.90206e-171	-0.871946	0.017	0.126	1.2645e-166	KC	TRAF1
6.86045e-171	-1.62878	0.028	0.144	2.2232e-166	KC	MCAM
1.9174e-170	0.397485	0.361	0.192	6.21353e-166	KC	PDAP1
2.46267e-170	0.634926	0.366	0.2	7.98053e-166	KC	MYC
4.13174e-170	0.285596	0.189	0.067	1.33893e-165	KC	NOC2L
4.33165e-170	0.295203	0.175	0.06	1.40371e-165	KC	GOT1
4.6774e-170	-0.541305	0.053	0.185	1.51576e-165	KC	AAED1
5.25611e-170	0.30652	0.259	0.113	1.70329e-165	KC	SNRPF
1.03562e-169	0.299789	0.104	0.021	3.35602e-165	KC	ZNF165
1.1393e-169	0.27039	0.211	0.08	3.69201e-165	KC	SREBF2
1.19947e-169	-1.56979	0.007	0.107	3.88699e-165	KC	IL1RL1
1.30676e-169	-0.413181	0.012	0.118	4.2347e-165	KC	TGFB1I1
1.43342e-169	0.560454	0.238	0.1	4.64515e-165	KC	MXD1
1.44483e-169	0.253067	0.212	0.082	4.68212e-165	KC	MRPL15
1.7227e-169	-0.795651	0.014	0.121	5.58258e-165	KC	IL10RA
2.64183e-169	0.318794	0.412	0.22	8.56111e-165	KC	NHP2L1
2.68911e-169	0.722007	0.441	0.271	8.71435e-165	KC	LIMA1
3.21636e-169	-0.296063	0.007	0.108	1.04229e-164	KC	FKBP7
3.7616e-169	0.513189	0.204	0.08	1.21898e-164	KC	KIAA1217
6.11523e-169	0.301476	0.185	0.066	1.9817e-164	KC	TMEM41A
6.34131e-169	-1.0003	0.116	0.264	2.05497e-164	KC	SOX4
1.08876e-168	-0.707036	0.013	0.119	3.52824e-164	KC	CD68
1.20454e-168	-0.670374	0.096	0.244	3.90344e-164	KC	VEZF1
1.36165e-168	0.346334	0.286	0.133	4.41256e-164	KC	NDUFS3
2.226e-168	0.363214	0.383	0.205	7.21357e-164	KC	ATP5G2
3.67227e-168	0.374683	0.205	0.079	1.19004e-163	KC	SCAPER
4.53462e-168	-0.5016	0.012	0.117	1.46949e-163	KC	MPDZ
5.38724e-168	0.356655	0.39	0.205	1.74579e-163	KC	SNHG8
6.88294e-168	0.314859	0.238	0.099	2.23048e-163	KC	WDR47
8.9214e-168	-0.309041	0.007	0.107	2.89107e-163	KC	KDELR3
1.1044e-167	0.251839	0.186	0.066	3.57891e-163	KC	PLD1
1.10575e-167	-0.952023	0.004	0.101	3.58329e-163	KC	LAX1
1.15311e-167	0.339444	0.405	0.222	3.73677e-163	KC	NDUFB2
1.3223e-167	-0.438152	0.006	0.105	4.28506e-163	KC	TMEM204
1.92496e-167	-1.11914	0.06	0.188	6.23803e-163	KC	COL16A1
3.44557e-167	-0.689657	0.035	0.156	1.11657e-162	KC	CERK
8.40124e-167	-0.51328	0.029	0.147	2.72251e-162	KC	PAPSS2
1.03931e-166	-0.560621	0.022	0.135	3.368e-162	KC	C1QTNF1
1.37066e-166	0.274625	0.319	0.152	4.44175e-162	KC	NCKAP1
1.38714e-166	-0.929862	0.01	0.112	4.49516e-162	KC	PTPRCAP
1.5615e-166	-0.886485	0.034	0.153	5.06021e-162	KC	GBP4
1.82167e-166	-0.481539	0.04	0.165	5.90331e-162	KC	RAB32
2.83299e-166	0.293056	0.273	0.12	9.18059e-162	KC	DNAJB6
3.2805e-166	-0.571949	0.012	0.116	1.06308e-161	KC	LDLRAD4
[truncated: 31,174 more rows]
